# Supplementary material for: Evolution of form in metal–organic frameworks
Source: Nat Commun. 2017 Jan 4;8:14070. doi: 10.1038/ncomms14070 (PMC5216133; doi:10.1038/ncomms14070)
Supplement: Supplementary Data 1 — Single crystal structure for UMOM-1 [file ncomms14070-s2.cif]

 
data_UMOM-1
 
_audit_creation_method            'SHELXL-2014/7'
_shelx_SHELXL_version_number      '2014/7'
_chemical_name_systematic         ?
_chemical_name_common             ?
_chemical_melting_point           ?
_chemical_formula_moiety          ?
_chemical_formula_sum
 'C208 H168 Cu24 O144 S8' 
_chemical_formula_weight          6752.85

loop_
 _atom_type_symbol
 _atom_type_description
 _atom_type_scat_dispersion_real
 _atom_type_scat_dispersion_imag
 _atom_type_scat_source
 'C'  'C'   0.0033   0.0016
 'International Tables Vol C Tables 4.2.6.8 and 6.1.1.4'
 'H'  'H'   0.0000   0.0000
 'International Tables Vol C Tables 4.2.6.8 and 6.1.1.4'
 'O'  'O'   0.0106   0.0060
 'International Tables Vol C Tables 4.2.6.8 and 6.1.1.4'
 'S'  'S'   0.1246   0.1234
 'International Tables Vol C Tables 4.2.6.8 and 6.1.1.4'
 'Cu'  'Cu'   0.3201   1.2651
 'International Tables Vol C Tables 4.2.6.8 and 6.1.1.4'
 
_space_group_crystal_system       tetragonal
_space_group_IT_number            87
_space_group_name_H-M_alt         'I 4/m'
_space_group_name_Hall            '-I 4'
 
_shelx_space_group_comment
;
The symmetry employed for this shelxl refinement is uniquely defined
by the following loop, which should always be used as a source of
symmetry information in preference to the above space-group names.
They are only intended as comments.
;
 
loop_
 _space_group_symop_operation_xyz
 'x, y, z'
 '-x, -y, z'
 '-y, x, z'
 'y, -x, z'
 'x+1/2, y+1/2, z+1/2'
 '-x+1/2, -y+1/2, z+1/2'
 '-y+1/2, x+1/2, z+1/2'
 'y+1/2, -x+1/2, z+1/2'
 '-x, -y, -z'
 'x, y, -z'
 'y, -x, -z'
 '-y, x, -z'
 '-x+1/2, -y+1/2, -z+1/2'
 'x+1/2, y+1/2, -z+1/2'
 'y+1/2, -x+1/2, -z+1/2'
 '-y+1/2, x+1/2, -z+1/2'
 
_cell_length_a                    28.535(4)
_cell_length_b                    28.535(4)
_cell_length_c                    39.508(8)
_cell_angle_alpha                 90
_cell_angle_beta                  90
_cell_angle_gamma                 90
_cell_volume                      32169(11)
_cell_formula_units_Z             2
_cell_measurement_temperature     298(2)
_cell_measurement_reflns_used     103685
_cell_measurement_theta_min       1.99 
_cell_measurement_theta_max       23.00 
 
_exptl_crystal_description        'truncated octahedron' 
_exptl_crystal_colour             blue
_exptl_crystal_density_meas       ?
_exptl_crystal_density_method     ?
_exptl_crystal_density_diffrn     0.697          
_exptl_crystal_F_000              6784
_exptl_transmission_factor_min    ?
_exptl_transmission_factor_max    ?
_exptl_crystal_size_max           0.350
_exptl_crystal_size_mid           0.340
_exptl_crystal_size_min           0.200
_exptl_absorpt_coefficient_mu     0.844
_exptl_absorpt_correction_type    multi-scan
_exptl_absorpt_correction_T_min   0.757
_exptl_absorpt_correction_T_max   0.849
_exptl_absorpt_process_details    HKL3000
_exptl_absorpt_special_details    ?
_diffrn_ambient_temperature       298(2)
_diffrn_radiation_wavelength      0.70001
_diffrn_radiation_type            synchrotron 
_diffrn_radiation_source          'PLSII 2D bending magnet' 
_diffrn_measurement_device_type   'ADSC Q210 CCD area detector' 
_diffrn_measurement_method        'omega scan'
_diffrn_detector_area_resol_mean  ?
_diffrn_reflns_number             67592
_diffrn_reflns_av_unetI/netI      0.0331
_diffrn_reflns_av_R_equivalents   0.0645
_diffrn_reflns_limit_h_min        -28
_diffrn_reflns_limit_h_max        31
_diffrn_reflns_limit_k_min        -30
_diffrn_reflns_limit_k_max        31
_diffrn_reflns_limit_l_min        -44
_diffrn_reflns_limit_l_max        42
_diffrn_reflns_theta_min          1.988
_diffrn_reflns_theta_max          22.999
_diffrn_reflns_theta_full         22.999
_diffrn_measured_fraction_theta_max   0.940
_diffrn_measured_fraction_theta_full  0.940
_diffrn_reflns_Laue_measured_fraction_max    0.940
_diffrn_reflns_Laue_measured_fraction_full   0.940
_diffrn_reflns_point_group_measured_fraction_max   0.940
_diffrn_reflns_point_group_measured_fraction_full  0.940
_reflns_number_total              11216
_reflns_number_gt                 6528
_reflns_threshold_expression      'I > 2\s(I)'
_reflns_Friedel_coverage          0.000
_reflns_Friedel_fraction_max      .
_reflns_Friedel_fraction_full     .
 
_reflns_special_details
;
 Reflections were merged by SHELXL according to the crystal
 class for the calculation of statistics and refinement.
 
 _reflns_Friedel_fraction is defined as the number of unique
 Friedel pairs measured divided by the number that would be
 possible theoretically, ignoring centric projections and
 systematic absences.
;
 
_computing_data_collection        'PAL ADSC Quantum-210 ADX Program' 
_computing_cell_refinement        'HKL3000' 
_computing_data_reduction         'HKL3000' 
_computing_structure_solution     'SHELXS'
_computing_structure_refinement   'SHELXL-2014/7 (Sheldrick, 2014)'
_computing_molecular_graphics     'ORTEP'
_computing_publication_material   'CIFTAB'
_refine_special_details           ?
_refine_ls_structure_factor_coef  Fsqd
_refine_ls_matrix_type            full
_refine_ls_weighting_scheme       calc
_refine_ls_weighting_details
'w=1/[\s^2^(Fo^2^)+(0.2000P)^2^] where P=(Fo^2^+2Fc^2^)/3'
_atom_sites_solution_primary      ?
_atom_sites_solution_secondary    ?
_atom_sites_solution_hydrogens    geom
_refine_ls_hydrogen_treatment     constr
_refine_ls_extinction_method      none
_refine_ls_extinction_coef        .
_refine_ls_number_reflns          11216
_refine_ls_number_parameters      404
_refine_ls_number_restraints      0
_refine_ls_R_factor_all           0.1089
_refine_ls_R_factor_gt            0.0877
_refine_ls_wR_factor_ref          0.3004
_refine_ls_wR_factor_gt           0.2814
_refine_ls_goodness_of_fit_ref    1.045
_refine_ls_restrained_S_all       1.045
_refine_ls_shift/su_max           0.002
_refine_ls_shift/su_mean          0.000
 
loop_
 _atom_site_label
 _atom_site_type_symbol
 _atom_site_fract_x
 _atom_site_fract_y
 _atom_site_fract_z
 _atom_site_U_iso_or_equiv
 _atom_site_adp_type
 _atom_site_occupancy
 _atom_site_site_symmetry_order  
 _atom_site_calc_flag
 _atom_site_refinement_flags_posn
 _atom_site_refinement_flags_adp
 _atom_site_refinement_flags_occupancy
 _atom_site_disorder_assembly
 _atom_site_disorder_group
C1 C 0.3915(3) 0.2429(3) 0.8657(2) 0.192(2) Uani 1 1 d . . . . .
C2 C 0.4075(2) 0.19910(18) 0.88256(14) 0.195(2) Uani 1 1 d G . . . .
C3 C 0.3940(2) 0.1550(2) 0.87128(16) 0.250(4) Uani 1 1 d G . . . .
H3 H 0.3734 0.1522 0.8531 0.299 Uiso 1 1 calc R U . . .
C4 C 0.4112(3) 0.11505(17) 0.8871(2) 0.283(6) Uani 1 1 d G . . . .
C5 C 0.4419(3) 0.11926(16) 0.91427(18) 0.245(4) Uani 1 1 d G . . . .
H5 H 0.4535 0.0926 0.9249 0.294 Uiso 1 1 calc R U . . .
C6 C 0.4554(2) 0.1634(2) 0.92555(13) 0.198(2) Uani 1 1 d G . . . .
C7 C 0.43818(19) 0.20331(15) 0.90969(14) 0.180(2) Uani 1 1 d G . . . .
H7 H 0.4472 0.2328 0.9172 0.216 Uiso 1 1 calc R U . . .
C8 C 0.4896(3) 0.1708(3) 0.9549(2) 0.189(2) Uani 1 1 d . . . . .
C9 C 0.6107(3) 0.1879(3) 1.04509(19) 0.188(2) Uani 1 1 d . . . . .
C10 C 0.6445(2) 0.1928(2) 1.07419(14) 0.207(3) Uani 1 1 d G . . . .
C11 C 0.6700(3) 0.15447(16) 1.08566(19) 0.251(4) Uani 1 1 d G . . . .
H11 H 0.6670 0.1256 1.0749 0.302 Uiso 1 1 calc R U . . .
C12 C 0.7000(3) 0.1593(2) 1.1132(2) 0.282(6) Uani 1 1 d G . . . .
C13 C 0.7045(2) 0.2024(2) 1.12920(17) 0.247(4) Uani 1 1 d G . . . .
H13 H 0.7245 0.2056 1.1476 0.296 Uiso 1 1 calc R U . . .
C14 C 0.6789(2) 0.24072(18) 1.11774(15) 0.198(3) Uani 1 1 d G . . . .
C15 C 0.64895(18) 0.23593(17) 1.09023(14) 0.185(2) Uani 1 1 d G . . . .
H15 H 0.6319 0.2616 1.0826 0.222 Uiso 1 1 calc R U . . .
C16 C 0.2873(3) 0.3172(3) 0.8649(2) 0.186(2) Uani 1 1 d . . . . .
C17 C 0.3388(3) 0.3873(3) 0.8032(2) 0.187(2) Uani 1 1 d . . . . .
C24 C 0.4409(3) 0.3103(3) 0.8025(2) 0.192(2) Uani 1 1 d . . . . .
C1L C 0.2914(6) 0.1816(6) 0.7295(4) 0.418(12) Uani 1 1 d . . . . .
H1L1 H 0.3089 0.1569 0.7189 0.627 Uiso 1 1 calc R U . . .
H1L2 H 0.2658 0.1685 0.7421 0.627 Uiso 1 1 calc R U . . .
H1L3 H 0.2793 0.2023 0.7124 0.627 Uiso 1 1 calc R U . . .
C2L C 0.3779(10) 0.1838(11) 0.7584(10) 0.64(3) Uani 1 1 d . . . . .
H2L1 H 0.3796 0.1583 0.7426 0.953 Uiso 1 1 calc R U . . .
H2L2 H 0.4024 0.2059 0.7537 0.953 Uiso 1 1 calc R U . . .
H2L3 H 0.3815 0.1720 0.7810 0.953 Uiso 1 1 calc R U . . .
O1 O 0.32876(18) 0.34849(19) 0.78898(12) 0.2075(18) Uani 1 1 d . . . . .
O2 O 0.36108(16) 0.39184(15) 0.82963(11) 0.1813(14) Uani 1 1 d . . . . .
O3 O 0.40687(19) 0.29078(19) 0.78895(12) 0.2091(19) Uani 1 1 d . . . . .
O4 O 0.43947(15) 0.33458(17) 0.83004(12) 0.1881(15) Uani 1 1 d . . . . .
O5 O 0.36729(18) 0.23554(16) 0.83864(14) 0.2066(18) Uani 1 1 d . . . . .
O6 O 0.40002(16) 0.28062(15) 0.87884(11) 0.1828(14) Uani 1 1 d . . . . .
O7 O 0.28861(17) 0.29208(19) 0.83844(13) 0.2026(18) Uani 1 1 d . . . . .
O8 O 0.32136(15) 0.33783(16) 0.87827(11) 0.1813(14) Uani 1 1 d . . . . .
O9 O 0.5079(2) 0.13160(17) 0.96527(14) 0.2070(18) Uani 1 1 d . . . . .
O10 O 0.49647(16) 0.20997(15) 0.96523(11) 0.1787(14) Uani 1 1 d . . . . .
O11 O 0.60315(19) 0.14636(16) 1.03431(14) 0.2094(19) Uani 1 1 d . . . . .
O12 O 0.59174(17) 0.22428(15) 1.03520(11) 0.1827(15) Uani 1 1 d . . . . .
O13 O 0.3950(4) 0.0740(3) 0.8757(3) 0.381(6) Uani 1 1 d . . . . .
H17 H 0.3682 0.0775 0.8686 0.571 Uiso 1 1 calc R U . . .
O14 O 0.7226(5) 0.1220(3) 1.1246(3) 0.429(8) Uani 1 1 d . . . . .
H14 H 0.7394 0.1113 1.1096 0.644 Uiso 1 1 calc R U . . .
C18 C 0.3210(2) 0.42898(18) 0.78529(14) 0.200(3) Uani 1 1 d G . . . .
C19 C 0.2991(3) 0.4257(2) 0.75394(15) 0.251(4) Uani 1 1 d G . . . .
H19 H 0.2961 0.3967 0.7434 0.301 Uiso 1 1 calc R U . . .
C20 C 0.2819(3) 0.4657(3) 0.73826(13) 0.293(6) Uani 1 1 d G . . . .
C21 C 0.2865(3) 0.5091(2) 0.75394(16) 0.290(6) Uani 1 1 d G . . . .
H21 H 0.2749 0.5359 0.7435 0.348 Uiso 1 1 calc R U . . .
C22 C 0.3083(2) 0.51239(18) 0.78530(15) 0.206(3) Uani 1 1 d G . . . .
C23 C 0.32555(19) 0.4723(2) 0.80098(11) 0.192(2) Uani 1 1 d G . . . .
H23 H 0.3402 0.4746 0.8220 0.231 Uiso 1 1 calc R U . . .
O16 O 0.2636(5) 0.4652(3) 0.7067(2) 0.424(8) Uani 1 1 d . . . . .
H16 H 0.2420 0.4462 0.7060 0.636 Uiso 1 1 calc R U . . .
O1L O 0.5685(4) 0.0574(3) 1.0000 0.271(4) Uani 1 2 d S T P . .
O2L O 0.3148(2) 0.2448(2) 0.77250(14) 0.246(3) Uani 1 1 d . . . . .
O1LL O 0.4151(2) 0.3839(2) 0.89562(12) 0.238(2) Uani 1 1 d . . . . .
O2LL O 0.5322(3) 0.2974(2) 1.0000 0.244(3) Uani 1 2 d S T P . .
S1L S 0.3253(2) 0.2107(2) 0.75475(18) 0.462(5) Uani 1 1 d . . . . .
Cu1 Cu 0.34464(3) 0.28758(3) 0.81032(2) 0.1887(5) Uani 1 1 d . . . . .
Cu2 Cu 0.38318(2) 0.34029(3) 0.85769(2) 0.1628(4) Uani 1 1 d . . . . .
Cu3 Cu 0.55716(5) 0.13186(3) 1.0000 0.1826(5) Uani 1 2 d S T P . .
Cu4 Cu 0.54279(4) 0.22333(3) 1.0000 0.1603(4) Uani 1 2 d S T P . .
 
loop_
 _atom_site_aniso_label
 _atom_site_aniso_U_11
 _atom_site_aniso_U_22
 _atom_site_aniso_U_33
 _atom_site_aniso_U_23
 _atom_site_aniso_U_13
 _atom_site_aniso_U_12
C1 0.184(6) 0.197(7) 0.193(6) -0.043(5) -0.031(5) 0.005(5)
C2 0.212(7) 0.158(6) 0.216(6) -0.030(5) -0.025(5) -0.021(5)
C3 0.261(9) 0.192(7) 0.295(10) -0.068(8) -0.081(8) -0.018(7)
C4 0.378(14) 0.135(6) 0.336(12) -0.057(7) -0.121(11) -0.024(7)
C5 0.313(11) 0.142(6) 0.280(10) -0.026(6) -0.044(8) -0.014(6)
C6 0.212(7) 0.155(6) 0.225(7) -0.030(5) -0.023(6) 0.007(5)
C7 0.194(6) 0.160(5) 0.187(5) -0.021(4) -0.018(4) -0.002(4)
C8 0.187(6) 0.156(6) 0.226(7) 0.025(5) 0.005(5) 0.010(5)
C9 0.204(6) 0.170(7) 0.190(6) 0.007(5) -0.007(5) 0.002(5)
C10 0.252(8) 0.143(5) 0.228(7) 0.016(5) -0.028(6) 0.026(5)
C11 0.281(10) 0.173(7) 0.300(11) 0.014(7) -0.052(9) 0.045(7)
C12 0.314(12) 0.188(9) 0.344(13) 0.019(8) -0.133(11) 0.062(8)
C13 0.257(9) 0.185(7) 0.297(10) 0.038(7) -0.083(8) 0.053(7)
C14 0.203(6) 0.162(6) 0.229(7) 0.021(5) -0.046(5) 0.011(5)
C15 0.207(6) 0.157(6) 0.190(5) 0.021(4) -0.016(5) 0.032(4)
C16 0.168(6) 0.198(6) 0.193(6) -0.023(5) -0.015(5) 0.001(5)
C17 0.208(6) 0.164(6) 0.187(6) -0.038(5) -0.033(5) -0.018(5)
C24 0.200(7) 0.192(6) 0.185(6) -0.039(5) -0.014(5) 0.015(5)
C1L 0.406(19) 0.381(18) 0.47(2) -0.245(18) -0.223(17) 0.102(14)
C2L 0.45(4) 0.58(5) 0.87(8) -0.26(5) -0.18(4) 0.11(3)
O1 0.224(4) 0.198(4) 0.201(4) -0.039(3) -0.057(3) -0.003(3)
O2 0.201(4) 0.172(3) 0.171(3) -0.036(2) -0.046(3) -0.005(3)
O3 0.193(4) 0.232(5) 0.202(4) -0.078(3) -0.025(3) -0.016(3)
O4 0.171(3) 0.211(4) 0.183(3) -0.053(3) -0.014(3) -0.011(3)
O5 0.218(4) 0.177(4) 0.224(4) -0.047(3) -0.053(4) 0.000(3)
O6 0.207(4) 0.154(3) 0.187(3) -0.041(3) -0.045(3) -0.005(3)
O7 0.189(4) 0.230(4) 0.189(3) -0.070(3) -0.024(3) -0.013(3)
O8 0.162(3) 0.199(4) 0.183(3) -0.053(3) -0.021(3) -0.010(3)
O9 0.248(5) 0.141(3) 0.232(4) -0.016(3) -0.018(4) 0.001(3)
O10 0.214(4) 0.117(3) 0.205(3) -0.008(2) -0.015(3) 0.005(2)
O11 0.256(5) 0.126(3) 0.247(5) -0.007(3) -0.028(4) 0.014(3)
O12 0.232(4) 0.123(3) 0.193(3) 0.009(2) -0.032(3) 0.012(3)
O13 0.501(14) 0.199(6) 0.443(12) -0.032(7) -0.192(12) -0.086(7)
O14 0.531(16) 0.194(6) 0.564(16) -0.027(8) -0.320(15) 0.112(8)
C18 0.226(7) 0.188(6) 0.185(5) -0.025(5) -0.061(5) 0.000(5)
C19 0.319(12) 0.234(9) 0.199(7) -0.038(6) -0.085(7) 0.004(8)
C20 0.362(15) 0.276(12) 0.240(9) -0.033(9) -0.143(10) 0.032(10)
C21 0.412(16) 0.236(10) 0.223(8) 0.009(7) -0.150(10) -0.010(10)
C22 0.218(7) 0.196(7) 0.204(6) 0.003(5) -0.077(5) 0.004(5)
C23 0.202(6) 0.201(7) 0.175(5) -0.023(5) -0.035(4) 0.003(5)
O16 0.64(2) 0.334(10) 0.296(8) 0.016(7) -0.284(12) -0.054(11)
O1L 0.314(11) 0.197(7) 0.303(9) 0.000 0.000 -0.044(6)
O2L 0.256(5) 0.236(5) 0.246(5) -0.122(4) -0.064(4) -0.015(4)
O1LL 0.289(6) 0.231(5) 0.194(4) -0.073(3) -0.054(4) -0.042(4)
O2LL 0.270(8) 0.118(4) 0.344(10) 0.000 0.000 0.022(4)
S1L 0.396(7) 0.453(7) 0.536(9) -0.308(7) -0.153(6) 0.086(5)
Cu1 0.1933(8) 0.1911(8) 0.1819(7) -0.0645(5) -0.0457(5) -0.0115(5)
Cu2 0.1627(6) 0.1637(6) 0.1619(6) -0.0460(4) -0.0314(4) -0.0049(4)
Cu3 0.2215(11) 0.1086(6) 0.2177(11) 0.000 0.000 0.0131(6)
Cu4 0.2006(9) 0.1087(6) 0.1717(8) 0.000 0.000 0.0100(5)
 
_geom_special_details
;
 All esds (except the esd in the dihedral angle between two l.s. planes)
 are estimated using the full covariance matrix.  The cell esds are taken
 into account individually in the estimation of esds in distances, angles
 and torsion angles; correlations between esds in cell parameters are only
 used when they are defined by crystal symmetry.  An approximate (isotropic)
 treatment of cell esds is used for estimating esds involving l.s. planes.
;
 
loop_
 _geom_bond_atom_site_label_1
 _geom_bond_atom_site_label_2
 _geom_bond_distance
 _geom_bond_site_symmetry_2
 _geom_bond_publ_flag
C1 O6 1.220(8) . ?
C1 O5 1.291(8) . ?
C1 C2 1.486(9) . ?
C2 C3 1.3900 . ?
C2 C7 1.3900 . ?
C3 C4 1.3900 . ?
C4 O13 1.338(7) . ?
C4 C5 1.3900 . ?
C5 C6 1.3900 . ?
C6 C7 1.3900 . ?
C6 C8 1.529(9) . ?
C8 O10 1.207(9) . ?
C8 O9 1.301(8) . ?
C9 O12 1.234(8) . ?
C9 O11 1.279(8) . ?
C9 C10 1.506(9) . ?
C10 C11 1.3900 . ?
C10 C15 1.3900 . ?
C11 C12 1.3900 . ?
C12 O14 1.325(7) . ?
C12 C13 1.3900 . ?
C13 C14 1.3900 . ?
C14 C15 1.3900 . ?
C14 C16 1.500(9) 12_657 ?
C16 O8 1.253(8) . ?
C16 O7 1.268(8) . ?
C16 C14 1.50(6) 11_567 ?
C17 O2 1.230(8) . ?
C17 O1 1.275(7) . ?
C17 C18 1.474(9) . ?
C24 O3 1.241(8) . ?
C24 O4 1.291(8) . ?
C24 C22 1.50(2) 3_655 ?
C1L S1L 1.620(11) . ?
C2L S1L 1.69(3) . ?
O1 Cu1 1.984(5) . ?
O2 Cu2 1.947(5) . ?
O3 Cu1 1.969(5) . ?
O4 Cu2 1.949(5) . ?
O5 Cu1 1.969(5) . ?
O6 Cu2 1.957(4) . ?
O7 Cu1 1.951(5) . ?
O8 Cu2 1.944(4) . ?
O9 Cu3 1.964(5) . ?
O10 Cu4 1.944(4) . ?
O11 Cu3 1.931(5) . ?
O12 Cu4 1.971(4) . ?
C18 C19 1.3900 . ?
C18 C23 1.3900 . ?
C19 C20 1.3900 . ?
C20 O16 1.350(7) . ?
C20 C21 1.3900 . ?
C21 C22 1.3900 . ?
C22 C23 1.3900 . ?
C22 C24 1.497(9) 4_565 ?
O1L Cu3 2.150(9) . ?
O2L S1L 1.235(6) . ?
O2L Cu1 2.110(4) . ?
O1LL Cu2 2.150(4) . ?
O2LL Cu4 2.135(6) . ?
Cu1 Cu2 2.6407(9) . ?
Cu3 O11 1.932(6) 10_557 ?
Cu3 O9 1.964(5) 10_557 ?
Cu3 Cu4 2.6422(13) . ?
Cu4 O10 1.944(4) 10_557 ?
Cu4 O12 1.971(4) 10_557 ?
 
loop_
 _geom_angle_atom_site_label_1
 _geom_angle_atom_site_label_2
 _geom_angle_atom_site_label_3
 _geom_angle
 _geom_angle_site_symmetry_1
 _geom_angle_site_symmetry_3
 _geom_angle_publ_flag
O6 C1 O5 127.0(8) . . ?
O6 C1 C2 119.4(7) . . ?
O5 C1 C2 113.5(7) . . ?
C3 C2 C7 120.0 . . ?
C3 C2 C1 122.2(5) . . ?
C7 C2 C1 117.8(5) . . ?
C2 C3 C4 120.0 . . ?
O13 C4 C5 123.7(7) . . ?
O13 C4 C3 116.3(7) . . ?
C5 C4 C3 120.0 . . ?
C4 C5 C6 120.0 . . ?
C7 C6 C5 120.0 . . ?
C7 C6 C8 117.0(5) . . ?
C5 C6 C8 123.0(5) . . ?
C6 C7 C2 120.0 . . ?
O10 C8 O9 128.6(8) . . ?
O10 C8 C6 119.3(6) . . ?
O9 C8 C6 112.2(7) . . ?
O12 C9 O11 126.9(7) . . ?
O12 C9 C10 116.4(7) . . ?
O11 C9 C10 116.6(7) . . ?
C11 C10 C15 120.0 . . ?
C11 C10 C9 120.7(5) . . ?
C15 C10 C9 119.2(5) . . ?
C10 C11 C12 120.0 . . ?
O14 C12 C13 120.7(7) . . ?
O14 C12 C11 119.2(7) . . ?
C13 C12 C11 120.0 . . ?
C14 C13 C12 120.0 . . ?
C13 C14 C15 120.0 . . ?
C13 C14 C16 120.6(5) . 12_657 ?
C15 C14 C16 119.3(5) . 12_657 ?
C14 C15 C10 120.0 . . ?
O8 C16 O7 126.2(7) . . ?
O8 C16 C14 117.4(10) . 11_567 ?
O7 C16 C14 116.4(10) . 11_567 ?
O2 C17 O1 125.6(7) . . ?
O2 C17 C18 120.1(6) . . ?
O1 C17 C18 114.3(6) . . ?
O3 C24 O4 125.4(8) . . ?
O3 C24 C22 119.0(10) . 3_655 ?
O4 C24 C22 115.5(10) . 3_655 ?
C17 O1 Cu1 121.5(5) . . ?
C17 O2 Cu2 124.9(4) . . ?
C24 O3 Cu1 122.8(5) . . ?
C24 O4 Cu2 122.9(5) . . ?
C1 O5 Cu1 121.6(5) . . ?
C1 O6 Cu2 122.5(5) . . ?
C16 O7 Cu1 122.0(5) . . ?
C16 O8 Cu2 123.0(4) . . ?
C8 O9 Cu3 120.3(5) . . ?
C8 O10 Cu4 122.2(5) . . ?
C9 O11 Cu3 123.2(5) . . ?
C9 O12 Cu4 121.6(5) . . ?
C19 C18 C23 120.0 . . ?
C19 C18 C17 121.8(5) . . ?
C23 C18 C17 118.1(5) . . ?
C18 C19 C20 120.0 . . ?
O16 C20 C21 117.2(7) . . ?
O16 C20 C19 122.6(7) . . ?
C21 C20 C19 120.0 . . ?
C20 C21 C22 120.0 . . ?
C23 C22 C21 120.0 . . ?
C23 C22 C24 121.1(5) . 4_565 ?
C21 C22 C24 118.8(5) . 4_565 ?
C22 C23 C18 120.0 . . ?
S1L O2L Cu1 139.4(5) . . ?
O2L S1L C1L 127.4(7) . . ?
O2L S1L C2L 121.6(11) . . ?
C1L S1L C2L 110.5(11) . . ?
O7 Cu1 O3 168.66(19) . . ?
O7 Cu1 O5 89.7(2) . . ?
O3 Cu1 O5 89.0(2) . . ?
O7 Cu1 O1 89.8(2) . . ?
O3 Cu1 O1 89.0(2) . . ?
O5 Cu1 O1 167.78(19) . . ?
O7 Cu1 O2L 96.3(2) . . ?
O3 Cu1 O2L 95.0(2) . . ?
O5 Cu1 O2L 95.6(2) . . ?
O1 Cu1 O2L 96.5(2) . . ?
O7 Cu1 Cu2 84.29(13) . . ?
O3 Cu1 Cu2 84.37(13) . . ?
O5 Cu1 Cu2 83.70(14) . . ?
O1 Cu1 Cu2 84.11(13) . . ?
O2L Cu1 Cu2 179.09(19) . . ?
O8 Cu2 O2 88.37(19) . . ?
O8 Cu2 O4 168.31(18) . . ?
O2 Cu2 O4 90.6(2) . . ?
O8 Cu2 O6 90.7(2) . . ?
O2 Cu2 O6 168.59(17) . . ?
O4 Cu2 O6 88.0(2) . . ?
O8 Cu2 O1LL 96.6(2) . . ?
O2 Cu2 O1LL 95.6(2) . . ?
O4 Cu2 O1LL 95.1(2) . . ?
O6 Cu2 O1LL 95.8(2) . . ?
O8 Cu2 Cu1 84.14(12) . . ?
O2 Cu2 Cu1 83.79(12) . . ?
O4 Cu2 Cu1 84.17(13) . . ?
O6 Cu2 Cu1 84.80(12) . . ?
O1LL Cu2 Cu1 179.06(18) . . ?
O11 Cu3 O11 89.1(4) . 10_557 ?
O11 Cu3 O9 89.8(2) . 10_557 ?
O11 Cu3 O9 167.7(2) 10_557 10_557 ?
O11 Cu3 O9 167.7(2) . . ?
O11 Cu3 O9 89.8(2) 10_557 . ?
O9 Cu3 O9 88.7(3) 10_557 . ?
O11 Cu3 O1L 96.3(2) . . ?
O11 Cu3 O1L 96.3(2) 10_557 . ?
O9 Cu3 O1L 95.9(3) 10_557 . ?
O9 Cu3 O1L 95.9(3) . . ?
O11 Cu3 Cu4 83.90(14) . . ?
O11 Cu3 Cu4 83.90(14) 10_557 . ?
O9 Cu3 Cu4 83.84(14) 10_557 . ?
O9 Cu3 Cu4 83.84(14) . . ?
O1L Cu3 Cu4 179.7(3) . . ?
O10 Cu4 O10 89.9(3) 10_557 . ?
O10 Cu4 O12 169.40(19) 10_557 10_557 ?
O10 Cu4 O12 89.21(19) . 10_557 ?
O10 Cu4 O12 89.20(19) 10_557 . ?
O10 Cu4 O12 169.40(19) . . ?
O12 Cu4 O12 89.7(3) 10_557 . ?
O10 Cu4 O2LL 95.6(2) 10_557 . ?
O10 Cu4 O2LL 95.6(2) . . ?
O12 Cu4 O2LL 95.0(2) 10_557 . ?
O12 Cu4 O2LL 95.0(2) . . ?
O10 Cu4 Cu3 84.94(13) 10_557 . ?
O10 Cu4 Cu3 84.94(13) . . ?
O12 Cu4 Cu3 84.47(13) 10_557 . ?
O12 Cu4 Cu3 84.46(13) . . ?
O2LL Cu4 Cu3 179.2(2) . . ?
 
_refine_diff_density_max    0.798
_refine_diff_density_min   -0.279
_refine_diff_density_rms    0.051

_shelx_res_file
;

    i4m_sqd.res created by SHELXL-2014/7

TITL I4m in I4/m
CELL 0.70001  28.5350  28.5350  39.5078  90.000  90.000  90.000
ZERR      2  0.0040   0.0040   0.0079   0.000   0.000   0.000
LATT 2
SYMM -X, -Y, Z
SYMM -Y, X, Z
SYMM Y, -X, Z
SFAC C  H  O  S  Cu
UNIT 416 336 288 16 48
OMIT  -3.00  46.00
L.S. 20
ACTA
BOND
FMAP 2
PLAN 4
SIZE 0.35 0.34 0.2
TEMP 25
WGHT    0.200000
FVAR       0.84015
MOLE 1
C1    1    0.391479    0.242865    0.865731    11.00000    0.18445    0.19721 =
         0.19325   -0.04273   -0.03146    0.00500
AFIX  66
C2    1    0.407453    0.199104    0.882561    11.00000    0.21215    0.15817 =
         0.21572   -0.03030   -0.02549   -0.02118
C3    1    0.393973    0.154975    0.871284    11.00000    0.26077    0.19247 =
         0.29542   -0.06788   -0.08057   -0.01758
AFIX  43
H3    2    0.373415    0.152159    0.853131    11.00000   -1.20000
AFIX  65
C4    1    0.411217    0.115055    0.887138    11.00000    0.37774    0.13530 =
         0.33633   -0.05687   -0.12109   -0.02353
C5    1    0.441943    0.119263    0.914270    11.00000    0.31325    0.14245 =
         0.27989   -0.02612   -0.04434   -0.01411
AFIX  43
H5    2    0.453480    0.092554    0.924878    11.00000   -1.20000
AFIX  65
C6    1    0.455424    0.163392    0.925547    11.00000    0.21235    0.15543 =
         0.22545   -0.02963   -0.02343    0.00732
C7    1    0.438179    0.203312    0.909693    11.00000    0.19395    0.15970 =
         0.18745   -0.02093   -0.01830   -0.00194
AFIX  43
H7    2    0.447199    0.232837    0.917238    11.00000   -1.20000
AFIX   0
C8    1    0.489583    0.170787    0.954868    11.00000    0.18695    0.15552 =
         0.22555    0.02497    0.00474    0.00967
C9    1    0.610743    0.187935    1.045087    11.00000    0.20414    0.16995 =
         0.18958    0.00678   -0.00674    0.00195
AFIX  66
C10   1    0.644471    0.192808    1.074194    11.00000    0.25159    0.14323 =
         0.22767    0.01576   -0.02834    0.02600
C11   1    0.669989    0.154472    1.085662    11.00000    0.28100    0.17316 =
         0.30026    0.01405   -0.05227    0.04492
AFIX  43
H11   2    0.666994    0.125619    1.074932    11.00000   -1.20000
AFIX  65
C12   1    0.699983    0.159262    1.113167    11.00000    0.31424    0.18755 =
         0.34403    0.01933   -0.13350    0.06161
C13   1    0.704460    0.202387    1.129205    11.00000    0.25746    0.18533 =
         0.29717    0.03786   -0.08344    0.05343
AFIX  43
H13   2    0.724529    0.205591    1.147608    11.00000   -1.20000
AFIX  65
C14   1    0.678943    0.240723    1.117738    11.00000    0.20349    0.16188 =
         0.22921    0.02137   -0.04641    0.01070
C15   1    0.648948    0.235934    1.090232    11.00000    0.20684    0.15717 =
         0.19016    0.02134   -0.01632    0.03230
AFIX  43
H15   2    0.631876    0.261583    1.082560    11.00000   -1.20000
AFIX   0
C16   1    0.287303    0.317206    0.864887    11.00000    0.16801    0.19844 =
         0.19287   -0.02300   -0.01499    0.00118
C17   1    0.338755    0.387309    0.803212    11.00000    0.20837    0.16410 =
         0.18714   -0.03789   -0.03294   -0.01813
C24   1    0.440902    0.310322    0.802464    11.00000    0.20025    0.19165 =
         0.18517   -0.03926   -0.01441    0.01515
C1L   1    0.291383    0.181634    0.729460    11.00000    0.40550    0.38055 =
         0.46767   -0.24504   -0.22268    0.10216
AFIX  33
H1L1  2    0.308903    0.156909    0.718904    11.00000   -1.50000
H1L2  2    0.265846    0.168455    0.742095    11.00000   -1.50000
H1L3  2    0.279299    0.202301    0.712388    11.00000   -1.50000
AFIX   0
C2L   1    0.377900    0.183815    0.758412    11.00000    0.45208    0.57993 =
         0.87398   -0.26409   -0.18046    0.11474
AFIX  33
H2L1  2    0.379597    0.158288    0.742632    11.00000   -1.50000
H2L2  2    0.402445    0.205861    0.753657    11.00000   -1.50000
H2L3  2    0.381504    0.172039    0.781025    11.00000   -1.50000
AFIX   0
O1    3    0.328758    0.348488    0.788977    11.00000    0.22398    0.19809 =
         0.20053   -0.03939   -0.05710   -0.00329
O2    3    0.361083    0.391836    0.829628    11.00000    0.20110    0.17153 =
         0.17127   -0.03634   -0.04640   -0.00499
O3    3    0.406874    0.290779    0.788946    11.00000    0.19300    0.23168 =
         0.20247   -0.07767   -0.02470   -0.01558
O4    3    0.439473    0.334579    0.830038    11.00000    0.17117    0.21072 =
         0.18255   -0.05338   -0.01429   -0.01134
O5    3    0.367294    0.235535    0.838641    11.00000    0.21833    0.17720 =
         0.22418   -0.04706   -0.05338    0.00015
O6    3    0.400018    0.280617    0.878844    11.00000    0.20730    0.15382 =
         0.18737   -0.04139   -0.04483   -0.00477
O7    3    0.288608    0.292076    0.838440    11.00000    0.18948    0.22967 =
         0.18873   -0.06971   -0.02419   -0.01313
O8    3    0.321360    0.337835    0.878272    11.00000    0.16188    0.19858 =
         0.18329   -0.05272   -0.02089   -0.00967
O9    3    0.507931    0.131602    0.965267    11.00000    0.24782    0.14102 =
         0.23228   -0.01583   -0.01764    0.00138
O10   3    0.496467    0.209969    0.965235    11.00000    0.21435    0.11698 =
         0.20488   -0.00781   -0.01471    0.00525
O11   3    0.603153    0.146364    1.034306    11.00000    0.25558    0.12599 =
         0.24676   -0.00683   -0.02843    0.01399
O12   3    0.591744    0.224276    1.035199    11.00000    0.23184    0.12324 =
         0.19316    0.00854   -0.03230    0.01198
O13   3    0.394992    0.074020    0.875702    11.00000    0.50074    0.19858 =
         0.44343   -0.03212   -0.19195   -0.08609
AFIX  83
H17   2    0.368198    0.077454    0.868622    11.00000   -1.50000
AFIX   0
O14   3    0.722588    0.121952    1.124633    11.00000    0.53063    0.19377 =
         0.56400   -0.02651   -0.31977    0.11247
AFIX 147
H14   2    0.739354    0.111346    1.109617    11.00000   -1.50000
AFIX  66
C18   1    0.320973    0.428977    0.785293    11.00000    0.22568    0.18762 =
         0.18545   -0.02530   -0.06092   -0.00026
C19   1    0.299132    0.425663    0.753936    11.00000    0.31901    0.23371 =
         0.19929   -0.03771   -0.08549    0.00366
AFIX  43
H19   2    0.296066    0.396650    0.743444    11.00000   -1.20000
AFIX  65
C20   1    0.281872    0.465713    0.738262    11.00000    0.36164    0.27588 =
         0.24028   -0.03268   -0.14262    0.03199
C21   1    0.286454    0.509077    0.753944    11.00000    0.41199    0.23575 =
         0.22333    0.00903   -0.14989   -0.01027
AFIX  43
H21   2    0.274906    0.535873    0.743457    11.00000   -1.20000
AFIX  65
C22   1    0.308295    0.512391    0.785301    11.00000    0.21827    0.19644 =
         0.20441    0.00296   -0.07702    0.00399
C23   1    0.325555    0.472341    0.800976    11.00000    0.20175    0.20068 =
         0.17453   -0.02315   -0.03522    0.00259
AFIX  43
H23   2    0.340168    0.474559    0.821956    11.00000   -1.20000
AFIX   0
O16   3    0.263574    0.465174    0.706747    11.00000    0.64206    0.33398 =
         0.29628    0.01573   -0.28351   -0.05406
AFIX  83
H16   2    0.241981    0.446244    0.705954    11.00000   -1.50000
AFIX   0
O1L   3    0.568454    0.057358    1.000000    10.50000    0.31359    0.19709 =
         0.30256    0.00000    0.00000   -0.04365
O2L   3    0.314767    0.244755    0.772499    11.00000    0.25631    0.23633 =
         0.24579   -0.12237   -0.06360   -0.01497
O1LL  3    0.415150    0.383865    0.895616    11.00000    0.28941    0.23128 =
         0.19365   -0.07328   -0.05418   -0.04179
O2LL  3    0.532206    0.297386    1.000000    10.50000    0.27010    0.11790 =
         0.34440    0.00000    0.00000    0.02216
S1L   4    0.325291    0.210709    0.754751    11.00000    0.39553    0.45297 =
         0.53647   -0.30827   -0.15312    0.08582
CU1   5    0.344637    0.287583    0.810324    11.00000    0.19328    0.19111 =
         0.18186   -0.06452   -0.04568   -0.01151
CU2   5    0.383185    0.340293    0.857686    11.00000    0.16271    0.16373 =
         0.16189   -0.04600   -0.03139   -0.00489
CU3   5    0.557162    0.131859    1.000000    10.50000    0.22150    0.10856 =
         0.21769    0.00000    0.00000    0.01307
CU4   5    0.542792    0.223331    1.000000    10.50000    0.20056    0.10868 =
         0.17170    0.00000    0.00000    0.00996
HKLF 4

REM  I4m in I4/m
REM R1 =  0.0877 for    6528 Fo > 4sig(Fo)  and  0.1089 for all   11216 data
REM    404 parameters refined using      0 restraints

END

WGHT      0.2000      0.0000

REM Highest difference peak  0.798,  deepest hole -0.279,  1-sigma level  0.051
Q1    1   0.5380  0.0298  1.0000  10.50000  0.05    0.80
Q2    1   0.5809  0.0269  1.0167  11.00000  0.05    0.45
Q3    1   0.2892  0.2424  0.7528  11.00000  0.05    0.40
Q4    1   0.4053  0.4234  0.9060  11.00000  0.05    0.26
;
_shelx_res_checksum   67549

_shelx_hkl_file
;
   0  -6   6    3363     171                                                        5751  -21.47    0.00  1.0000
   0   6  -6    8495     447                                                       12103  -21.47    0.00  1.0000
   0  -7   7     105      44                                                         378  -11.93    0.00  1.0000
   0   7  -7      99     101                                                        -181  -11.93    0.00  1.0000
   0  -8   8     186     116                                                        -222   16.40    0.00  1.0000
   0  -9   9   37808     810                                                       34095  -11.79    0.00  1.0000
   0   9  -9   39217    1207                                                       35434  -11.79    0.00  1.0000
   0 -10  10   13529     400                                                       15762  -11.10    0.00  1.0000
   0  10 -10   13937     608                                                       16202  -11.10    0.00  1.0000
   0 -11  11   23962     627                                                       25956    7.59    0.00  1.0000
   0  11 -11   23075     889                                                       25032    7.59    0.00  1.0000
   0 -12  12   21569     586                                                       24776  -12.67    0.00  1.0000
   0  12 -12   21645     803                                                       24857  -12.67    0.00  1.0000
   0 -13  13    4401     138                                                        4505    0.94    0.00  1.0000
   0  13 -13    4411     135                                                        4515    0.94    0.00  1.0000
   0 -14  14    2332      85                                                        2074    3.30    0.00  1.0000
   0  14 -14    2314      86                                                        2057    3.30    0.00  1.0000
   0 -15  15     890      67                                                         713   -3.76    0.00  1.0000
   0  15 -15     875      60                                                         700   -3.76    0.00  1.0000
   0 -16  16    2105      85                                                        1644    6.42    0.00  1.0000
   0  16 -16    2004      78                                                        1555    6.42    0.00  1.0000
   0 -17  17      87      52                                                          54    2.37    0.00  1.0000
   0  17 -17       4      40                                                         -11    2.37    0.00  1.0000
   0 -18  18     749      62                                                         524    5.38    0.00  1.0000
   0  18 -18     783      54                                                         553    5.38    0.00  1.0000
   0 -19  19       6      73                                                          -7   -3.04    0.00  1.0000
   0  19 -19       6      46                                                         -25   -3.04    0.00  1.0000
   0 -20  20      55      76                                                          77    1.62    0.00  1.0000
   0  20 -20       5      55                                                          13    1.62    0.00  1.0000
   0 -21  21     159      84                                                         197    1.73    0.00  1.0000
   0  21 -21     217      67                                                         261    1.73    0.00  1.0000
   0 -22  22       5      82                                                         -41   -2.74    0.00  1.0000
   0  22 -22       5      61                                                         -60   -2.74    0.00  1.0000
   0 -23  23     150      88                                                         136    0.71    0.00  1.0000
   0  23 -23      67      70                                                          58    0.71    0.00  1.0000
   0 -24  24       0      91                                                         -24    0.09    0.00  1.0000
   0  24 -24      13      70                                                          12    0.09    0.00  1.0000
   0  25 -25       3      64                                                          12    2.10    0.00  1.0000
   0  26 -26       0      61                                                          -8   -0.33    0.00  1.0000
  -1  26 -27      36      60                                                          75   -3.23    0.00  1.0000
  -1  25 -26      53      66                                                          58    0.40    0.00  1.0000
  -1  24 -25       1      53                                                         -18   -1.25    0.00  1.0000
   1 -24  25      20      94                                                          12   -1.25    0.00  1.0000
  -1  23 -24       1      58                                                         -13    1.39    0.00  1.0000
   1 -23  24       1      81                                                         -14    1.39    0.00  1.0000
  -1  22 -23     171      52                                                         132    1.93    0.00  1.0000
   1 -22  23     302      70                                                         249    1.93    0.00  1.0000
  -1  21 -22      34      53                                                          28    0.61    0.00  1.0000
   1 -21  22      27      66                                                          22    0.61    0.00  1.0000
  -1  20 -21     252      61                                                         215   -1.45    0.00  1.0000
   1 -20  21     268      69                                                         230   -1.45    0.00  1.0000
  -1  19 -20      26      54                                                          29    0.40    0.00  1.0000
   1 -19  20      66      78                                                          71    0.40    0.00  1.0000
  -1  18 -19      14      45                                                          -7   -4.58    0.00  1.0000
   1 -18  19      14      65                                                         -65   -4.58    0.00  1.0000
  -1  17 -18     214      52                                                         328   -4.21    0.00  1.0000
   1 -17  18     306      67                                                         441   -4.21    0.00  1.0000
  -1  16 -17     972      63                                                         949   -0.45    0.00  1.0000
   1 -16  17     820      67                                                         799   -0.45    0.00  1.0000
  -1  15 -16      99      53                                                         131   -1.83    0.00  1.0000
   1 -15  16      87      58                                                         117   -1.83    0.00  1.0000
  -1  14 -15     686      47                                                         424   -6.73    0.00  1.0000
   1 -14  15     575      58                                                         338   -6.73    0.00  1.0000
  -1  13 -14     322      47                                                         352    1.00    0.00  1.0000
   1 -13  14     286      53                                                         314    1.00    0.00  1.0000
  -1  12 -13    3042     114                                                        3478    4.61    0.00  1.0000
   1 -12  13    2966     113                                                        3397    4.61    0.00  1.0000
  -1  10 -11   92325    3341                                                      103644  -21.76    0.00  1.0000
   1 -10  11   87036    3123                                                       98035  -21.76    0.00  1.0000
  -1   9 -10     120      31                                                         -34  -13.18    0.00  1.0000
   1  -9  10     120      39                                                        -122  -13.18    0.00  1.0000
  -1   8  -9   36781    1085                                                       46440  -28.53    0.00  1.0000
   1  -8   9   37277    1080                                                       46997  -28.53    0.00  1.0000
   1  -6   7   82016    3001                                                       93372  -23.07    0.00  1.0000
   1   3  -2    5364      54                                                        1310  -44.56    0.00  1.0000
  -1  -6   5    3278      35                                                         309  -50.40    0.00  1.0000
  -1  -7   6    6466     451                                                       18064  -64.96    0.00  1.0000
   1   7  -6    8610     789                                                       21545  -64.96    0.00  1.0000
  -1  -8   7   12396     260                                                        9677  -15.61    0.00  1.0000
   1   8  -7   13153     426                                                       10347  -15.61    0.00  1.0000
  -1  -9   8   22269     645                                                       26554  -16.53    0.00  1.0000
   1   9  -8   23440     986                                                       27831  -16.53    0.00  1.0000
  -1 -10   9     467      54                                                         515   -1.30    0.00  1.0000
   1  10  -9     454     144                                                         501   -1.30    0.00  1.0000
  -1 -11  10   13667     337                                                       13320    1.80    0.00  1.0000
   1  11 -10   14570     556                                                       14212    1.80    0.00  1.0000
  -1 -12  11   19784     460                                                       19015   -3.32    0.00  1.0000
   1  12 -11   20297     687                                                       19518   -3.32    0.00  1.0000
  -1 -13  12     336      59                                                         415   -2.45    0.00  1.0000
  -1 -14  13    2052     103                                                        2886   10.13    0.00  1.0000
   1  14 -13    1595     197                                                        2338   10.13    0.00  1.0000
  -1 -15  14    1846      74                                                        1705    2.02    0.00  1.0000
   1  15 -14    1949     191                                                        1804    2.02    0.00  1.0000
  -1 -16  15    1374      73                                                        1246   -2.12    0.00  1.0000
   1  16 -15    1566      81                                                        1430   -2.12    0.00  1.0000
  -1 -17  16      19      63                                                          -6    5.18    0.00  1.0000
   1  17 -16      12      45                                                          61    5.18    0.00  1.0000
  -1 -18  17     410      71                                                         384   -0.80    0.00  1.0000
   1  18 -17     377      48                                                         352   -0.80    0.00  1.0000
  -1 -19  18     115      69                                                          59    3.74    0.00  1.0000
   1  19 -18      10      46                                                         -18    3.74    0.00  1.0000
  -1 -20  19      88      72                                                          97    0.56    0.00  1.0000
   1  20 -19      80      50                                                          89    0.56    0.00  1.0000
  -1 -21  20       1      76                                                         -49    1.05    0.00  1.0000
   1  21 -20       5      50                                                           2    1.05    0.00  1.0000
  -1 -22  21       8      77                                                         -22   -3.47    0.00  1.0000
   1  22 -21      18      53                                                          50   -3.47    0.00  1.0000
  -1 -23  22       2      92                                                          -6   -1.81    0.00  1.0000
   1  23 -22      46      51                                                          68   -1.81    0.00  1.0000
  -1 -24  23       9      92                                                        -103   -3.52    0.00  1.0000
   1  24 -23       0      56                                                           9   -3.52    0.00  1.0000
  -2  25 -27       0      52                                                         -80    0.33    0.00  1.0000
  -2  24 -26       0      54                                                         -79   -0.80    0.00  1.0000
   2 -24  26      30      96                                                          23   -0.80    0.00  1.0000
  -2  23 -25      64      61                                                          57   -0.58    0.00  1.0000
   2 -23  25      54      93                                                          47   -0.58    0.00  1.0000
  -2  22 -24       3      70                                                         -42   -1.94    0.00  1.0000
   2 -22  24       3      86                                                         -22   -1.94    0.00  1.0000
  -2  21 -23       0      63                                                         -18    0.67    0.00  1.0000
   2 -21  23       0      82                                                         -11    0.67    0.00  1.0000
  -2  20 -22       3      48                                                          11   -1.85    0.00  1.0000
   2 -20  22      80      82                                                         110   -1.85    0.00  1.0000
  -2  19 -21     358      61                                                         337   -0.67    0.00  1.0000
   2 -19  21     252      76                                                         235   -0.67    0.00  1.0000
  -2  18 -20      41      54                                                          35   -0.54    0.00  1.0000
   2 -18  20     122      56                                                         112   -0.54    0.00  1.0000
  -2  17 -19     516      47                                                         316    5.96    0.00  1.0000
   2 -17  19     376      65                                                         209    5.96    0.00  1.0000
  -2  16 -18     847      68                                                        1195   -6.58    0.00  1.0000
   2 -16  18     843      86                                                        1191   -6.58    0.00  1.0000
  -2  15 -17      54      40                                                           0    8.84    0.00  1.0000
   2 -15  17      36      59                                                           2    8.84    0.00  1.0000
  -2  14 -16    2035      85                                                        1971   -0.86    0.00  1.0000
   2 -14  16    2017      84                                                        1953   -0.86    0.00  1.0000
  -2  13 -15     609      64                                                        1274  -13.33    0.00  1.0000
   2 -13  15     712      74                                                        1421  -13.33    0.00  1.0000
  -2  12 -14    2239      91                                                        2478    2.96    0.00  1.0000
   2 -12  14    2179      90                                                        2415    2.96    0.00  1.0000
  -2  11 -13    8570     214                                                        8109   -3.04    0.00  1.0000
   2 -11  13    8431     218                                                        7974   -3.04    0.00  1.0000
  -2  10 -12   14682     283                                                       11139  -18.82    0.00  1.0000
   2 -10  12   15179     291                                                       11572  -18.82    0.00  1.0000
  -2   9 -11      38      34                                                         -90   -7.38    0.00  1.0000
   2  -9  11      38      55                                                         -95   -7.38    0.00  1.0000
  -2   8 -10   30354     786                                                       33775  -11.50    0.00  1.0000
   2  -8  10   30342     786                                                       33762  -11.50    0.00  1.0000
  -2   7  -9    4439     190                                                        7034   20.73    0.00  1.0000
   2  -7   9    4621     194                                                        7262   20.73    0.00  1.0000
   2   2   0   66176     580                                                       25391  117.69    0.00  1.0000
  -2  -4   2    9722     126                                                        3120  -51.58    0.00  1.0000
   2   4  -2   10030     101                                                        3296  -51.58    0.00  1.0000
   2   5  -3    9386    1326                                                       58391 -174.15    0.00  1.0000
  -2  -6   4      12      46                                                         624   27.30    0.00  1.0000
   2   6  -4      15      43                                                         653   27.30    0.00  1.0000
  -2  -7   5    8906     452                                                       12699  -22.05    0.00  1.0000
   2   7  -5    8089     303                                                       11719  -22.05    0.00  1.0000
   2   8  -6    4758      75                                                        2069  -28.34    0.00  1.0000
  -2 -11   9     969      61                                                         861   -2.16    0.00  1.0000
  -2 -12  10   12357     337                                                       13244   -4.72    0.00  1.0000
   2  12 -10   12057     485                                                       12933   -4.72    0.00  1.0000
  -2 -13  11     389      52                                                         603    5.84    0.00  1.0000
   2  13 -11     241     151                                                         414    5.84    0.00  1.0000
  -2 -14  12      26      58                                                          84    5.31    0.00  1.0000
   2  14 -12      62     148                                                         145    5.31    0.00  1.0000
  -2 -15  13     575      62                                                         555   -0.50    0.00  1.0000
   2  15 -13     737     167                                                         715   -0.50    0.00  1.0000
  -2 -16  14    4954     151                                                        4857    0.83    0.00  1.0000
   2  16 -14    4382     281                                                        4291    0.83    0.00  1.0000
  -2 -17  15     702      66                                                         554    3.57    0.00  1.0000
   2  17 -15     471     189                                                         351    3.57    0.00  1.0000
  -2 -18  16      87      68                                                         173   -4.62    0.00  1.0000
   2  18 -16     208     194                                                         333   -4.62    0.00  1.0000
  -2 -19  17       1      69                                                         -56    1.43    0.00  1.0000
   2  19 -17       1     201                                                        -376    1.43    0.00  1.0000
  -2 -20  18       1      70                                                         -74    0.97    0.00  1.0000
   2  20 -18     236     216                                                         215    0.97    0.00  1.0000
  -2 -21  19     148      76                                                         179    1.45    0.00  1.0000
   2  21 -19     234      60                                                         272    1.45    0.00  1.0000
  -2 -22  20      39      76                                                          82    3.37    0.00  1.0000
   2  22 -20      29      60                                                          67    3.37    0.00  1.0000
  -2 -23  21       3      93                                                          18   -3.19    0.00  1.0000
   2  23 -21      19      54                                                          49   -3.19    0.00  1.0000
  -2 -24  22     154      90                                                         175   -1.00    0.00  1.0000
   2  24 -22     122      55                                                         141   -1.00    0.00  1.0000
  -2 -25  23       5      95                                                         -30    2.78    0.00  1.0000
  -3  24 -27       4      50                                                         -19    2.36    0.00  1.0000
   3 -24  27       4      87                                                         -93    2.36    0.00  1.0000
  -3  23 -26       1      67                                                          21    4.20    0.00  1.0000
   3 -23  26      23      95                                                          68    4.20    0.00  1.0000
  -3  22 -25      41      59                                                          77   -2.86    0.00  1.0000
   3 -22  25      57      90                                                          99   -2.86    0.00  1.0000
  -3  21 -24     136      51                                                          81    3.22    0.00  1.0000
   3 -21  24      48      87                                                          18    3.22    0.00  1.0000
  -3  20 -23      65      62                                                          45    1.65    0.00  1.0000
   3 -20  23     180      74                                                         145    1.65    0.00  1.0000
  -3  19 -22      54      54                                                          40   -1.25    0.00  1.0000
   3 -19  22     107      71                                                          87   -1.25    0.00  1.0000
  -3  18 -21     184      55                                                         203    0.84    0.00  1.0000
   3 -18  21     151      65                                                         169    0.84    0.00  1.0000
  -3  17 -20     314      49                                                         323    0.29    0.00  1.0000
   3 -17  20     193      65                                                         200    0.29    0.00  1.0000
  -3  16 -19      40      50                                                          -2    7.58    0.00  1.0000
   3 -16  19      40      57                                                          -4    7.58    0.00  1.0000
  -3  15 -18    1187      71                                                        1368   -3.06    0.00  1.0000
   3 -15  18    1236      77                                                        1421   -3.06    0.00  1.0000
  -3  14 -17     275      44                                                         277    0.08    0.00  1.0000
   3 -14  17     370      58                                                         373    0.08    0.00  1.0000
  -3  13 -16     622      44                                                         262   10.53    0.00  1.0000
   3 -13  16     331      55                                                          89   10.53    0.00  1.0000
  -3  12 -15    5599     138                                                        4792   -6.75    0.00  1.0000
   3 -12  15    5598     146                                                        4791   -6.75    0.00  1.0000
  -3  11 -14    8462     207                                                        7917    3.62    0.00  1.0000
   3 -11  14    8098     204                                                        7565    3.62    0.00  1.0000
  -3  10 -13   33163     849                                                       37329   13.34    0.00  1.0000
   3 -10  13   32241     829                                                       36350   13.34    0.00  1.0000
  -3   9 -12   46743    1144                                                       50925  -11.38    0.00  1.0000
   3  -9  12   45668    1125                                                       49803  -11.38    0.00  1.0000
  -3   8 -11    2763     119                                                        3851   11.41    0.00  1.0000
   3  -8  11    2829     121                                                        3929   11.41    0.00  1.0000
  -3   7 -10    4214     101                                                        3153   10.56    0.00  1.0000
   3  -7  10    4561     131                                                        3454   10.56    0.00  1.0000
  -3   6  -9    7861     227                                                        8688    5.47    0.00  1.0000
   3  -6   9    7998     230                                                        8832    5.47    0.00  1.0000
  -3   5  -8   18035     203                                                        7479  -57.66    0.00  1.0000
   3  -5   8   18229     196                                                        7604  -57.66    0.00  1.0000
  -3   4  -7   38619    2808                                                       87895 -120.20    0.00  1.0000
   3  -4   7   37246    2755                                                       85817 -120.20    0.00  1.0000
  -3   1  -4  161821    1574                                                       49227  216.86    0.00  1.0000
   3  -1   4  151542    1405                                                       43633  216.86    0.00  1.0000
  -3  -4   1   59875    2485                                                       77450  -40.47    0.00  1.0000
   3   4  -1   57364    2391                                                       74590  -40.47    0.00  1.0000
  -3  -6   3    1638     136                                                        3472  -22.31    0.00  1.0000
   3   6  -3    2156     121                                                        4210  -22.31    0.00  1.0000
  -3  -7   4    7484     110                                                        2474   45.03    0.00  1.0000
   3   7  -4    7223      84                                                        2324   45.03    0.00  1.0000
  -3  -8   5    5508     130                                                        3186   21.39    0.00  1.0000
   3   8  -5    5899     110                                                        3485   21.39    0.00  1.0000
  -3  -9   6   11537     453                                                       13127   -8.62    0.00  1.0000
   3   9  -6   11277     326                                                       12850   -8.62    0.00  1.0000
  -3 -10   7     106      60                                                         755  -20.82    0.00  1.0000
   3  10  -7      71      46                                                         655  -20.82    0.00  1.0000
  -3 -11   8    1453     111                                                        2314  -12.01    0.00  1.0000
   3  11  -8    1275      76                                                        2088  -12.01    0.00  1.0000
   3  12  -9   14572     320                                                       12817   -9.02    0.00  1.0000
   3  13 -10    2102      66                                                        1200   13.56    0.00  1.0000
  -3 -15  12     527      67                                                         765    5.65    0.00  1.0000
  -3 -16  13    3049     122                                                        3350    3.20    0.00  1.0000
   3  16 -13    3241     130                                                        3551    3.20    0.00  1.0000
  -3 -17  14     460      69                                                         502   -1.15    0.00  1.0000
   3  17 -14     114     169                                                         135   -1.15    0.00  1.0000
  -3 -18  15      41      67                                                          50    0.79    0.00  1.0000
   3  18 -15       0     185                                                         -52    0.79    0.00  1.0000
  -3 -19  16       1      67                                                         -75   -0.87    0.00  1.0000
   3  19 -16       1     200                                                        -190   -0.87    0.00  1.0000
  -3 -20  17      18      77                                                          72    5.16    0.00  1.0000
   3  20 -17     114     222                                                         223    5.16    0.00  1.0000
  -3 -21  18     328      76                                                         237    3.27    0.00  1.0000
   3  21 -18     154     222                                                          94    3.27    0.00  1.0000
  -3 -22  19       3      77                                                          -8   -1.91    0.00  1.0000
   3  22 -19       3     205                                                          -9   -1.91    0.00  1.0000
  -3 -23  20      97      86                                                          93   -0.27    0.00  1.0000
  -3 -24  21     118      90                                                          90   -1.67    0.00  1.0000
  -3 -25  22       0      93                                                          27   -5.51    0.00  1.0000
   3  26 -23       4      48                                                          12   -1.89    0.00  1.0000
  -4  25 -29       0      53                                                           4    2.05    0.00  1.0000
  -4  24 -28       0      61                                                         -19    0.23    0.00  1.0000
  -4  23 -27      46      55                                                          46    0.01    0.00  1.0000
  -4  22 -26     136      57                                                         114   -1.20    0.00  1.0000
   4 -22  26       1      86                                                         -33   -1.20    0.00  1.0000
  -4  21 -25       8      63                                                           4   -1.09    0.00  1.0000
   4 -21  25       1      83                                                        -115   -1.09    0.00  1.0000
  -4  20 -24      90      51                                                          99   -0.57    0.00  1.0000
   4 -20  24      89      75                                                          98   -0.57    0.00  1.0000
  -4  19 -23       7      57                                                         -31    3.17    0.00  1.0000
   4 -19  23       7      74                                                         -63    3.17    0.00  1.0000
  -4  18 -22      22      43                                                          22    0.06    0.00  1.0000
   4 -18  22       0      71                                                         -64    0.06    0.00  1.0000
  -4  17 -21     313      47                                                         258   -1.96    0.00  1.0000
   4 -17  21     299      68                                                         245   -1.96    0.00  1.0000
  -4  16 -20     177      53                                                         148    1.36    0.00  1.0000
   4 -16  20     277      58                                                         241    1.36    0.00  1.0000
  -4  15 -19       0      39                                                         -43   -0.46    0.00  1.0000
   4 -15  19      99      58                                                          92   -0.46    0.00  1.0000
  -4  14 -18     860      55                                                         909   -0.99    0.00  1.0000
   4 -14  18     891      66                                                         941   -0.99    0.00  1.0000
  -4  13 -17     171      39                                                         109   -3.17    0.00  1.0000
   4 -13  17     195      43                                                         129   -3.17    0.00  1.0000
  -4  12 -16       2      35                                                          75   -8.93    0.00  1.0000
   4 -12  16      19      52                                                         135   -8.93    0.00  1.0000
  -4  11 -15      56      37                                                         -46   -9.02    0.00  1.0000
   4 -11  15      56      47                                                         -96   -9.02    0.00  1.0000
  -4  10 -14   47967    1018                                                       45546   -6.74    0.00  1.0000
   4 -10  14   48283    1033                                                       45854   -6.74    0.00  1.0000
  -4   9 -13    9202     215                                                        8018    7.67    0.00  1.0000
   4  -9  13    9042     214                                                        7869    7.67    0.00  1.0000
  -4   8 -12    7922     198                                                        7585   -2.30    0.00  1.0000
   4  -8  12    7867     193                                                        7531   -2.30    0.00  1.0000
  -4   6 -10   11071     113                                                        3786  -52.72    0.00  1.0000
   4  -6  10   11141     112                                                        3827  -52.72    0.00  1.0000
  -4   5  -9    1383      33                                                         650   14.10    0.00  1.0000
   4  -5   9    1809      45                                                         951   14.10    0.00  1.0000
  -4   4  -8   54753    1828                                                       81458   61.89    0.00  1.0000
   4  -4   8   61404    2856                                                       89529   61.89    0.00  1.0000
  -4  -2  -2  100713     887                                                       38427  145.89    0.00  1.0000
   4   2   2  103701     923                                                       40281  145.89    0.00  1.0000
  -4  -3  -1      42      66                                                         750   25.16    0.00  1.0000
   4   3   1       2      48                                                         504   25.16    0.00  1.0000
  -4  -4   0     682     187                                                        6383   64.80    0.00  1.0000
   4   4   0     293     200                                                        5018   64.80    0.00  1.0000
  -4  -5   1   51497     942                                                       40567   30.68    0.00  1.0000
   4   5  -1   46415    1161                                                       36072   30.68    0.00  1.0000
  -4  -6   2    3289     365                                                       14435  -76.08    0.00  1.0000
   4   6  -2    3043     349                                                       13913  -76.08    0.00  1.0000
  -4  -7   3    1000      79                                                        2064  -16.86    0.00  1.0000
   4   7  -3     954      74                                                        1997  -16.86    0.00  1.0000
  -4  -8   4    1769     108                                                        3124   16.67    0.00  1.0000
   4   8  -4    1756     102                                                        3106   16.67    0.00  1.0000
  -4  -9   5    6995     211                                                        5262  -13.42    0.00  1.0000
   4   9  -5    7077     157                                                        5333  -13.42    0.00  1.0000
  -4 -10   6    1937     136                                                        3210   15.25    0.00  1.0000
   4  10  -6    2060     108                                                        3368   15.25    0.00  1.0000
  -4 -11   7    3515     167                                                        4103    5.74    0.00  1.0000
   4  11  -7    3493     158                                                        4079    5.74    0.00  1.0000
  -4 -12   8   23772     780                                                       23383    1.52    0.00  1.0000
   4  12  -8   22576     530                                                       22197    1.52    0.00  1.0000
  -4 -13   9    2992     146                                                        3696    7.33    0.00  1.0000
   4  13  -9    2776     114                                                        3455    7.33    0.00  1.0000
  -4 -14  10    3629     132                                                        3183    4.61    0.00  1.0000
   4  14 -10    3469     112                                                        3033    4.61    0.00  1.0000
  -4 -15  11    1148      72                                                         887   -4.95    0.00  1.0000
   4  15 -11    1028      61                                                         782   -4.95    0.00  1.0000
  -4 -16  12    2719     113                                                        2493    2.66    0.00  1.0000
   4  16 -12    2360      92                                                        2150    2.66    0.00  1.0000
   4  17 -13       7      47                                                         109   -9.39    0.00  1.0000
  -4 -20  16     289      79                                                         238   -1.89    0.00  1.0000
  -4 -21  17     304      82                                                         304   -0.01    0.00  1.0000
   4  21 -17     298      66                                                         298   -0.01    0.00  1.0000
  -4 -22  18       8      82                                                           5    6.03    0.00  1.0000
   4  22 -18      17      51                                                          84    6.03    0.00  1.0000
  -4 -23  19      68     101                                                          87   -1.33    0.00  1.0000
  -4 -24  20      15      92                                                           6    1.74    0.00  1.0000
  -4 -25  21      17      87                                                          22   -0.66    0.00  1.0000
  -5  23 -28      11      55                                                          18   -1.17    0.00  1.0000
  -5  22 -27     110      63                                                         138    1.54    0.00  1.0000
  -5  21 -26       0      55                                                          -7   -0.13    0.00  1.0000
   5 -21  26       0      84                                                         -47   -0.13    0.00  1.0000
  -5  20 -25       0      62                                                         -53   -0.76    0.00  1.0000
   5 -20  25       0      82                                                         -89   -0.76    0.00  1.0000
  -5  19 -24     274      53                                                         241    1.24    0.00  1.0000
   5 -19  24     202      74                                                         174    1.24    0.00  1.0000
  -5  18 -23      10      45                                                          42    4.05    0.00  1.0000
   5 -18  23      41      58                                                          96    4.05    0.00  1.0000
  -5  17 -22     318      60                                                         334    0.54    0.00  1.0000
   5 -17  22     210      67                                                         223    0.54    0.00  1.0000
  -5  16 -21     223      49                                                          98   -6.13    0.00  1.0000
   5 -16  21     250      52                                                         116   -6.13    0.00  1.0000
  -5  15 -20       1      49                                                         -12    1.42    0.00  1.0000
   5 -15  20       1      59                                                         -11    1.42    0.00  1.0000
  -5  14 -19    1822      77                                                        1810    0.18    0.00  1.0000
   5 -14  19    1899      84                                                        1886    0.18    0.00  1.0000
  -5  13 -18    1013      59                                                        1034    0.39    0.00  1.0000
   5 -13  18    1025      60                                                        1046    0.39    0.00  1.0000
  -5  12 -17     870      57                                                         996   -2.47    0.00  1.0000
   5 -12  17     796      55                                                         916   -2.47    0.00  1.0000
  -5  11 -16    1493      61                                                        1555   -0.96    0.00  1.0000
   5 -11  16    1505      71                                                        1567   -0.96    0.00  1.0000
  -5  10 -15   21454     542                                                       23144   -6.81    0.00  1.0000
   5 -10  15   20734     522                                                       22396   -6.81    0.00  1.0000
  -5   9 -14   11682     289                                                       11712    0.17    0.00  1.0000
   5  -9  14   11857     393                                                       11887    0.17    0.00  1.0000
  -5   8 -13    8818     220                                                        8609   -1.35    0.00  1.0000
   5  -8  13    8833     217                                                        8623   -1.35    0.00  1.0000
  -5   7 -12    7728     215                                                        8351   -4.18    0.00  1.0000
   5  -7  12    7369     205                                                        7978   -4.18    0.00  1.0000
  -5   6 -11   35012    1364                                                       43507  -25.83    0.00  1.0000
   5  -6  11   35379    1380                                                       43915  -25.83    0.00  1.0000
  -5   5 -10     135      23                                                          86    2.98    0.00  1.0000
   5  -5  10      78      28                                                          42    2.98    0.00  1.0000
  -5   4  -9   34148    1023                                                       44997   32.87    0.00  1.0000
   5  -4   9   34749    1030                                                       45686   32.87    0.00  1.0000
  -5   3  -8   32768    1096                                                       48113   46.11    0.00  1.0000
   5  -3   8   27854    1325                                                       42116   46.11    0.00  1.0000
  -5   2  -7   84736    4472                                                      142524 -103.98    0.00  1.0000
   5  -2   7   77542    4158                                                      133146 -103.98    0.00  1.0000
  -5   1  -6   50983    2300                                                       72211  -51.65    0.00  1.0000
  -5  -2  -3   61370    3530                                                      110828  102.43    0.00  1.0000
   5   2   3   67429    3769                                                      118922  102.43    0.00  1.0000
  -5  -4  -1   36324    1373                                                       41925   17.03    0.00  1.0000
   5   4   1   26808     738                                                       31648   17.03    0.00  1.0000
  -5  -5   0    3386     206                                                        6843  -29.62    0.00  1.0000
   5   5   0    2338     205                                                        5311  -29.62    0.00  1.0000
  -5  -6   1    4943     120                                                        3740   11.03    0.00  1.0000
   5   6  -1    4806     115                                                        3621   11.03    0.00  1.0000
  -5  -7   2   15282     327                                                       12679   13.28    0.00  1.0000
   5   7  -2   15601     328                                                       12970   13.28    0.00  1.0000
  -5  -8   3      19      46                                                         400  -25.25    0.00  1.0000
   5   8  -3      22      42                                                         344  -25.25    0.00  1.0000
  -5  -9   4   17803     343                                                       13230   22.14    0.00  1.0000
   5   9  -4   17404     333                                                       12886   22.14    0.00  1.0000
  -5 -10   5     480      46                                                         183  -11.22    0.00  1.0000
   5  10  -5     347      42                                                         103  -11.22    0.00  1.0000
  -5 -11   6     431      64                                                         962  -12.39    0.00  1.0000
   5  11  -6     398      48                                                         913  -12.39    0.00  1.0000
  -5 -12   7   24946     616                                                       25874    3.50    0.00  1.0000
   5  12  -7   23675     583                                                       24580    3.50    0.00  1.0000
  -5 -13   8    4535     184                                                        4559   -0.21    0.00  1.0000
   5  13  -8    4091     126                                                        4113   -0.21    0.00  1.0000
  -5 -14   9     224      60                                                         237    0.50    0.00  1.0000
   5  14  -9     159      49                                                         170    0.50    0.00  1.0000
  -5 -15  10      78      65                                                         299   10.20    0.00  1.0000
   5  15 -10      30      50                                                         194   10.20    0.00  1.0000
  -5 -16  11    4447     195                                                        5220    6.70    0.00  1.0000
   5  16 -11    3962     155                                                        4693    6.70    0.00  1.0000
  -5 -17  12    1234      86                                                        1162   -1.26    0.00  1.0000
   5  17 -12    1133      70                                                        1064   -1.26    0.00  1.0000
  -5 -18  13     340      81                                                         339    0.02    0.00  1.0000
   5  18 -13     298      58                                                         297    0.02    0.00  1.0000
  -5 -19  14     937      95                                                        1061   -2.36    0.00  1.0000
   5  19 -14     902      76                                                        1023   -2.36    0.00  1.0000
  -5 -20  15     188      94                                                         164    1.11    0.00  1.0000
   5  20 -15     250      63                                                         222    1.11    0.00  1.0000
  -5 -21  16       2      81                                                         -17   -1.54    0.00  1.0000
   5  21 -16       2      53                                                         -79   -1.54    0.00  1.0000
   5  22 -17     120      68                                                         128    0.43    0.00  1.0000
  -5 -24  19       3     108                                                          -2   -1.98    0.00  1.0000
  -5 -25  20      25      96                                                         -47   -6.06    0.00  1.0000
   5  25 -20      21      77                                                          92   -6.06    0.00  1.0000
  -5 -26  21       0      83                                                         -40    0.38    0.00  1.0000
   5  26 -21      52      52                                                          48    0.38    0.00  1.0000
  -6  22 -28       0      47                                                         -26   -0.54    0.00  1.0000
  -6  21 -27      25      63                                                          28    0.36    0.00  1.0000
   6 -21  27       0      74                                                         -56    0.36    0.00  1.0000
  -6  20 -26       0      53                                                          -3    0.17    0.00  1.0000
   6 -20  26       0      81                                                         -29    0.17    0.00  1.0000
  -6  19 -25      20      49                                                          32   -1.47    0.00  1.0000
   6 -19  25      75      78                                                          97   -1.47    0.00  1.0000
  -6  18 -24     161      60                                                         160    0.06    0.00  1.0000
   6 -18  24     201      76                                                         200    0.06    0.00  1.0000
  -6  17 -23      43      51                                                          64   -1.71    0.00  1.0000
   6 -17  23      62      64                                                          86   -1.71    0.00  1.0000
  -6  16 -22     349      49                                                         318   -1.02    0.00  1.0000
   6 -16  22     323      68                                                         293   -1.02    0.00  1.0000
  -6  15 -21     577      46                                                         431   -3.94    0.00  1.0000
   6 -15  21     536      64                                                         395   -3.94    0.00  1.0000
  -6  14 -20     138      45                                                         114    1.28    0.00  1.0000
   6 -14  20     141      50                                                         117    1.28    0.00  1.0000
  -6  13 -19    1048      59                                                        1096   -0.88    0.00  1.0000
   6 -13  19    1031      58                                                        1078   -0.88    0.00  1.0000
  -6  12 -18       1      35                                                          12   -5.09    0.00  1.0000
   6 -12  18      18      44                                                         -16   -5.09    0.00  1.0000
  -6  11 -17    8106     233                                                        8635    3.48    0.00  1.0000
   6 -11  17    7797     222                                                        8316    3.48    0.00  1.0000
  -6  10 -16    2007      79                                                        2184    2.32    0.00  1.0000
   6 -10  16    2038      95                                                        2216    2.32    0.00  1.0000
  -6   9 -15     181      37                                                         374    7.07    0.00  1.0000
   6  -9  15     224      54                                                         434    7.07    0.00  1.0000
  -6   8 -14    1731      68                                                        1937   -2.90    0.00  1.0000
   6  -8  14    1655      67                                                        1857   -2.90    0.00  1.0000
  -6   7 -13    1285      74                                                        2059  -11.53    0.00  1.0000
   6  -7  13    1316      78                                                        2099  -11.53    0.00  1.0000
  -6   6 -12   32559     777                                                       33984   -4.69    0.00  1.0000
   6  -6  12   31125     743                                                       32518   -4.69    0.00  1.0000
  -6   5 -11   21632     709                                                       22301   -2.71    0.00  1.0000
   6  -5  11   24583     576                                                       25296   -2.71    0.00  1.0000
  -6   4 -10   25031     769                                                       33644   30.33    0.00  1.0000
   6  -4  10   24354     743                                                       32859   30.33    0.00  1.0000
  -6   3  -9   41090     808                                                       35380  -17.57    0.00  1.0000
   6  -3   9   40380     786                                                       34721  -17.57    0.00  1.0000
  -6   2  -8   71540    1226                                                       54863  -40.01    0.00  1.0000
   6  -2   8   71285    1225                                                       54640  -40.01    0.00  1.0000
  -6   0  -6    7415     276                                                       10783  -21.34    0.00  1.0000
   6   0   6      10      21                                                         432  -21.34    0.00  1.0000
  -6  -1  -5  117378    2929                                                      131422  -23.96    0.00  1.0000
   6   1   5  107774    3790                                                      121247  -23.96    0.00  1.0000
  -6  -2  -4   18005     206                                                        6869   61.89    0.00  1.0000
   6   2   4   17726     200                                                        6697   61.89    0.00  1.0000
  -6  -3  -3    3467     283                                                       10797   54.14    0.00  1.0000
   6   3   3    3406     279                                                       10690   54.14    0.00  1.0000
  -6  -4  -2    9238     289                                                       11323  -12.42    0.00  1.0000
   6   4   2    8878     280                                                       10924  -12.42    0.00  1.0000
  -6  -5  -1    3557     118                                                        2317  -14.03    0.00  1.0000
   6   5   1    4295     114                                                        2920  -14.03    0.00  1.0000
  -6  -6   0    6116     447                                                       18270  -68.59    0.00  1.0000
   6   6   0    5865     439                                                       17835  -68.59    0.00  1.0000
  -6  -7   1    3106      69                                                        1674  -17.83    0.00  1.0000
   6   7  -1    3009      63                                                        1603  -17.83    0.00  1.0000
  -6  -8   2     281      50                                                         511    7.03    0.00  1.0000
   6   8  -2     181      40                                                         373    7.03    0.00  1.0000
  -6  -9   3    7168     190                                                        4823  -18.43    0.00  1.0000
   6   9  -3    7734     151                                                        5289  -18.43    0.00  1.0000
  -6 -10   4     701      63                                                         912    4.48    0.00  1.0000
   6  10  -4     696      53                                                         907    4.48    0.00  1.0000
  -6 -11   5      75      51                                                        -208   10.39    0.00  1.0000
   6  11  -5      75      44                                                        -162   10.39    0.00  1.0000
  -6 -12   6    5963     163                                                        5462    3.99    0.00  1.0000
   6  12  -6    5815     151                                                        5320    3.99    0.00  1.0000
  -6 -13   7    1640     110                                                        2209    7.82    0.00  1.0000
   6  13  -7    1597      84                                                        2159    7.82    0.00  1.0000
  -6 -14   8    1337      83                                                        1637   -4.69    0.00  1.0000
   6  14  -8    1332      74                                                        1632   -4.69    0.00  1.0000
  -6 -15   9    2011      95                                                        2403   -5.02    0.00  1.0000
   6  15  -9    1943      92                                                        2329   -5.02    0.00  1.0000
  -6 -16  10    2523     116                                                        3262   -8.28    0.00  1.0000
   6  16 -10    2207     114                                                        2901   -8.28    0.00  1.0000
  -6 -17  11    1219      83                                                        1189   -0.52    0.00  1.0000
   6  17 -11    1230      71                                                        1200   -0.52    0.00  1.0000
  -6 -18  12     100      80                                                          83   -1.05    0.00  1.0000
   6  18 -12      70      53                                                          56   -1.05    0.00  1.0000
  -6 -19  13     322      79                                                         240   -2.96    0.00  1.0000
   6  19 -13     371      60                                                         282   -2.96    0.00  1.0000
  -6 -20  14       6      85                                                          47    5.20    0.00  1.0000
   6  20 -14       4      54                                                          40    5.20    0.00  1.0000
  -6 -21  15     221      85                                                         278    2.18    0.00  1.0000
   6  21 -15     168      66                                                         218    2.18    0.00  1.0000
  -6 -22  16      20      86                                                          28   -1.00    0.00  1.0000
   6  22 -16      17      62                                                          25   -1.00    0.00  1.0000
  -6 -23  17     120      90                                                         106    0.81    0.00  1.0000
   6  23 -17     215      65                                                         196    0.81    0.00  1.0000
  -6 -24  18      16      96                                                          37   -2.47    0.00  1.0000
   6  24 -18      72      53                                                         111   -2.47    0.00  1.0000
  -6 -25  19       4     107                                                         -28   -2.37    0.00  1.0000
   6  25 -19      93      71                                                          59   -2.37    0.00  1.0000
  -6 -26  20      11     104                                                          12    0.10    0.00  1.0000
   6  26 -20      69      55                                                          70    0.10    0.00  1.0000
   7 -22  29       2      72                                                         -52   -1.74    0.00  1.0000
  -7  21 -28       1      53                                                          -1    0.86    0.00  1.0000
   7 -21  28       1      62                                                         -41    0.86    0.00  1.0000
  -7  20 -27      32      46                                                          58   -2.34    0.00  1.0000
   7 -20  27       4      79                                                         -45   -2.34    0.00  1.0000
  -7  19 -26       0      62                                                         -35   -0.74    0.00  1.0000
   7 -19  26       0      65                                                          -3   -0.74    0.00  1.0000
  -7  18 -25       8      47                                                          10    0.46    0.00  1.0000
   7 -18  25       5      75                                                           7    0.46    0.00  1.0000
  -7  17 -24     136      45                                                         123    0.71    0.00  1.0000
   7 -17  24       0      66                                                          -7    0.71    0.00  1.0000
  -7  16 -23      78      41                                                          47   -2.38    0.00  1.0000
   7 -16  23     143      59                                                         100   -2.38    0.00  1.0000
  -7  15 -22       3      37                                                         -16    2.23    0.00  1.0000
   7 -15  22      33      61                                                          57    2.23    0.00  1.0000
  -7  14 -21     409      50                                                         293   -3.75    0.00  1.0000
   7 -14  21     391      64                                                         278   -3.75    0.00  1.0000
  -7  13 -20      91      33                                                          69    1.52    0.00  1.0000
   7 -13  20      75      54                                                          55    1.52    0.00  1.0000
  -7  12 -19    1279      64                                                        1299   -0.34    0.00  1.0000
   7 -12  19    1318      70                                                        1339   -0.34    0.00  1.0000
  -7  11 -18    5465     158                                                        5360    0.86    0.00  1.0000
   7 -11  18    5111     149                                                        5009    0.86    0.00  1.0000
  -7  10 -17    3390     129                                                        3615   -2.29    0.00  1.0000
   7 -10  17    3423     110                                                        3649   -2.29    0.00  1.0000
  -7   9 -16    4486     145                                                        5058    4.98    0.00  1.0000
   7  -9  16    4291     142                                                        4851    4.98    0.00  1.0000
  -7   8 -15    8581     218                                                        8649    0.44    0.00  1.0000
   7  -8  15    8445     214                                                        8512    0.44    0.00  1.0000
  -7   7 -14   22788     717                                                       22737   -0.20    0.00  1.0000
   7  -7  14   23981     547                                                       23929   -0.20    0.00  1.0000
  -7   6 -13    3788     110                                                        3666    1.20    0.00  1.0000
   7  -6  13    3611     102                                                        3492    1.20    0.00  1.0000
  -7   5 -12   29810     431                                                       18375   44.63    0.00  1.0000
   7  -5  12   29632     421                                                       18235   44.63    0.00  1.0000
  -7   4 -11    5260      98                                                        3411   17.02    0.00  1.0000
   7  -4  11    5774     104                                                        3827   17.02    0.00  1.0000
  -7   3 -10   22296     531                                                       16482  -25.20    0.00  1.0000
   7  -3  10   22496     388                                                       16654  -25.20    0.00  1.0000
  -7   2  -9    1730      11                                                          65   40.39    0.00  1.0000
   7  -2   9    1730      18                                                          65   40.39    0.00  1.0000
  -7   1  -8   48042    1177                                                       52907  -13.02    0.00  1.0000
   7  -1   8   47919    1177                                                       52778  -13.02    0.00  1.0000
  -7   0  -7      11      66                                                         134  -11.97    0.00  1.0000
   7   0   7     122      21                                                         411  -11.97    0.00  1.0000
  -7  -1  -6  103164    2162                                                       96115  -13.43    0.00  1.0000
  -7  -2  -5   23111     653                                                       27062   15.01    0.00  1.0000
   7   2   5   22893     933                                                       26826   15.01    0.00  1.0000
  -7  -3  -4    5233     229                                                        8452   23.56    0.00  1.0000
   7   3   4    5314     229                                                        8556   23.56    0.00  1.0000
  -7  -4  -3    6174     227                                                        8481  -16.33    0.00  1.0000
   7   4   3    5438     205                                                        7615  -16.33    0.00  1.0000
  -7  -5  -2    1906     228                                                        8626   59.29    0.00  1.0000
   7   5   2    1888     227                                                        8588   59.29    0.00  1.0000
  -7  -6  -1    2616     125                                                        3561  -10.27    0.00  1.0000
   7   6   1    2733     123                                                        3697  -10.27    0.00  1.0000
  -7  -7   0    1154      64                                                        1115   -0.70    0.00  1.0000
   7   7   0    1290      62                                                        1249   -0.70    0.00  1.0000
  -7  -8   1   10557     215                                                        7847   17.06    0.00  1.0000
   7   8  -1   10067     203                                                        7425   17.06    0.00  1.0000
  -7  -9   2     568      71                                                        1573  -19.26    0.00  1.0000
   7   9  -2     575      69                                                        1585  -19.26    0.00  1.0000
  -7 -10   3     464      48                                                         496    0.89    0.00  1.0000
   7  10  -3     498      48                                                         531    0.89    0.00  1.0000
  -7 -11   4    1139      82                                                        1200    1.07    0.00  1.0000
   7  11  -4    1232      80                                                        1295    1.07    0.00  1.0000
  -7 -12   5    9339     233                                                        8638   -4.44    0.00  1.0000
   7  12  -5    9160     225                                                        8466   -4.44    0.00  1.0000
  -7 -13   6    7271     204                                                        7333   -0.44    0.00  1.0000
   7  13  -6    7081     195                                                        7143   -0.44    0.00  1.0000
  -7 -14   7    7650     277                                                        7725    0.51    0.00  1.0000
   7  14  -7    6919     192                                                        6990    0.51    0.00  1.0000
  -7 -15   8     118      57                                                         125   -0.43    0.00  1.0000
   7  15  -8      87      48                                                          93   -0.43    0.00  1.0000
  -7 -16   9    1700      92                                                        2042    4.77    0.00  1.0000
   7  16  -9    1595     101                                                        1927    4.77    0.00  1.0000
  -7 -17  10     221      71                                                         122    4.60    0.00  1.0000
   7  17 -10     271      48                                                         160    4.60    0.00  1.0000
  -7 -18  11     307      77                                                         388    2.63    0.00  1.0000
   7  18 -11     189      51                                                         254    2.63    0.00  1.0000
  -7 -19  12     276      72                                                         251    0.94    0.00  1.0000
   7  19 -12     159      50                                                         140    0.94    0.00  1.0000
  -7 -20  13    1836     101                                                        1646    2.75    0.00  1.0000
   7  20 -13    1718      95                                                        1534    2.75    0.00  1.0000
  -7 -21  14     187      87                                                         127    2.89    0.00  1.0000
   7  21 -14     177      61                                                         119    2.89    0.00  1.0000
  -7 -22  15     345      94                                                         402    1.78    0.00  1.0000
   7  22 -15     371      65                                                         430    1.78    0.00  1.0000
  -7 -23  16     919     108                                                         965    0.90    0.00  1.0000
   7  23 -16     799      80                                                         842    0.90    0.00  1.0000
  -7 -24  17       5      87                                                          22    2.87    0.00  1.0000
   7  24 -17       6      56                                                          23    2.87    0.00  1.0000
  -7 -25  18      98     100                                                          70    1.83    0.00  1.0000
   7  25 -18      59      70                                                          38    1.83    0.00  1.0000
  -7 -26  19      40      94                                                          38    0.21    0.00  1.0000
   7  26 -19      49      55                                                          47    0.21    0.00  1.0000
  -7 -27  20       1     111                                                          26   -7.42    0.00  1.0000
   7  27 -20      38      64                                                         -49   -7.42    0.00  1.0000
  -8  21 -29      37      48                                                          29   -0.81    0.00  1.0000
  -8  20 -28      82      49                                                          80    0.12    0.00  1.0000
   8 -20  28       0      80                                                         -30    0.12    0.00  1.0000
  -8  19 -27       2      44                                                          19    3.37    0.00  1.0000
   8 -19  27       8      63                                                         -42    3.37    0.00  1.0000
  -8  18 -26      45      45                                                          35    0.92    0.00  1.0000
   8 -18  26      37      76                                                          28    0.92    0.00  1.0000
  -8  17 -25      69      45                                                          45    1.93    0.00  1.0000
   8 -17  25      37      64                                                          20    1.93    0.00  1.0000
  -8  16 -24      26      42                                                          25    0.17    0.00  1.0000
   8 -16  24       0      62                                                         -15    0.17    0.00  1.0000
  -8  15 -23     343      44                                                         356    0.43    0.00  1.0000
   8 -15  23     288      54                                                         300    0.43    0.00  1.0000
  -8  14 -22     303      51                                                         392    2.89    0.00  1.0000
   8 -14  22     185      48                                                         256    2.89    0.00  1.0000
  -8  13 -21       5      37                                                         -23    2.58    0.00  1.0000
   8 -13  21       5      46                                                         -56    2.58    0.00  1.0000
  -8  12 -20       2      44                                                         -16   -1.85    0.00  1.0000
   8 -12  20       2      53                                                         -16   -1.85    0.00  1.0000
  -8  11 -19    2983     113                                                        3393    4.37    0.00  1.0000
   8 -11  19    3051     114                                                        3466    4.37    0.00  1.0000
  -8  10 -18    2328      92                                                        2660    4.01    0.00  1.0000
   8 -10  18    2562     102                                                        2910    4.01    0.00  1.0000
  -8   9 -17    5723     147                                                        4995    5.98    0.00  1.0000
   8  -9  17    5800     139                                                        5067    5.98    0.00  1.0000
  -8   8 -16    3680      86                                                        2719   10.26    0.00  1.0000
   8  -8  16    3832      91                                                        2850   10.26    0.00  1.0000
  -8   7 -15     543      38                                                         707   -3.96    0.00  1.0000
   8  -7  15     741      50                                                         930   -3.96    0.00  1.0000
  -8   6 -14   26424     700                                                       30872   15.82    0.00  1.0000
   8  -6  14   25419     676                                                       29785   15.82    0.00  1.0000
  -8   5 -13    9411     324                                                        9939   -3.23    0.00  1.0000
   8  -5  13    8805     227                                                        9316   -3.23    0.00  1.0000
  -8   4 -12   15954     398                                                       17049   -5.13    0.00  1.0000
   8  -4  12   15695     539                                                       16782   -5.13    0.00  1.0000
  -8   3 -11    4077     177                                                        6939  -23.50    0.00  1.0000
   8  -3  11    4333     177                                                        7272  -23.50    0.00  1.0000
  -8   1  -9   12850     261                                                       11014  -10.11    0.00  1.0000
   8  -1   9   12753     260                                                       10925  -10.11    0.00  1.0000
  -8   0  -8      13      88                                                         108   16.41    0.00  1.0000
   8   0   8     186      14                                                          -2   16.41    0.00  1.0000
  -8  -2  -6    3455     238                                                        8915  -42.85    0.00  1.0000
   8   2   6    3324     233                                                        8703  -42.85    0.00  1.0000
  -8  -3  -5      70      75                                                          77   20.02    0.00  1.0000
   8   3   5      60      64                                                          89   20.02    0.00  1.0000
  -8  -4  -4    1522      73                                                         941  -10.38    0.00  1.0000
   8   4   4    1364      65                                                         818  -10.38    0.00  1.0000
  -8  -5  -3     138     111                                                        2062   40.60    0.00  1.0000
   8   5   3      74     100                                                        1782   40.60    0.00  1.0000
  -8  -6  -2    5712      67                                                        1218   48.91    0.00  1.0000
   8   6   2    5710      62                                                        1217   48.91    0.00  1.0000
  -8  -7  -1   10060     171                                                        5968  -27.78    0.00  1.0000
   8   7   1    9992     166                                                        5916  -27.78    0.00  1.0000
  -8  -8   0    4135     287                                                        6473  -19.55    0.00  1.0000
   8   8   0    4301     236                                                        6680  -19.55    0.00  1.0000
  -8  -9   1    3604     192                                                        4871   11.75    0.00  1.0000
   8   9  -1    3859     150                                                        5167   11.75    0.00  1.0000
  -8 -10   2    1056      67                                                        1145   -1.63    0.00  1.0000
   8  10  -2    1039      62                                                        1127   -1.63    0.00  1.0000
  -8 -11   3    1892      89                                                        2191    4.02    0.00  1.0000
   8  11  -3    1934     100                                                        2236    4.02    0.00  1.0000
  -8 -12   4    7194     188                                                        6496    5.07    0.00  1.0000
   8  12  -4    6921     173                                                        6237    5.07    0.00  1.0000
  -8 -13   5     161      61                                                         352    7.31    0.00  1.0000
   8  13  -5     155      53                                                         344    7.31    0.00  1.0000
  -8 -14   6    3137     114                                                        3190   -0.57    0.00  1.0000
   8  14  -6    2914     106                                                        2965   -0.57    0.00  1.0000
  -8 -15   7    1164      68                                                         906    4.83    0.00  1.0000
   8  15  -7    1161      67                                                         903    4.83    0.00  1.0000
  -8 -16   8       6      72                                                         -25    2.94    0.00  1.0000
   8  16  -8     106      43                                                          62    2.94    0.00  1.0000
  -8 -17   9     194      82                                                         174    0.89    0.00  1.0000
   8  17  -9     146      52                                                         129    0.89    0.00  1.0000
  -8 -18  10     872      85                                                         829   -0.89    0.00  1.0000
   8  18 -10     975      75                                                         929   -0.89    0.00  1.0000
  -8 -19  11     659      82                                                         545   -2.80    0.00  1.0000
   8  19 -11     649      61                                                         536   -2.80    0.00  1.0000
  -8 -20  12     664      93                                                         683    0.45    0.00  1.0000
   8  20 -12     539      73                                                         556    0.45    0.00  1.0000
  -8 -21  13      93      82                                                          91    0.14    0.00  1.0000
   8  21 -13     101      56                                                          99    0.14    0.00  1.0000
  -8 -22  14     401      87                                                         520   -3.35    0.00  1.0000
   8  22 -14     327      76                                                         435   -3.35    0.00  1.0000
  -8 -23  15     334      84                                                         348   -0.46    0.00  1.0000
   8  23 -15     291      78                                                         304   -0.46    0.00  1.0000
  -8 -24  16      65      92                                                          41   -1.96    0.00  1.0000
   8  24 -16       3      63                                                         -37   -1.96    0.00  1.0000
  -8 -25  17       1     104                                                         -28   -0.95    0.00  1.0000
   8  25 -17      46      71                                                          36   -0.95    0.00  1.0000
  -8 -26  18      60      99                                                          32   -2.48    0.00  1.0000
   8  26 -18      76      58                                                          44   -2.48    0.00  1.0000
  -8 -27  19       0      99                                                         -39    0.67    0.00  1.0000
   8  27 -19       8      68                                                          12    0.67    0.00  1.0000
  -9  20 -29       7      58                                                          -5   -3.22    0.00  1.0000
  -9  19 -28       1      54                                                          -8    1.39    0.00  1.0000
   9 -19  28       1      61                                                         -15    1.39    0.00  1.0000
  -9  18 -27       3      44                                                         -37   -2.22    0.00  1.0000
   9 -18  27       3      71                                                         -47   -2.22    0.00  1.0000
  -9  17 -26       4      53                                                           1    3.73    0.00  1.0000
   9 -17  26       0      66                                                          10    3.73    0.00  1.0000
  -9  16 -25     205      52                                                         213   -0.31    0.00  1.0000
   9 -16  25     201      69                                                         208   -0.31    0.00  1.0000
  -9  15 -24      38      39                                                          39   -0.05    0.00  1.0000
   9 -15  24      88      62                                                          89   -0.05    0.00  1.0000
  -9  14 -23     329      44                                                         332    0.10    0.00  1.0000
   9 -14  23     195      58                                                         197    0.10    0.00  1.0000
  -9  13 -22     781      53                                                         723   -1.27    0.00  1.0000
   9 -13  22     788      62                                                         730   -1.27    0.00  1.0000
  -9  12 -21    2831     118                                                        3077   -2.73    0.00  1.0000
   9 -12  21    2735     126                                                        2977   -2.73    0.00  1.0000
  -9  11 -20    3044     102                                                        2940    1.15    0.00  1.0000
   9 -11  20    2936     100                                                        2834    1.15    0.00  1.0000
  -9  10 -19    5807     194                                                        5272    4.33    0.00  1.0000
   9 -10  19    6581     210                                                        6011    4.33    0.00  1.0000
  -9   9 -18   28965     934                                                       28682   -1.00    0.00  1.0000
   9  -9  18   26470     618                                                       26199   -1.00    0.00  1.0000
  -9   8 -17      12      34                                                         -47   -4.09    0.00  1.0000
   9  -8  17      12      40                                                         -41   -4.09    0.00  1.0000
  -9   7 -16    7723     209                                                        8005    1.91    0.00  1.0000
   9  -7  16    8308     285                                                        8600    1.91    0.00  1.0000
  -9   6 -15    7879     311                                                        9473  -10.33    0.00  1.0000
   9  -6  15    7927     233                                                        9526  -10.33    0.00  1.0000
  -9   5 -14   13991     311                                                       13162   -4.28    0.00  1.0000
   9  -5  14   13968     307                                                       13140   -4.28    0.00  1.0000
  -9   4 -13   22774     736                                                       23275   -1.99    0.00  1.0000
   9  -4  13   23154     741                                                       23659   -1.99    0.00  1.0000
  -9   3 -12   21342     766                                                       24395  -12.14    0.00  1.0000
   9  -3  12   21541     560                                                       24608  -12.14    0.00  1.0000
  -9   2 -11   30168     761                                                       24206   21.78    0.00  1.0000
   9  -2  11   32081     592                                                       25923   21.78    0.00  1.0000
  -9   1 -10    1259      48                                                        1533    4.45    0.00  1.0000
   9  -1  10    1348      61                                                        1631    4.45    0.00  1.0000
  -9   0  -9   39625     840                                                       35845  -11.71    0.00  1.0000
   9   0   9   35632     718                                                       32052  -11.71    0.00  1.0000
  -9  -1  -8    1484     127                                                        4200   31.60    0.00  1.0000
   9   1   8     661      75                                                        2703   31.60    0.00  1.0000
  -9  -2  -7   11535     237                                                        8764  -16.59    0.00  1.0000
   9   2   7   11453     233                                                        8693  -16.59    0.00  1.0000
  -9  -3  -6   27428     728                                                       30653  -11.40    0.00  1.0000
   9   3   6   26298     695                                                       29457  -11.40    0.00  1.0000
  -9  -4  -5   26739     655                                                       27511    2.82    0.00  1.0000
   9   4   5   26231     641                                                       26996    2.82    0.00  1.0000
  -9  -5  -4   10944     276                                                       10774    0.98    0.00  1.0000
   9   5   4   10271     257                                                       10106    0.98    0.00  1.0000
   9   6   3    7165     147                                                        5091  -16.17    0.00  1.0000
  -9  -7  -2    3818     105                                                        3076    7.62    0.00  1.0000
   9   7   2    3865     105                                                        3118    7.62    0.00  1.0000
  -9  -8  -1     264      54                                                         102  -10.77    0.00  1.0000
   9   8   1     211      45                                                          65  -10.77    0.00  1.0000
  -9  -9   0     582      95                                                         855   -6.47    0.00  1.0000
   9   9   0     467      68                                                         714   -6.47    0.00  1.0000
  -9 -10   1     976      56                                                         279   17.60    0.00  1.0000
   9  10  -1     931      54                                                         255   17.60    0.00  1.0000
  -9 -11   2    3877     115                                                        3233   -6.50    0.00  1.0000
   9  11  -2    3899     109                                                        3253   -6.50    0.00  1.0000
  -9 -12   3    9608     249                                                        9707    0.61    0.00  1.0000
   9  12  -3    9641     251                                                        9741    0.61    0.00  1.0000
  -9 -13   4       1      63                                                          31   -7.68    0.00  1.0000
   9  13  -4       2      55                                                          59   -7.68    0.00  1.0000
  -9 -14   5     257      74                                                         239   -0.70    0.00  1.0000
   9  14  -5     330      59                                                         309   -0.70    0.00  1.0000
  -9 -15   6      13      66                                                          11   -0.33    0.00  1.0000
   9  15  -6       0      52                                                         -66   -0.33    0.00  1.0000
  -9 -16   7     841      78                                                         755   -1.82    0.00  1.0000
   9  16  -7     815      67                                                         731   -1.82    0.00  1.0000
  -9 -17   8    1336      85                                                        1355   -0.31    0.00  1.0000
   9  17  -8    1272      79                                                        1290   -0.31    0.00  1.0000
  -9 -18   9      37      70                                                          98    4.58    0.00  1.0000
   9  18  -9      15      62                                                         -14    4.58    0.00  1.0000
  -9 -19  10     384      82                                                         373    0.34    0.00  1.0000
   9  19 -10     331      65                                                         321    0.34    0.00  1.0000
  -9 -20  11      52      79                                                          64    0.97    0.00  1.0000
   9  20 -11     193      69                                                         216    0.97    0.00  1.0000
  -9 -21  12     117      86                                                          60    3.70    0.00  1.0000
   9  21 -12       9      62                                                         -44    3.70    0.00  1.0000
  -9 -22  13     123      87                                                         197    3.58    0.00  1.0000
   9  22 -13      60      65                                                         114    3.58    0.00  1.0000
  -9 -23  14     332      86                                                         270   -2.16    0.00  1.0000
   9  23 -14     263      69                                                         208   -2.16    0.00  1.0000
  -9 -24  15      24     106                                                          37    1.46    0.00  1.0000
   9  24 -15       0      61                                                           3    1.46    0.00  1.0000
  -9 -25  16       2     105                                                         -73    1.80    0.00  1.0000
   9  25 -16     122      71                                                          91    1.80    0.00  1.0000
  -9 -26  17      10      93                                                         -61    3.81    0.00  1.0000
   9  26 -17      50      60                                                          15    3.81    0.00  1.0000
  -9 -27  18       3      90                                                          21    3.35    0.00  1.0000
   9  27 -18      41      73                                                          85    3.35    0.00  1.0000
   9  28 -19       0      47                                                           0    0.22    0.00  1.0000
 -10  18 -28      86      46                                                          74    0.82    0.00  1.0000
 -10  17 -27      37      45                                                          31    0.63    0.00  1.0000
  10 -17  27       0      68                                                         -17    0.63    0.00  1.0000
 -10  16 -26       0      44                                                           0    0.77    0.00  1.0000
  10 -16  26       0      65                                                          -4    0.77    0.00  1.0000
 -10  15 -25      75      47                                                         103   -1.81    0.00  1.0000
  10 -15  25      23      71                                                          40   -1.81    0.00  1.0000
 -10  14 -24      30      36                                                          36   -0.66    0.00  1.0000
  10 -14  24      92      61                                                         103   -0.66    0.00  1.0000
 -10  13 -23     193      47                                                         196    0.13    0.00  1.0000
  10 -13  23     163      65                                                         166    0.13    0.00  1.0000
 -10  12 -22    1928      83                                                        2030    1.38    0.00  1.0000
  10 -12  22    1890      91                                                        1991    1.38    0.00  1.0000
 -10  11 -21       5      38                                                          66    6.98    0.00  1.0000
  10 -11  21      23      46                                                         112    6.98    0.00  1.0000
 -10  10 -20    2394      97                                                        2667   -3.27    0.00  1.0000
  10 -10  20    2329     111                                                        2599   -3.27    0.00  1.0000
 -10   9 -19    6859     248                                                        6888   -0.21    0.00  1.0000
  10  -9  19    6760     182                                                        6789   -0.21    0.00  1.0000
 -10   8 -18    1138      41                                                         689    9.03    0.00  1.0000
  10  -8  18    1387      64                                                         886    9.03    0.00  1.0000
 -10   7 -17    2387      53                                                         990  -21.00    0.00  1.0000
  10  -7  17    1970      48                                                         728  -21.00    0.00  1.0000
 -10   6 -16     165      28                                                         302    5.43    0.00  1.0000
  10  -6  16     141      40                                                         269    5.43    0.00  1.0000
 -10   5 -15   12262     284                                                       11780   -2.65    0.00  1.0000
  10  -5  15   12247     284                                                       11765   -2.65    0.00  1.0000
 -10   4 -14    4431     123                                                        4652   -1.97    0.00  1.0000
  10  -4  14    4476     166                                                        4698   -1.97    0.00  1.0000
 -10   3 -13    3624     126                                                        4816   11.07    0.00  1.0000
  10  -3  13    3956     182                                                        5197   11.07    0.00  1.0000
 -10   2 -12    3198     119                                                        3616    4.32    0.00  1.0000
  10  -2  12    3933     113                                                        4395    4.32    0.00  1.0000
  10  -1  11    9964     297                                                       12663   15.31    0.00  1.0000
 -10   0 -10   13876     404                                                       16103  -10.95    0.00  1.0000
  10   0  10   13580     363                                                       15784  -10.95    0.00  1.0000
 -10  -1  -9   24070     572                                                       24179   -0.42    0.00  1.0000
  10   1   9   20797     477                                                       20898   -0.42    0.00  1.0000
 -10  -2  -8   22124     947                                                       27567  -20.80    0.00  1.0000
 -10  -3  -7    1633      82                                                        1199   -6.98    0.00  1.0000
  10   3   7    1615      81                                                        1184   -6.98    0.00  1.0000
 -10  -4  -6    3155     104                                                        2976   -1.95    0.00  1.0000
  10   4   6    3015     103                                                        2840   -1.95    0.00  1.0000
 -10  -5  -5     238      63                                                        -236   18.53    0.00  1.0000
 -10  -6  -4    4968     186                                                        2948  -19.48    0.00  1.0000
  10   6   4    4888     104                                                        2887  -19.48    0.00  1.0000
 -10  -7  -3    1335      93                                                        2042  -10.45    0.00  1.0000
  10   7   3    1256      84                                                        1945  -10.45    0.00  1.0000
 -10  -8  -2    1316      76                                                        1590    4.34    0.00  1.0000
  10   8   2    1178      73                                                        1438    4.34    0.00  1.0000
 -10  -9  -1     260      61                                                          95   -7.95    0.00  1.0000
  10   9   1     399      55                                                         185   -7.95    0.00  1.0000
 -10 -10   0    7377     172                                                        6171    8.86    0.00  1.0000
  10  10   0    7284     169                                                        6086    8.86    0.00  1.0000
 -10 -11   1      68      62                                                          53  -18.38    0.00  1.0000
  10  11  -1      36      57                                                          94  -18.38    0.00  1.0000
 -10 -12   2     884      82                                                         677    4.48    0.00  1.0000
  10  12  -2     762      60                                                         571    4.48    0.00  1.0000
 -10 -13   3    8571     234                                                        8671    0.65    0.00  1.0000
  10  13  -3    8468     235                                                        8567    0.65    0.00  1.0000
 -10 -14   4   13843     376                                                       14931   -5.46    0.00  1.0000
  10  14  -4   13622     384                                                       14702   -5.46    0.00  1.0000
 -10 -15   5     256      81                                                         142    4.90    0.00  1.0000
  10  15  -5     360      54                                                         222    4.90    0.00  1.0000
 -10 -16   6    1049      87                                                        1202   -2.75    0.00  1.0000
  10  16  -6     908      69                                                        1051   -2.75    0.00  1.0000
 -10 -17   7    1866      97                                                        1767   -1.40    0.00  1.0000
  10  17  -7    1989     107                                                        1887   -1.40    0.00  1.0000
 -10 -18   8      98      74                                                          57   -2.86    0.00  1.0000
  10  18  -8     122      62                                                          75   -2.86    0.00  1.0000
 -10 -19   9     113      87                                                          70   -2.71    0.00  1.0000
  10  19  -9     208      60                                                         148   -2.71    0.00  1.0000
 -10 -20  10     328      84                                                         375    1.50    0.00  1.0000
  10  20 -10     408      68                                                         460    1.50    0.00  1.0000
 -10 -21  11      45      94                                                          99   -3.88    0.00  1.0000
  10  21 -11      32      66                                                          78   -3.88    0.00  1.0000
 -10 -22  12     199      92                                                         153    2.10    0.00  1.0000
  10  22 -12     183      63                                                         139    2.10    0.00  1.0000
 -10 -23  13     203      90                                                         216   -0.54    0.00  1.0000
  10  23 -13     276      71                                                         291   -0.54    0.00  1.0000
 -10 -24  14       9      99                                                         -11   -3.55    0.00  1.0000
  10  24 -14      88      77                                                          42   -3.55    0.00  1.0000
 -10 -25  15      35     102                                                          26   -0.94    0.00  1.0000
  10  25 -15       1      67                                                          -9   -0.94    0.00  1.0000
 -10 -26  16      66     104                                                          64   -0.15    0.00  1.0000
  10  26 -16       6      54                                                           5   -0.15    0.00  1.0000
 -10 -27  17      87      99                                                         105   -1.10    0.00  1.0000
  10  27 -17       1      67                                                         -18   -1.10    0.00  1.0000
 -10 -28  18       0      98                                                           5   -3.44    0.00  1.0000
 -11  17 -28      53      55                                                          41    1.04    0.00  1.0000
  11 -17  28       1      75                                                         -42    1.04    0.00  1.0000
 -11  16 -27       7      42                                                         -58   -3.16    0.00  1.0000
  11 -16  27       0      57                                                          11   -3.16    0.00  1.0000
 -11  15 -26     236      41                                                         216    0.79    0.00  1.0000
  11 -15  26     134      58                                                         119    0.79    0.00  1.0000
 -11  14 -25       1      37                                                         -11    1.20    0.00  1.0000
  11 -14  25       1      61                                                         -15    1.20    0.00  1.0000
 -11  13 -24       1      41                                                         -16    1.06    0.00  1.0000
  11 -13  24      70      58                                                          56    1.06    0.00  1.0000
 -11  12 -23      24      35                                                          -8    5.91    0.00  1.0000
  11 -12  23       3      56                                                          34    5.91    0.00  1.0000
 -11  11 -22     742      48                                                         684    1.31    0.00  1.0000
  11 -11  22     800      57                                                         740    1.31    0.00  1.0000
 -11  10 -21     116      38                                                         134   -0.98    0.00  1.0000
  11 -10  21      41      57                                                          52   -0.98    0.00  1.0000
 -11   9 -20      14      33                                                           5    1.77    0.00  1.0000
  11  -9  20      54      51                                                          35    1.77    0.00  1.0000
 -11   8 -19    2233      67                                                        1562   -9.33    0.00  1.0000
  11  -8  19    2103      78                                                        1453   -9.33    0.00  1.0000
 -11   7 -18     782      46                                                         909    2.62    0.00  1.0000
  11  -7  18     651      58                                                         767    2.62    0.00  1.0000
 -11   6 -17    2575      85                                                        2217    4.41    0.00  1.0000
  11  -6  17    2149      74                                                        1823    4.41    0.00  1.0000
 -11   5 -16    2402      83                                                        2461    0.71    0.00  1.0000
  11  -5  16    2449      85                                                        2508    0.71    0.00  1.0000
 -11   4 -15    2676      83                                                        2602    0.86    0.00  1.0000
  11  -4  15    2331      78                                                        2262    0.86    0.00  1.0000
 -11   3 -14    1284      46                                                        1097   -3.28    0.00  1.0000
  11  -3  14    1141      43                                                         965   -3.28    0.00  1.0000
  11  -2  13   67796    2194                                                       69988   -5.03    0.00  1.0000
 -11   1 -12    1937      98                                                        1166  -11.97    0.00  1.0000
  11  -1  12    2281      51                                                        1436  -11.97    0.00  1.0000
 -11   0 -11   23543     608                                                       25551    7.71    0.00  1.0000
  11   0  11   24621     603                                                       26674    7.71    0.00  1.0000
 -11  -2  -9    6662     227                                                        7977   -9.28    0.00  1.0000
  11   2   9    6338     183                                                        7622   -9.28    0.00  1.0000
 -11  -3  -8   10624     233                                                        8480   13.22    0.00  1.0000
  11   3   8   10344     227                                                        8230   13.22    0.00  1.0000
 -11  -4  -7    2416     186                                                        2698   -3.38    0.00  1.0000
  11   4   7    1977      95                                                        2233   -3.38    0.00  1.0000
 -11  -5  -6    1110      72                                                         625   10.20    0.00  1.0000
  11   5   6    1192     157                                                         687   10.20    0.00  1.0000
 -11  -6  -5   11846     325                                                       12702    4.65    0.00  1.0000
  11   6   5   11915     324                                                       12774    4.65    0.00  1.0000
 -11  -7  -4   12170     403                                                       16581  -22.19    0.00  1.0000
  11   7   4   11539     385                                                       15843  -22.19    0.00  1.0000
 -11  -8  -3    8425     231                                                        8545    0.78    0.00  1.0000
  11   8   3    8272     225                                                        8391    0.78    0.00  1.0000
 -11  -9  -2    6837     183                                                        6303    3.96    0.00  1.0000
  11   9   2    6649     174                                                        6123    3.96    0.00  1.0000
 -11 -10  -1    5651     262                                                        7143   11.23    0.00  1.0000
  11  10   1    5638     198                                                        7128   11.23    0.00  1.0000
 -11 -11   0    3899     154                                                        5141  -11.15    0.00  1.0000
  11  11   0    3927     155                                                        5173  -11.15    0.00  1.0000
  11  12  -1    2272     117                                                        3263   11.38    0.00  1.0000
 -11 -13   2     883      71                                                         679   -4.42    0.00  1.0000
  11  13  -2     855      73                                                         655   -4.42    0.00  1.0000
 -11 -14   3    6134     187                                                        6210    0.58    0.00  1.0000
  11  14  -3    5786     186                                                        5859    0.58    0.00  1.0000
 -11 -15   4       3      74                                                          28    8.25    0.00  1.0000
  11  15  -4      47      59                                                         -50    8.25    0.00  1.0000
 -11 -16   5     863      78                                                         732    2.80    0.00  1.0000
  11  16  -5    1015      75                                                         872    2.80    0.00  1.0000
 -11 -17   6       0      72                                                         -19   -0.28    0.00  1.0000
  11  17  -6     124      65                                                         119   -0.28    0.00  1.0000
 -11 -18   7     682      79                                                         525    3.86    0.00  1.0000
  11  18  -7     856      78                                                         679    3.86    0.00  1.0000
 -11 -19   8      52      89                                                          28    2.32    0.00  1.0000
  11  19  -8       4      60                                                         -23    2.32    0.00  1.0000
 -11 -20   9     289      89                                                         172    4.68    0.00  1.0000
  11  20  -9     197      73                                                         103    4.68    0.00  1.0000
 -11 -21  10     570     102                                                         577    0.17    0.00  1.0000
  11  21 -10     558      76                                                         565    0.17    0.00  1.0000
 -11 -22  11      99     101                                                         119    1.16    0.00  1.0000
  11  22 -11     123      68                                                         145    1.16    0.00  1.0000
 -11 -23  12      27      95                                                          51    2.35    0.00  1.0000
  11  23 -12       4      69                                                         -54    2.35    0.00  1.0000
 -11 -24  13     137      90                                                         130    0.37    0.00  1.0000
  11  24 -13     135      66                                                         128    0.37    0.00  1.0000
 -11 -25  14      46      93                                                          30    1.62    0.00  1.0000
  11  25 -14      27      75                                                          15    1.62    0.00  1.0000
  11  26 -15       1      67                                                           8    4.83    0.00  1.0000
  11  27 -16      39      54                                                          50    0.95    0.00  1.0000
 -12  17 -29      32      42                                                          43   -1.06    0.00  1.0000
  12 -17  29      14      77                                                          21   -1.06    0.00  1.0000
 -12  16 -28       0      39                                                         -25   -0.66    0.00  1.0000
  12 -16  28       0      71                                                         -88   -0.66    0.00  1.0000
 -12  15 -27      25      40                                                          50    2.46    0.00  1.0000
  12 -15  27       4      69                                                         -15    2.46    0.00  1.0000
 -12  14 -26       7      37                                                          27   -2.99    0.00  1.0000
  12 -14  26       6      65                                                         -46   -2.99    0.00  1.0000
 -12  13 -25      59      38                                                          28    2.85    0.00  1.0000
  12 -13  25     106      63                                                          63    2.85    0.00  1.0000
 -12  12 -24    1073      68                                                        1117    0.81    0.00  1.0000
  12 -12  24     916      70                                                         957    0.81    0.00  1.0000
 -12  11 -23    1181      60                                                        1109   -1.28    0.00  1.0000
  12 -11  23    1117      67                                                        1047   -1.28    0.00  1.0000
 -12  10 -22      40      37                                                          19   -2.41    0.00  1.0000
  12 -10  22     182      58                                                         132   -2.41    0.00  1.0000
 -12   9 -21   26735     675                                                       27665   -3.39    0.00  1.0000
 -12   8 -20     495      39                                                         326   -5.03    0.00  1.0000
  12  -8  20     205      49                                                         103   -5.03    0.00  1.0000
 -12   7 -19     768      42                                                         739    0.63    0.00  1.0000
  12  -7  19    1078      60                                                        1044    0.63    0.00  1.0000
 -12   6 -18   39345     903                                                       38499   -2.58    0.00  1.0000
  12  -6  18   43085    1325                                                       42200   -2.58    0.00  1.0000
 -12   5 -17    8957     225                                                        8533    2.73    0.00  1.0000
  12  -5  17    8901     215                                                        8478    2.73    0.00  1.0000
 -12   4 -16    8074     205                                                        8127    0.36    0.00  1.0000
  12  -4  16    9081     304                                                        9138    0.36    0.00  1.0000
 -12   3 -15    1299      52                                                        1299    0.00    0.00  1.0000
  12  -3  15    1324      54                                                        1324    0.00    0.00  1.0000
 -12   2 -14   10861     434                                                       11820    5.42    0.00  1.0000
  12  -2  14   11397     431                                                       12379    5.42    0.00  1.0000
 -12   1 -13   10906     458                                                       11251   -1.97    0.00  1.0000
  12  -1  13   11734     385                                                       12092   -1.97    0.00  1.0000
 -12   0 -12   21048     579                                                       24242  -12.77    0.00  1.0000
  12   0  12   21483     560                                                       24709  -12.77    0.00  1.0000
 -12  -1 -11       0      85                                                         -71   -0.75    0.00  1.0000
  12   1  11     157      23                                                         172   -0.75    0.00  1.0000
 -12  -2 -10       6     202                                                        -141   -3.01    0.00  1.0000
 -12  -3  -9   40486     976                                                       42674    6.45    0.00  1.0000
  12   3   9   41284    1384                                                       43493    6.45    0.00  1.0000
 -12  -4  -8   15378     379                                                       15255    0.60    0.00  1.0000
  12   4   8   15094     367                                                       14972    0.60    0.00  1.0000
 -12  -5  -7   14586     320                                                       12547  -10.53    0.00  1.0000
  12   5   7   14190     308                                                       12180  -10.53    0.00  1.0000
 -12  -6  -6   12478     288                                                       11400    5.94    0.00  1.0000
  12   6   6   11386     414                                                       10357    5.94    0.00  1.0000
 -12  -7  -5   14368     617                                                       17544   15.15    0.00  1.0000
  12   7   5   14457     426                                                       17643   15.15    0.00  1.0000
 -12  -8  -4    2419     201                                                        3024   -6.99    0.00  1.0000
  12   8   4    2353     104                                                        2950   -6.99    0.00  1.0000
 -12  -9  -3    4940     160                                                        5231    2.45    0.00  1.0000
  12   9   3    4830     155                                                        5117    2.45    0.00  1.0000
 -12 -10  -2    2071     102                                                        2317   -3.15    0.00  1.0000
  12  10   2    2015      97                                                        2257   -3.15    0.00  1.0000
 -12 -11  -1     442      68                                                         653   -5.44    0.00  1.0000
  12  11   1     398      70                                                         599   -5.44    0.00  1.0000
 -12 -12   0   14987     384                                                       15459   -2.30    0.00  1.0000
  12  12   0   14805     386                                                       15274   -2.30    0.00  1.0000
 -12 -13   1    2757     119                                                        2853    1.09    0.00  1.0000
  12  13  -1    2769     135                                                        2866    1.09    0.00  1.0000
 -12 -14   2     295      71                                                         235    2.20    0.00  1.0000
  12  14  -2     304      64                                                         243    2.20    0.00  1.0000
 -12 -15   3     672      77                                                         851    3.92    0.00  1.0000
  12  15  -3     638      76                                                         812    3.92    0.00  1.0000
 -12 -16   4    1339      93                                                        1640   -4.70    0.00  1.0000
  12  16  -4    1281      91                                                        1576   -4.70    0.00  1.0000
 -12 -17   5     475      90                                                         512    1.00    0.00  1.0000
  12  17  -5     437      70                                                         472    1.00    0.00  1.0000
 -12 -18   6      88      80                                                          64   -1.67    0.00  1.0000
  12  18  -6      80      63                                                          57   -1.67    0.00  1.0000
 -12 -19   7     599      84                                                         548   -1.28    0.00  1.0000
  12  19  -7     617      76                                                         565   -1.28    0.00  1.0000
 -12 -20   8      71      88                                                          49    1.70    0.00  1.0000
  12  20  -8      90      70                                                          65    1.70    0.00  1.0000
 -12 -21   9      57      91                                                         102   -3.13    0.00  1.0000
  12  21  -9       0      69                                                           9   -3.13    0.00  1.0000
 -12 -22  10     225      98                                                         247   -0.87    0.00  1.0000
  12  22 -10      69      73                                                          82   -0.87    0.00  1.0000
 -12 -23  11      20      97                                                          43   -2.51    0.00  1.0000
  12  23 -11       4      75                                                         -15   -2.51    0.00  1.0000
 -12 -24  12      25      94                                                          47    2.20    0.00  1.0000
  12  24 -12      23      65                                                          44    2.20    0.00  1.0000
  12  25 -13      21      71                                                          23    0.22    0.00  1.0000
  12  26 -14       1      68                                                         -39   -0.86    0.00  1.0000
 -13  19 -32       0      38                                                         -17   -0.66    0.00  1.0000
 -13  18 -31      57      40                                                          94    2.62    0.00  1.0000
 -13  17 -30      10      42                                                         -16   -3.75    0.00  1.0000
 -13  16 -29     241      46                                                         229    0.49    0.00  1.0000
  13 -16  29     143      71                                                         134    0.49    0.00  1.0000
 -13  15 -28      43      40                                                          44   -0.09    0.00  1.0000
  13 -15  28      28      60                                                          29   -0.09    0.00  1.0000
 -13  14 -27       4      39                                                         -61    2.55    0.00  1.0000
  13 -14  27      24      62                                                           8    2.55    0.00  1.0000
 -13  13 -26       1      35                                                         -41    0.98    0.00  1.0000
  13 -13  26      29      66                                                          39    0.98    0.00  1.0000
 -13  12 -25     386      39                                                         317    2.23    0.00  1.0000
  13 -12  25     451      53                                                         376    2.23    0.00  1.0000
 -13  11 -24    1640      79                                                        1698    0.85    0.00  1.0000
  13 -11  24    1256      82                                                        1307    0.85    0.00  1.0000
 -13  10 -23    3060     109                                                        2829   -2.56    0.00  1.0000
  13 -10  23    2603      88                                                        2391   -2.56    0.00  1.0000
 -13   9 -22     689      43                                                         566   -2.96    0.00  1.0000
  13  -9  22     952      66                                                         807   -2.96    0.00  1.0000
 -13   8 -21    3480     123                                                        3375    1.08    0.00  1.0000
  13  -8  21    3018     104                                                        2920    1.08    0.00  1.0000
 -13   7 -20    2263      85                                                        2194    0.88    0.00  1.0000
  13  -7  20    2090      74                                                        2023    0.88    0.00  1.0000
 -13   6 -19    1327      68                                                        1539    3.38    0.00  1.0000
  13  -6  19     889      59                                                        1064    3.38    0.00  1.0000
 -13   5 -18     337      31                                                         518   -5.28    0.00  1.0000
  13  -5  18     272      42                                                         436   -5.28    0.00  1.0000
 -13   4 -17    4775     124                                                        4335   -3.92    0.00  1.0000
  13  -4  17    4612     120                                                        4180   -3.92    0.00  1.0000
 -13   3 -16    7910     210                                                        8049   -0.93    0.00  1.0000
  13  -3  16    7618     197                                                        7754   -0.93    0.00  1.0000
 -13   2 -15    1759     150                                                        1883    1.75    0.00  1.0000
  13  -2  15    2458      76                                                        2604    1.75    0.00  1.0000
 -13   1 -14    1680     112                                                        1559    1.82    0.00  1.0000
  13  -1  14    2059      63                                                        1924    1.82    0.00  1.0000
 -13   0 -13    4242     156                                                        4329    0.80    0.00  1.0000
  13   0  13    4422     157                                                        4511    0.80    0.00  1.0000
 -13  -1 -12     557      95                                                        1542   18.97    0.00  1.0000
  13   1  12     421      46                                                        1309   18.97    0.00  1.0000
 -13  -2 -11    1391      96                                                        1714    4.96    0.00  1.0000
  13   2  11    1540      63                                                        1879    4.96    0.00  1.0000
 -13  -3 -10   10251     273                                                       10169    0.49    0.00  1.0000
  13   3  10   10213     243                                                       10131    0.49    0.00  1.0000
 -13  -4  -9    1986     107                                                        2485    6.36    0.00  1.0000
  13   4   9    2086     108                                                        2597    6.36    0.00  1.0000
 -13  -5  -8    1048      74                                                         812    4.75    0.00  1.0000
  13   5   8    1025      76                                                         792    4.75    0.00  1.0000
 -13  -6  -7    3889     201                                                        3036   -8.75    0.00  1.0000
  13   6   7    4162     121                                                        3278   -8.75    0.00  1.0000
 -13  -7  -6    3017     112                                                        2539    5.46    0.00  1.0000
  13   7   6    2965     104                                                        2491    5.46    0.00  1.0000
 -13  -8  -5    2384     200                                                        3162    8.91    0.00  1.0000
  13   8   5    2712     125                                                        3538    8.91    0.00  1.0000
 -13  -9  -4    6183     175                                                        5919    2.04    0.00  1.0000
  13   9   4    6139     174                                                        5876    2.04    0.00  1.0000
 -13 -10  -3    6678     208                                                        7092    3.00    0.00  1.0000
  13  10   3    6670     204                                                        7084    3.00    0.00  1.0000
 -13 -11  -2     590      82                                                         829   -5.43    0.00  1.0000
  13  11   2     537      70                                                         766   -5.43    0.00  1.0000
 -13 -12  -1    1545     200                                                        1902    5.19    0.00  1.0000
  13  12   1    1567      92                                                        1926    5.19    0.00  1.0000
 -13 -13   0    1415      98                                                        1934   -7.65    0.00  1.0000
  13  13   0    1396      95                                                        1912   -7.65    0.00  1.0000
 -13 -14   1    1794     111                                                        1928    1.86    0.00  1.0000
  13  14  -1    1783      99                                                        1916    1.86    0.00  1.0000
 -13 -15   2     193      90                                                         248    2.21    0.00  1.0000
  13  15  -2     224      65                                                         282    2.21    0.00  1.0000
 -13 -16   3      60      87                                                         121   -3.92    0.00  1.0000
  13  16  -3      11      71                                                         -31   -3.92    0.00  1.0000
 -13 -17   4     896      86                                                         759    2.86    0.00  1.0000
  13  17  -4     965      75                                                         823    2.86    0.00  1.0000
 -13 -18   5     608     107                                                         588    0.48    0.00  1.0000
  13  18  -5     341      65                                                         326    0.48    0.00  1.0000
 -13 -19   6      32      80                                                          56    2.21    0.00  1.0000
  13  19  -6       3      68                                                          -1    2.21    0.00  1.0000
 -13 -20   7       1      84                                                          -5    1.47    0.00  1.0000
  13  20  -7       1      67                                                         -40    1.47    0.00  1.0000
 -13 -21   8     269     101                                                         211   -2.27    0.00  1.0000
  13  21  -8     198      72                                                         149   -2.27    0.00  1.0000
 -13 -22   9       7      99                                                           6   -0.20    0.00  1.0000
  13  22  -9      67      72                                                          64   -0.20    0.00  1.0000
 -13 -23  10       2     100                                                        -124   -1.88    0.00  1.0000
  13  23 -10      52      76                                                          32   -1.88    0.00  1.0000
 -13 -24  11     163      99                                                         161    0.07    0.00  1.0000
  13  24 -11     116      75                                                         115    0.07    0.00  1.0000
  13  25 -12      56      63                                                          30    2.43    0.00  1.0000
 -14  16 -30      28      45                                                          26   -0.26    0.00  1.0000
  14 -16  30     131      70                                                         126   -0.26    0.00  1.0000
 -14  15 -29      43      29                                                          34    0.90    0.00  1.0000
 -14  14 -28      45      55                                                          52   -0.59    0.00  1.0000
  14 -14  28     101      50                                                         111   -0.59    0.00  1.0000
 -14  13 -27      16      33                                                         -26    4.77    0.00  1.0000
  14 -13  27       1      62                                                          11    4.77    0.00  1.0000
 -14  12 -26     400      47                                                         391    0.29    0.00  1.0000
  14 -12  26     337      62                                                         328    0.29    0.00  1.0000
 -14  11 -25      26      35                                                          13   -1.76    0.00  1.0000
  14 -11  25      24      49                                                          12   -1.76    0.00  1.0000
 -14  10 -24    1006      52                                                         987   -0.37    0.00  1.0000
  14 -10  24     759      60                                                         742   -0.37    0.00  1.0000
 -14   9 -23    1399      62                                                        1325   -1.20    0.00  1.0000
  14  -9  23    1366      79                                                        1293   -1.20    0.00  1.0000
 -14   8 -22    2031      87                                                        2089   -0.76    0.00  1.0000
  14  -8  22    1965      82                                                        2022   -0.76    0.00  1.0000
 -14   7 -21     338      26                                                         263   -2.60    0.00  1.0000
  14  -7  21     344      51                                                         268   -2.60    0.00  1.0000
 -14   6 -20       6      16                                                          -8   -2.94    0.00  1.0000
  14  -6  20       6      47                                                        -125   -2.94    0.00  1.0000
 -14   5 -19    1410      50                                                        1241   -2.79    0.00  1.0000
  14  -5  19    1429      54                                                        1259   -2.79    0.00  1.0000
 -14   4 -18       7      21                                                         -42   -3.16    0.00  1.0000
  14  -4  18      42      30                                                          16   -3.16    0.00  1.0000
 -14   3 -17      55      19                                                          23    3.47    0.00  1.0000
  14  -3  17       8      28                                                         -25    3.47    0.00  1.0000
 -14   2 -16     369     205                                                         284   -2.83    0.00  1.0000
  14  -2  16     523      34                                                         421   -2.83    0.00  1.0000
 -14   1 -15    2196     124                                                        2125    0.92    0.00  1.0000
  14  -1  15    2367      77                                                        2293    0.92    0.00  1.0000
 -14   0 -14    1937     116                                                        1693    3.45    0.00  1.0000
  14   0  14    2333      81                                                        2064    3.45    0.00  1.0000
 -14  -1 -13     990     113                                                        1499   -8.74    0.00  1.0000
  14   1  13    1130      56                                                        1670   -8.74    0.00  1.0000
 -14  -2 -12     256      86                                                         497    7.65    0.00  1.0000
  14   2  12     333      31                                                         602    7.65    0.00  1.0000
 -14  -3 -11    1966     201                                                        2361    5.12    0.00  1.0000
 -14  -4 -10     449      79                                                         603   -4.05    0.00  1.0000
  14   4  10     569      79                                                         741   -4.05    0.00  1.0000
 -14  -5  -9       1      75                                                         -42    1.03    0.00  1.0000
  14   5   9       1      69                                                           0    1.03    0.00  1.0000
 -14  -6  -8     962      78                                                         583    8.29    0.00  1.0000
  14   6   8    1263      76                                                         822    8.29    0.00  1.0000
 -14  -7  -7    1613      87                                                        1399   -3.33    0.00  1.0000
  14   7   7    1314     192                                                        1122   -3.33    0.00  1.0000
 -14  -8  -6    1318      80                                                         869   -8.22    0.00  1.0000
  14   8   6    1301      69                                                         855   -8.22    0.00  1.0000
 -14  -9  -5     197      77                                                         321   -4.67    0.00  1.0000
  14   9   5     147      66                                                         256   -4.67    0.00  1.0000
 -14 -10  -4      10      74                                                         -94   -3.73    0.00  1.0000
  14  10   4       1      61                                                          13   -3.73    0.00  1.0000
 -14 -11  -3     814      91                                                        1039   -4.45    0.00  1.0000
  14  11   3     754      76                                                         971   -4.45    0.00  1.0000
 -14 -12  -2     181      83                                                         139    2.03    0.00  1.0000
  14  12   2     141      73                                                         104    2.03    0.00  1.0000
 -14 -13  -1    2560     116                                                        2585   -0.30    0.00  1.0000
  14  13   1    2492     108                                                        2517   -0.30    0.00  1.0000
 -14 -14   0      52      80                                                         114   -4.20    0.00  1.0000
  14  14   0      75      75                                                         147   -4.20    0.00  1.0000
 -14 -15   1     996      92                                                         990   -0.12    0.00  1.0000
  14  15  -1     804      89                                                         798   -0.12    0.00  1.0000
 -14 -16   2    1632     101                                                        1505   -1.93    0.00  1.0000
  14  16  -2    1716     108                                                        1586   -1.93    0.00  1.0000
 -14 -17   3       1      81                                                         -30    0.99    0.00  1.0000
  14  17  -3       1      69                                                         -92    0.99    0.00  1.0000
 -14 -18   4     157     100                                                         165    0.39    0.00  1.0000
  14  18  -4     131      67                                                         138    0.39    0.00  1.0000
 -14 -19   5       3      78                                                           5   -0.49    0.00  1.0000
  14  19  -5     119      69                                                         128   -0.49    0.00  1.0000
 -14 -20   6      25      86                                                          61    3.36    0.00  1.0000
  14  20  -6      53      74                                                         102    3.36    0.00  1.0000
 -14 -21   7     178      96                                                         191   -0.57    0.00  1.0000
  14  21  -7     274      73                                                         290   -0.57    0.00  1.0000
 -14 -22   8      39      99                                                          37    0.22    0.00  1.0000
  14  22  -8     140      68                                                         136    0.22    0.00  1.0000
 -14 -23   9      77      98                                                         103    1.64    0.00  1.0000
  14  23  -9       2      82                                                          -7    1.64    0.00  1.0000
 -14 -24  10      66     101                                                          61   -0.40    0.00  1.0000
  14  24 -10     230      80                                                         220   -0.40    0.00  1.0000
 -14 -25  11       1      92                                                         -12   -0.86    0.00  1.0000
  14  25 -11       1      75                                                         -25   -0.86    0.00  1.0000
 -15  15 -30       1      40                                                          -2    0.95    0.00  1.0000
 -15  14 -29       2      29                                                           2    0.05    0.00  1.0000
 -15  13 -28      12      38                                                          16   -0.60    0.00  1.0000
  15 -13  28       0      60                                                         -53   -0.60    0.00  1.0000
 -15  12 -27     135      34                                                         199   -3.01    0.00  1.0000
  15 -12  27      79      55                                                         130   -3.01    0.00  1.0000
 -15  11 -26     310      36                                                         231    2.91    0.00  1.0000
  15 -11  26     265      57                                                         192    2.91    0.00  1.0000
 -15  10 -25     247      35                                                         263    0.62    0.00  1.0000
  15 -10  25      69      49                                                          78    0.62    0.00  1.0000
 -15   9 -24    2813     100                                                        2536   -3.23    0.00  1.0000
  15  -9  24    2422      98                                                        2165   -3.23    0.00  1.0000
 -15   8 -23     106      28                                                         184   -3.95    0.00  1.0000
  15  -8  23      70      55                                                         135   -3.95    0.00  1.0000
 -15   7 -22      53      27                                                          23   -4.42    0.00  1.0000
  15  -7  22      36      50                                                          11   -4.42    0.00  1.0000
 -15   6 -21    2707     111                                                        3194   -5.41    0.00  1.0000
  15  -6  21    2575     109                                                        3051   -5.41    0.00  1.0000
 -15   5 -20    2272     177                                                        1793   -6.41    0.00  1.0000
  15  -5  20    3153      88                                                        2584   -6.41    0.00  1.0000
 -15   4 -19     205      22                                                         104    4.97    0.00  1.0000
  15  -4  19     195      32                                                          97    4.97    0.00  1.0000
 -15   3 -18     710     155                                                         942    4.87    0.00  1.0000
  15  -3  18     951      52                                                        1216    4.87    0.00  1.0000
 -15   2 -17    2025     141                                                        2032   -0.09    0.00  1.0000
  15  -2  17    2485      81                                                        2492   -0.09    0.00  1.0000
 -15   1 -16       7      99                                                          -1   -3.26    0.00  1.0000
  15  -1  16       2      25                                                           7   -3.26    0.00  1.0000
 -15   0 -15     707     104                                                         542   -3.97    0.00  1.0000
  15   0  15     938      40                                                         747   -3.97    0.00  1.0000
 -15  -1 -14     329     210                                                         681    9.56    0.00  1.0000
  15   1  14     340      33                                                         697    9.56    0.00  1.0000
 -15  -2 -13      42      92                                                         152   -7.14    0.00  1.0000
  15   2  13      69      20                                                         199   -7.14    0.00  1.0000
 -15  -3 -12     956      96                                                         670    6.06    0.00  1.0000
  15   3  12    1231     100                                                         903    6.06    0.00  1.0000
 -15  -4 -11    1801     107                                                        1731   -1.00    0.00  1.0000
  15   4  11    2062     126                                                        1987   -1.00    0.00  1.0000
 -15  -5 -10      55      83                                                         111   -3.74    0.00  1.0000
  15   5  10      50      79                                                         104   -3.74    0.00  1.0000
 -15  -6  -9     424      83                                                         525   -2.79    0.00  1.0000
  15   6   9     431      82                                                         532   -2.79    0.00  1.0000
 -15  -7  -8    1484      96                                                        1228    4.19    0.00  1.0000
  15   7   8    1201      85                                                         972    4.19    0.00  1.0000
 -15  -8  -7     659      89                                                         667    0.20    0.00  1.0000
  15   8   7     680      79                                                         689    0.20    0.00  1.0000
 -15  -9  -6     120     185                                                          55    4.27    0.00  1.0000
  15   9   6      13      72                                                          -1    4.27    0.00  1.0000
 -15 -10  -5    1059      89                                                        1136    1.40    0.00  1.0000
  15  10   5     989      81                                                        1063    1.40    0.00  1.0000
 -15 -11  -4      18      85                                                          19   -0.18    0.00  1.0000
  15  11   4      25      68                                                          27   -0.18    0.00  1.0000
 -15 -12  -3    2439     119                                                        2615    2.10    0.00  1.0000
  15  12   3    2447     126                                                        2623    2.10    0.00  1.0000
 -15 -13  -2     962      93                                                        1171   -3.85    0.00  1.0000
  15  13   2     952      92                                                        1159   -3.85    0.00  1.0000
 -15 -14  -1      48      88                                                         128    5.53    0.00  1.0000
  15  14   1       5      79                                                          41    5.53    0.00  1.0000
 -15 -15   0    1270      97                                                        1486   -3.51    0.00  1.0000
  15  15   0    1350     111                                                        1573   -3.51    0.00  1.0000
 -15 -16   1     324      83                                                         294   -1.02    0.00  1.0000
  15  16  -1     246      92                                                         220   -1.02    0.00  1.0000
 -15 -17   2      19      81                                                          42    2.61    0.00  1.0000
  15  17  -2      12      68                                                          32    2.61    0.00  1.0000
 -15 -18   3       0     108                                                         -52   -0.57    0.00  1.0000
  15  18  -3     154      71                                                         166   -0.57    0.00  1.0000
 -15 -19   4       0      85                                                         -12    0.28    0.00  1.0000
  15  19  -4       0      75                                                         -27    0.28    0.00  1.0000
 -15 -20   5       2      98                                                         -57   -1.52    0.00  1.0000
  15  20  -5      11      68                                                           4   -1.52    0.00  1.0000
 -15 -21   6     310      95                                                         210   -3.77    0.00  1.0000
  15  21  -6     260      80                                                         169   -3.77    0.00  1.0000
 -15 -22   7      44     100                                                         119    5.11    0.00  1.0000
  15  22  -7      18      77                                                         -58    5.11    0.00  1.0000
 -15 -23   8       2     100                                                          -6   -1.84    0.00  1.0000
  15  23  -8      10      79                                                          22   -1.84    0.00  1.0000
  15  24  -9     160      75                                                         162   -0.08    0.00  1.0000
 -16  15 -31       2      33                                                           3    0.33    0.00  1.0000
 -16  14 -30      10      34                                                          13   -0.51    0.00  1.0000
 -16  13 -29      46      34                                                          59   -1.12    0.00  1.0000
  16 -13  29      54      53                                                          68   -1.12    0.00  1.0000
 -16  12 -28      19      26                                                          23    0.49    0.00  1.0000
  16 -12  28      15      68                                                          18    0.49    0.00  1.0000
 -16  11 -27     308      36                                                         295    0.47    0.00  1.0000
  16 -11  27     177      70                                                         167    0.47    0.00  1.0000
 -16  10 -26     238      34                                                         155    3.59    0.00  1.0000
  16 -10  26     269      59                                                         180    3.59    0.00  1.0000
 -16   9 -25       6      21                                                          15    1.76    0.00  1.0000
  16  -9  25      20      54                                                          34    1.76    0.00  1.0000
 -16   8 -24     793      45                                                         755   -0.83    0.00  1.0000
  16  -8  24     699      59                                                         663   -0.83    0.00  1.0000
 -16   7 -23       0      24                                                          -3   -0.24    0.00  1.0000
  16  -7  23       1      49                                                           1   -0.24    0.00  1.0000
 -16   6 -22     215      28                                                         278   -2.43    0.00  1.0000
  16  -6  22     151      49                                                         205   -2.43    0.00  1.0000
 -16   5 -21      18     153                                                         -78    5.12    0.00  1.0000
  16  -5  21     349      37                                                         209    5.12    0.00  1.0000
 -16   4 -20       0     163                                                         -28    0.57    0.00  1.0000
  16  -4  20      36      39                                                          42    0.57    0.00  1.0000
 -16   3 -19     707     127                                                         694   -0.30    0.00  1.0000
  16  -3  19    1170      57                                                        1153   -0.30    0.00  1.0000
 -16   2 -18       2     107                                                        -116    1.80    0.00  1.0000
  16  -2  18       2      30                                                          -9    1.80    0.00  1.0000
 -16   1 -17    1304     226                                                        1247    0.95    0.00  1.0000
  16  -1  17    1854      66                                                        1786    0.95    0.00  1.0000
 -16   0 -16    1284     219                                                         923    6.56    0.00  1.0000
  16   0  16    1937      56                                                        1487    6.56    0.00  1.0000
 -16  -1 -15      22     100                                                          78    5.75    0.00  1.0000
  16   1  15       9      24                                                          49    5.75    0.00  1.0000
 -16  -2 -14     447     111                                                         468    0.59    0.00  1.0000
  16   2  14     464      34                                                         485    0.59    0.00  1.0000
 -16  -3 -13     626     100                                                         760    3.08    0.00  1.0000
  16   3  13     650     105                                                         787    3.08    0.00  1.0000
 -16  -4 -12    1012     103                                                        1468   -7.82    0.00  1.0000
  16   4  12    1064      57                                                        1531   -7.82    0.00  1.0000
 -16  -5 -11    3777     143                                                        3565   -2.10    0.00  1.0000
 -16  -6 -10    2269     132                                                        2768   -6.00    0.00  1.0000
  16   6  10    2338     123                                                        2844   -6.00    0.00  1.0000
 -16  -7  -9     979      96                                                        1059    1.51    0.00  1.0000
  16   7   9     866      86                                                         942    1.51    0.00  1.0000
 -16  -8  -8    2050     121                                                        2487   -5.53    0.00  1.0000
  16   8   8    2004     230                                                        2436   -5.53    0.00  1.0000
 -16  -9  -7    3648     149                                                        3709    0.61    0.00  1.0000
  16   9   7    3827     149                                                        3890    0.61    0.00  1.0000
 -16 -10  -6    1098     106                                                        1214   -2.05    0.00  1.0000
  16  10   6    1378     101                                                        1507   -2.05    0.00  1.0000
 -16 -11  -5       8     173                                                         -31   -3.49    0.00  1.0000
  16  11   5       1      66                                                          14   -3.49    0.00  1.0000
 -16 -12  -4    1090     105                                                        1052    0.69    0.00  1.0000
  16  12   4    1154      87                                                        1115    0.69    0.00  1.0000
 -16 -13  -3      14      91                                                         -33   -4.48    0.00  1.0000
  16  13   3     199      83                                                         108   -4.48    0.00  1.0000
 -16 -14  -2     323      81                                                         259   -2.25    0.00  1.0000
  16  14   2     292      83                                                         232   -2.25    0.00  1.0000
 -16 -15  -1      16      95                                                          24   -1.14    0.00  1.0000
  16  15   1       1      71                                                          -8   -1.14    0.00  1.0000
 -16 -16   0     474      97                                                         511    1.00    0.00  1.0000
  16  16   0     591      80                                                         632    1.00    0.00  1.0000
 -16 -17   1       1      92                                                         -71   -1.41    0.00  1.0000
  16  17  -1      57      82                                                          76   -1.41    0.00  1.0000
 -16 -18   2     139     101                                                         147    0.41    0.00  1.0000
  16  18  -2     167      70                                                         176    0.41    0.00  1.0000
 -16 -19   3     244      91                                                         260   -0.60    0.00  1.0000
  16  19  -3     104      79                                                         115   -0.60    0.00  1.0000
 -16 -20   4       6      87                                                          -8    2.83    0.00  1.0000
  16  20  -4      46      77                                                          20    2.83    0.00  1.0000
 -16 -21   5     136     100                                                         130    0.33    0.00  1.0000
  16  21  -5      24      77                                                          21    0.33    0.00  1.0000
 -16 -22   6       2     124                                                         -68    1.51    0.00  1.0000
  16  22  -6       2      83                                                           0    1.51    0.00  1.0000
 -16 -23   7       3     107                                                          49    6.47    0.00  1.0000
  16  23  -7      48      78                                                         152    6.47    0.00  1.0000
  16  24  -8      41      79                                                         125    5.75    0.00  1.0000
 -17  14 -31       0      34                                                         -28   -0.52    0.00  1.0000
 -17  13 -30      62      34                                                          92   -2.05    0.00  1.0000
 -17  12 -29      50      33                                                          47    0.27    0.00  1.0000
  17 -12  29      55      60                                                          52    0.27    0.00  1.0000
 -17  11 -28      14      30                                                          21    1.02    0.00  1.0000
  17 -11  28       1      56                                                           3    1.02    0.00  1.0000
 -17  10 -27       4      30                                                          12    1.66    0.00  1.0000
  17 -10  27       2      56                                                         -54    1.66    0.00  1.0000
 -17   9 -26      29      19                                                          16   -1.62    0.00  1.0000
  17  -9  26      62      54                                                          43   -1.62    0.00  1.0000
 -17   8 -25       1      27                                                           4   -3.65    0.00  1.0000
  17  -8  25       9      52                                                         -52   -3.65    0.00  1.0000
 -17   7 -24      35      26                                                          -8   -7.13    0.00  1.0000
  17  -7  24      18      49                                                           3   -7.13    0.00  1.0000
 -17   6 -23      13      26                                                          20   -1.05    0.00  1.0000
  17  -6  23       1      48                                                        -106   -1.05    0.00  1.0000
 -17   5 -22     116     176                                                          48    4.64    0.00  1.0000
  17  -5  22     512      42                                                         353    4.64    0.00  1.0000
 -17   4 -21      45     153                                                           8    4.70    0.00  1.0000
  17  -4  21      35      36                                                           4    4.70    0.00  1.0000
 -17   3 -20      95     130                                                         191    4.93    0.00  1.0000
  17  -3  20       1      32                                                          26    4.93    0.00  1.0000
 -17   2 -19     294     226                                                         206   -3.39    0.00  1.0000
  17  -2  19     350      40                                                         253   -3.39    0.00  1.0000
 -17   1 -18      14     225                                                        -336    4.56    0.00  1.0000
  17  -1  18      30      30                                                           3    4.56    0.00  1.0000
 -17   0 -17       4     197                                                        -120    2.36    0.00  1.0000
  17   0  17       4      31                                                          -9    2.36    0.00  1.0000
 -17  -1 -16     471     118                                                         705   -5.84    0.00  1.0000
  17   1  16     782      52                                                        1077   -5.84    0.00  1.0000
 -17  -2 -15     736     111                                                         995    5.32    0.00  1.0000
  17   2  15    1131      60                                                        1448    5.32    0.00  1.0000
 -17  -3 -14     450     215                                                         562   -3.01    0.00  1.0000
  17   3  14     478      28                                                         593   -3.01    0.00  1.0000
 -17  -4 -13     939     103                                                        1085    2.76    0.00  1.0000
  17   4  13    1311      57                                                        1482    2.76    0.00  1.0000
 -17  -5 -12      53      91                                                         -32    8.72    0.00  1.0000
  17   5  12      25      84                                                           5    8.72    0.00  1.0000
 -17  -6 -11     427      89                                                         571    3.89    0.00  1.0000
  17   6  11     310     184                                                         434    3.89    0.00  1.0000
 -17  -7 -10     711      98                                                         628    1.93    0.00  1.0000
 -17  -8  -9    1094     100                                                        1107   -0.23    0.00  1.0000
  17   8   9    1173      99                                                        1186   -0.23    0.00  1.0000
 -17  -9  -8     150      95                                                         184    1.61    0.00  1.0000
  17   9   8      33     211                                                          50    1.61    0.00  1.0000
 -17 -10  -7     168     106                                                         260    3.81    0.00  1.0000
  17  10   7     256      75                                                         367    3.81    0.00  1.0000
 -17 -11  -6     615     102                                                         634    0.46    0.00  1.0000
  17  11   6     559      85                                                         577    0.46    0.00  1.0000
 -17 -12  -5     178     184                                                         172    0.29    0.00  1.0000
  17  12   5      81      86                                                          77    0.29    0.00  1.0000
 -17 -13  -4      30     220                                                        -146    6.62    0.00  1.0000
  17  13   4       0      74                                                          26    6.62    0.00  1.0000
 -17 -14  -3     389     100                                                         328    1.94    0.00  1.0000
  17  14   3     274      74                                                         223    1.94    0.00  1.0000
 -17 -15  -2     256      97                                                         284   -1.02    0.00  1.0000
  17  15   2     325      78                                                         356   -1.02    0.00  1.0000
 -17 -16  -1      56     100                                                          85   -2.10    0.00  1.0000
  17  16   1      48      74                                                          75   -2.10    0.00  1.0000
 -17 -17   0       3     112                                                         -21    2.22    0.00  1.0000
  17  17   0       3      75                                                         -17    2.22    0.00  1.0000
 -17 -18   1      53      98                                                          46   -0.56    0.00  1.0000
  17  18  -1     262      86                                                         247   -0.56    0.00  1.0000
 -17 -19   2      12      89                                                           3    2.03    0.00  1.0000
  17  19  -2      69      81                                                          44    2.03    0.00  1.0000
 -17 -20   3      14     101                                                          13   -0.19    0.00  1.0000
  17  20  -3      70      82                                                          67   -0.19    0.00  1.0000
 -17 -21   4       7     116                                                          19    1.99    0.00  1.0000
  17  21  -4      52      84                                                          78    1.99    0.00  1.0000
 -17 -22   5      65     104                                                         115    3.19    0.00  1.0000
  17  22  -5      23      83                                                          55    3.19    0.00  1.0000
 -18  12 -30      64      32                                                          84   -1.39    0.00  1.0000
  18 -12  30      14      62                                                          24   -1.39    0.00  1.0000
 -18  11 -29       9      31                                                          14   -0.90    0.00  1.0000
  18 -11  29       4      52                                                           7   -0.90    0.00  1.0000
 -18  10 -28       0      21                                                         -11    0.41    0.00  1.0000
  18 -10  28       9      64                                                           7    0.41    0.00  1.0000
 -18   9 -27      50      27                                                          45   -0.46    0.00  1.0000
  18  -9  27      39      41                                                          34   -0.46    0.00  1.0000
 -18   8 -26       0     202                                                        -185    0.74    0.00  1.0000
  18  -8  26      44      54                                                          52    0.74    0.00  1.0000
 -18   7 -25     194      28                                                         198    0.19    0.00  1.0000
  18  -7  25     148      53                                                         152    0.19    0.00  1.0000
 -18   6 -24       4      23                                                           7    0.72    0.00  1.0000
  18  -6  24       0      50                                                          -4    0.72    0.00  1.0000
 -18   5 -23     270     180                                                         282   -0.43    0.00  1.0000
  18  -5  23     123      48                                                         131   -0.43    0.00  1.0000
 -18   4 -22     200     148                                                         194    0.24    0.00  1.0000
  18  -4  22     361      45                                                         353    0.24    0.00  1.0000
 -18   3 -21     250     151                                                         252    0.06    0.00  1.0000
  18  -3  21      49      36                                                          50    0.06    0.00  1.0000
 -18   2 -20       0     131                                                        -175    0.81    0.00  1.0000
  18  -2  20       3      33                                                           6    0.81    0.00  1.0000
 -18   1 -19      25     240                                                        -114   -6.04    0.00  1.0000
  18  -1  19     114      36                                                          38   -6.04    0.00  1.0000
  18   0  18     871      41                                                         627    5.39    0.00  1.0000
 -18  -1 -17     228     226                                                         219    0.36    0.00  1.0000
  18   1  17     342      33                                                         331    0.36    0.00  1.0000
 -18  -2 -16      12     194                                                        -337   -4.10    0.00  1.0000
  18   2  16      12      18                                                         -12   -4.10    0.00  1.0000
 -18  -3 -15     406     114                                                         429    0.67    0.00  1.0000
  18   3  15     576      37                                                         603    0.67    0.00  1.0000
 -18  -4 -14      48      98                                                         106   -4.07    0.00  1.0000
  18   4  14       0      21                                                          16   -4.07    0.00  1.0000
 -18  -5 -13       0      95                                                          -5    0.36    0.00  1.0000
  18   5  13      79      21                                                          84    0.36    0.00  1.0000
 -18  -6 -12     235      96                                                         147   -3.88    0.00  1.0000
  18   6  12     392      96                                                         275   -3.88    0.00  1.0000
 -18  -7 -11     182      95                                                         202    0.87    0.00  1.0000
  18   7  11     174      87                                                         193    0.87    0.00  1.0000
 -18  -8 -10     473     101                                                         465    0.22    0.00  1.0000
  18   8  10     656      87                                                         647    0.22    0.00  1.0000
 -18  -9  -9     236      98                                                         250   -0.53    0.00  1.0000
  18   9   9      61      86                                                          68   -0.53    0.00  1.0000
 -18 -10  -8     355     119                                                         311    1.45    0.00  1.0000
  18  10   8     246      74                                                         210    1.45    0.00  1.0000
 -18 -11  -7     354     101                                                         351   -0.10    0.00  1.0000
  18  11   7     318      89                                                         315   -0.10    0.00  1.0000
 -18 -12  -6     383     104                                                         426   -1.28    0.00  1.0000
  18  12   6     345      75                                                         386   -1.28    0.00  1.0000
 -18 -13  -5      17      88                                                          13   -0.69    0.00  1.0000
  18  13   5     143      84                                                         130   -0.69    0.00  1.0000
 -18 -14  -4       0     100                                                         -89    0.16    0.00  1.0000
  18  14   4      19      85                                                          18    0.16    0.00  1.0000
 -18 -15  -3     336     104                                                         280   -1.93    0.00  1.0000
  18  15   3     521      88                                                         451   -1.93    0.00  1.0000
 -18 -16  -2      50     102                                                          53   -0.26    0.00  1.0000
  18  16   2      68      89                                                          72   -0.26    0.00  1.0000
 -18 -17  -1     183     102                                                         175    0.37    0.00  1.0000
  18  17   1      23      78                                                          20    0.37    0.00  1.0000
 -18 -18   0      33     102                                                          91    4.52    0.00  1.0000
  18  18   0      61      75                                                         133    4.52    0.00  1.0000
 -18 -19   1     147      97                                                         197   -2.28    0.00  1.0000
  18  19  -1       4      88                                                         -86   -2.28    0.00  1.0000
 -18 -20   2       3     128                                                        -120   -2.08    0.00  1.0000
  18  20  -2      71      87                                                         103   -2.08    0.00  1.0000
 -18 -21   3     172     102                                                         185   -0.58    0.00  1.0000
  18  21  -3     217      86                                                         231   -0.58    0.00  1.0000
 -19  12 -31       2      28                                                          -6    1.87    0.00  1.0000
  19 -11  30       5      58                                                           2    1.07    0.00  1.0000
 -19  10 -29       3      21                                                           6    0.79    0.00  1.0000
  19 -10  29       0      60                                                           0    0.79    0.00  1.0000
 -19   9 -28      49      30                                                          37   -1.10    0.00  1.0000
  19  -9  28      64      67                                                          50   -1.10    0.00  1.0000
  19  -8  27      29      60                                                          24   -0.57    0.00  1.0000
 -19   7 -26      38      27                                                          44   -0.59    0.00  1.0000
  19  -7  26      23      57                                                          28   -0.59    0.00  1.0000
 -19   6 -25     107     161                                                          94   -0.79    0.00  1.0000
  19  -6  25       0      42                                                         -31   -0.79    0.00  1.0000
 -19   5 -24       0     172                                                         -13   -0.01    0.00  1.0000
  19  -5  24      53      42                                                          53   -0.01    0.00  1.0000
 -19   4 -23       0     235                                                        -146   -0.69    0.00  1.0000
  19  -4  23     199      47                                                         216   -0.69    0.00  1.0000
 -19   3 -22      99     140                                                         177   -4.05    0.00  1.0000
  19  -3  22       1      51                                                           6   -4.05    0.00  1.0000
 -19   2 -21     202     128                                                         172    1.33    0.00  1.0000
  19  -2  21       1      36                                                         -16    1.33    0.00  1.0000
 -19   1 -20     284     244                                                         399    3.75    0.00  1.0000
  19  -1  20     630      52                                                         796    3.75    0.00  1.0000
 -19   0 -19       6     120                                                         -19   -2.99    0.00  1.0000
  19   0  19       6      30                                                         -28   -2.99    0.00  1.0000
 -19  -1 -18       2     109                                                         -59   -1.78    0.00  1.0000
  19   1  18       8      27                                                          18   -1.78    0.00  1.0000
 -19  -2 -17     316     117                                                         294    0.76    0.00  1.0000
  19   2  17     478      35                                                         451    0.76    0.00  1.0000
 -19  -3 -16       4     110                                                         -15    2.30    0.00  1.0000
  19   3  16      11      24                                                          28    2.30    0.00  1.0000
 -19  -4 -15     340     106                                                         270   -2.41    0.00  1.0000
  19   4  15     650      35                                                         552   -2.41    0.00  1.0000
 -19  -5 -14     250     109                                                         241    0.35    0.00  1.0000
  19   5  14     237      26                                                         228    0.35    0.00  1.0000
 -19  -6 -13     145     105                                                         165    0.96    0.00  1.0000
  19   6  13     317      27                                                         346    0.96    0.00  1.0000
 -19  -7 -12      12      97                                                          47    4.44    0.00  1.0000
  19   7  12       6     238                                                          34    4.44    0.00  1.0000
 -19  -8 -11       7     201                                                         -10   -3.09    0.00  1.0000
  19   8  11     140      91                                                          86   -3.09    0.00  1.0000
 -19  -9 -10    1069     112                                                         956    2.14    0.00  1.0000
  19   9  10    1152     107                                                        1035    2.14    0.00  1.0000
 -19 -10  -9       3     123                                                         -97   -2.13    0.00  1.0000
  19  10   9      23      78                                                           9   -2.13    0.00  1.0000
 -19 -11  -8     374     112                                                         358   -0.50    0.00  1.0000
  19  11   8     384      96                                                         368   -0.50    0.00  1.0000
 -19 -12  -7      13      98                                                         -85    4.32    0.00  1.0000
  19  12   7      30      78                                                          82    4.32    0.00  1.0000
 -19 -13  -6      56     106                                                          74   -1.37    0.00  1.0000
  19  13   6       1      78                                                         -63   -1.37    0.00  1.0000
 -19 -14  -5     865     117                                                         888   -0.47    0.00  1.0000
  19  14   5     921      98                                                         945   -0.47    0.00  1.0000
 -19 -15  -4       4     200                                                        -126   -2.43    0.00  1.0000
  19  15   4       4      77                                                          -6   -2.43    0.00  1.0000
 -19 -16  -3      10     107                                                          24   -2.19    0.00  1.0000
  19  16   3      34      80                                                          58   -2.19    0.00  1.0000
 -19 -17  -2     184     129                                                         224    1.69    0.00  1.0000
  19  17   2     189      79                                                         230    1.69    0.00  1.0000
 -19 -18  -1     168     111                                                         221   -2.31    0.00  1.0000
  19  18   1     114      95                                                         159   -2.31    0.00  1.0000
 -19 -19   0     148     122                                                         213    2.94    0.00  1.0000
  19  19   0      38      89                                                          74    2.94    0.00  1.0000
 -19 -20   1       0     104                                                          -8    0.10    0.00  1.0000
  19  20  -1       0     102                                                         -23    0.10    0.00  1.0000
 -19 -21   2      78     119                                                          60   -1.32    0.00  1.0000
  19  21  -2       1      85                                                         -74   -1.32    0.00  1.0000
 -20  10 -30      12      23                                                          27   -2.07    0.00  1.0000
 -20   9 -29       0      31                                                          14   -3.79    0.00  1.0000
  20  -8  28     329      70                                                         257   -2.53    0.00  1.0000
  20  -7  27       1      46                                                         -80    1.34    0.00  1.0000
  20  -6  26       3      58                                                         -50   -2.08    0.00  1.0000
 -20   5 -25       0     199                                                          -1   -0.77    0.00  1.0000
  20  -5  25      73      52                                                          84   -0.77    0.00  1.0000
 -20   4 -24       5     183                                                        -367    2.78    0.00  1.0000
  20  -4  24      12      48                                                          34    2.78    0.00  1.0000
 -20   3 -23       2     184                                                        -134    1.65    0.00  1.0000
  20  -3  23     100      39                                                          75    1.65    0.00  1.0000
 -20   2 -22       0     127                                                        -225    0.65    0.00  1.0000
  20  -2  22     162      39                                                         149    0.65    0.00  1.0000
 -20   1 -21       2     133                                                           5    0.88    0.00  1.0000
  20  -1  21       1      42                                                          -7    0.88    0.00  1.0000
 -20   0 -20       2     122                                                        -181    1.72    0.00  1.0000
  20   0  20      30      35                                                          48    1.72    0.00  1.0000
 -20  -1 -19      67     131                                                          39   -2.33    0.00  1.0000
  20   1  19       4      31                                                          -7   -2.33    0.00  1.0000
 -20  -2 -18       2     251                                                         -26   -1.78    0.00  1.0000
  20   2  18     254      24                                                         303   -1.78    0.00  1.0000
 -20  -3 -17       0     115                                                         -38    0.37    0.00  1.0000
  20   3  17      16      27                                                          19    0.37    0.00  1.0000
 -20  -4 -16       0     112                                                         -43   -0.16    0.00  1.0000
  20   4  16      31      26                                                          30   -0.16    0.00  1.0000
 -20  -5 -15     206     108                                                         165   -1.81    0.00  1.0000
  20   5  15     266      28                                                         219   -1.81    0.00  1.0000
 -20  -6 -14      62     191                                                         193   -7.23    0.00  1.0000
  20   6  14       7      24                                                          11   -7.23    0.00  1.0000
 -20  -7 -13      13     217                                                        -195   -4.42    0.00  1.0000
  20   7  13      13      95                                                         -44   -4.42    0.00  1.0000
 -20  -8 -12     247     106                                                         293    1.67    0.00  1.0000
  20   8  12     200     107                                                         241    1.67    0.00  1.0000
 -20  -9 -11     394     110                                                         473   -2.30    0.00  1.0000
  20   9  11     269      94                                                         335   -2.30    0.00  1.0000
 -20 -10 -10     123     112                                                         128    0.29    0.00  1.0000
  20  10  10       0      95                                                         -34    0.29    0.00  1.0000
 -20 -11  -9     673     124                                                         758   -1.92    0.00  1.0000
  20  11   9     542     104                                                         619   -1.92    0.00  1.0000
 -20 -12  -8       5     229                                                         -13   -2.64    0.00  1.0000
  20  12   8     422      90                                                         337   -2.64    0.00  1.0000
 -20 -13  -7     199     120                                                         114   -4.14    0.00  1.0000
  20  13   7     149      87                                                          77   -4.14    0.00  1.0000
 -20 -14  -6       1     114                                                         -31   -1.38    0.00  1.0000
  20  14   6       1      84                                                         -40   -1.38    0.00  1.0000
 -20 -15  -5       0     110                                                         -52   -0.01    0.00  1.0000
  20  15   5       0      84                                                         -62   -0.01    0.00  1.0000
 -20 -16  -4      13     135                                                         -49    4.35    0.00  1.0000
  20  16   4     209      84                                                         118    4.35    0.00  1.0000
 -20 -17  -3       6     117                                                          -9    2.85    0.00  1.0000
  20  17   3       6      83                                                          -5    2.85    0.00  1.0000
 -20 -18  -2      44     128                                                          72   -2.27    0.00  1.0000
  20  18   2      73      91                                                         109   -2.27    0.00  1.0000
 -20 -19  -1       6     120                                                          14    1.46    0.00  1.0000
  20  19   1      20      89                                                          32    1.46    0.00  1.0000
 -20 -20   0       0     106                                                         -74   -0.83    0.00  1.0000
  20  20   0      44      84                                                          54   -0.83    0.00  1.0000
  20  21  -1      11      80                                                          16    0.76    0.00  1.0000
 -21  10 -31      24      21                                                          35   -1.20    0.00  1.0000
  21  -6  27      42      61                                                          77    2.73    0.00  1.0000
  21  -5  26      23      47                                                          62   -3.69    0.00  1.0000
  21  -4  25       1      43                                                          -3   -1.40    0.00  1.0000
  21  -3  24     119      43                                                          90    1.70    0.00  1.0000
  21  -2  23       9      41                                                          33    3.29    0.00  1.0000
 -21   1 -22     107     254                                                          98    0.56    0.00  1.0000
  21  -1  22      71      46                                                          63    0.56    0.00  1.0000
 -21   0 -21     144     134                                                         172    1.37    0.00  1.0000
  21   0  21     234      42                                                         270    1.37    0.00  1.0000
 -21  -1 -20       0     246                                                        -137   -0.03    0.00  1.0000
  21   1  20       0      37                                                         -34   -0.03    0.00  1.0000
 -21  -2 -19      21     142                                                          46   -2.71    0.00  1.0000
  21   2  19       5      34                                                         -17   -2.71    0.00  1.0000
  21   3  18     215      33                                                         270   -2.13    0.00  1.0000
 -21  -4 -17       0     120                                                           8    3.56    0.00  1.0000
  21   4  17      15      28                                                          47    3.56    0.00  1.0000
 -21  -5 -16      52     241                                                          82    2.23    0.00  1.0000
  21   5  16       3      27                                                          -9    2.23    0.00  1.0000
 -21  -6 -15       1     224                                                         -74   -0.94    0.00  1.0000
  21   6  15     111      20                                                          95   -0.94    0.00  1.0000
 -21  -7 -14     144     113                                                         152   -0.38    0.00  1.0000
  21   7  14     133      25                                                         140   -0.38    0.00  1.0000
 -21  -8 -13     175     116                                                         164   -0.53    0.00  1.0000
 -21  -9 -12      19     118                                                          27   -0.96    0.00  1.0000
  21   9  12      85     102                                                         100   -0.96    0.00  1.0000
 -21 -10 -11      11     236                                                         -25    4.04    0.00  1.0000
  21  10  11      39      97                                                          92    4.04    0.00  1.0000
 -21 -11 -10     349     230                                                         305    1.46    0.00  1.0000
  21  11  10     980     103                                                         905    1.46    0.00  1.0000
 -21 -12  -9     217     141                                                         233    0.62    0.00  1.0000
  21  12   9     453      92                                                         475    0.62    0.00  1.0000
 -21 -13  -8     136     210                                                         186   -2.38    0.00  1.0000
  21  13   8       1      88                                                           8   -2.38    0.00  1.0000
 -21 -14  -7      69     119                                                         100    2.07    0.00  1.0000
  21  14   7      35      92                                                          58    2.07    0.00  1.0000
 -21 -15  -6      82     137                                                         106   -1.49    0.00  1.0000
  21  15   6     210      94                                                         247   -1.49    0.00  1.0000
 -21 -16  -5      34     121                                                           9   -3.42    0.00  1.0000
  21  16   5      75      96                                                          34   -3.42    0.00  1.0000
 -21 -17  -4       1     112                                                         -31   -1.18    0.00  1.0000
  21  17   4       5     106                                                          10   -1.18    0.00  1.0000
  21  18   3       0      87                                                         -36   -0.47    0.00  1.0000
  21  19   2       0      87                                                        -144    0.17    0.00  1.0000
  21  20   1       1      86                                                         -58    1.02    0.00  1.0000
  22  -7  29      29      49                                                          62    3.04    0.00  1.0000
  22  -4  26      20      53                                                          20    0.02    0.00  1.0000
  22  -3  25      38      56                                                          53   -1.31    0.00  1.0000
  22  -2  24       2      55                                                           2    3.45    0.00  1.0000
  22  -1  23      80      52                                                         103   -1.45    0.00  1.0000
  22   0  22       1      41                                                          10   -2.71    0.00  1.0000
 -22  -1 -21      20     161                                                         -90   -5.37    0.00  1.0000
  22   1  21     205      36                                                          98   -5.37    0.00  1.0000
  22   2  20      45      37                                                          55    0.90    0.00  1.0000
  22   3  19      10      33                                                          31   -2.84    0.00  1.0000
 -22  -4 -18     169     220                                                         185   -0.72    0.00  1.0000
  22   4  18     252      26                                                         271   -0.72    0.00  1.0000
 -22  -5 -17       1     228                                                        -154   -0.93    0.00  1.0000
  22   5  17     198      32                                                         177   -0.93    0.00  1.0000
  22   6  16      20      19                                                          38   -2.00    0.00  1.0000
 -22  -7 -15      51     124                                                          78    2.06    0.00  1.0000
  22   7  15      68      28                                                          99    2.06    0.00  1.0000
 -22  -8 -14     195     115                                                         154    1.87    0.00  1.0000
  22   8  14      51     108                                                          31    1.87    0.00  1.0000
 -22  -9 -13       3     118                                                         -16   -2.23    0.00  1.0000
 -22 -10 -12       0     114                                                        -307    0.41    0.00  1.0000
  22  10  12       0     111                                                        -122    0.41    0.00  1.0000
 -22 -11 -11       0     114                                                        -114   -0.50    0.00  1.0000
  22  11  11      99     111                                                         107   -0.50    0.00  1.0000
 -22 -12 -10       5     118                                                         -52    2.78    0.00  1.0000
  22  12  10       5     105                                                         -68    2.78    0.00  1.0000
 -22 -13  -9       0     124                                                         -31    0.13    0.00  1.0000
  22  13   9       0      97                                                         -12    0.13    0.00  1.0000
  22  14   8     221     111                                                         218   -0.14    0.00  1.0000
 -22 -15  -7      85     146                                                          67    1.24    0.00  1.0000
  22  15   7       1      94                                                        -144    1.24    0.00  1.0000
 -22 -16  -6       2     126                                                        -169    1.51    0.00  1.0000
  22  16   6       0      92                                                           3    1.51    0.00  1.0000
  22  17   5     182     109                                                         193   -0.47    0.00  1.0000
  22  18   4     205      92                                                         200   -0.20    0.00  1.0000
  22  21   1      19      79                                                           2    3.56    0.00  1.0000
  23  -7  30       1      61                                                         -12   -1.38    0.00  1.0000
  23  -3  26      12      57                                                          63   -5.38    0.00  1.0000
  23  -2  25      44      56                                                          67   -1.89    0.00  1.0000
  23  -1  24       6      55                                                          26    3.08    0.00  1.0000
  23   0  23      23      51                                                          21    0.31    0.00  1.0000
  23   1  22      27      43                                                          33    0.67    0.00  1.0000
 -23  -2 -21      42     166                                                          52    0.85    0.00  1.0000
  23   2  21      73      36                                                          86    0.85    0.00  1.0000
  23   3  20      22      39                                                          43    2.22    0.00  1.0000
  23   4  19     147      38                                                         125    1.14    0.00  1.0000
  23   5  18      46      32                                                          58   -0.99    0.00  1.0000
  23   6  17       0      22                                                          -3   -0.34    0.00  1.0000
 -23  -7 -16       5     148                                                         -60   -2.69    0.00  1.0000
  23   7  16     286      33                                                         216   -2.69    0.00  1.0000
  23   8  15     128      30                                                         147   -0.97    0.00  1.0000
  23   9  14       8     101                                                         -34    3.33    0.00  1.0000
  23  10  13      22      97                                                          22    0.02    0.00  1.0000
  23  11  12     247      93                                                         174   -3.03    0.00  1.0000
 -23 -12 -11     545     159                                                         648   -2.54    0.00  1.0000
  23  12  11     387     108                                                         474   -2.54    0.00  1.0000
 -23 -13 -10      14     153                                                           7   -1.26    0.00  1.0000
  23  13  10      77     118                                                          60   -1.26    0.00  1.0000
 -23 -14  -9       0     153                                                           5   -2.08    0.00  1.0000
  23  14   9       3     101                                                          -2   -2.08    0.00  1.0000
 -23 -15  -8      96     151                                                          90   -0.37    0.00  1.0000
  23  15   8     144     116                                                         137   -0.37    0.00  1.0000
 -23 -16  -7       3     144                                                          15   -2.60    0.00  1.0000
  23  16   7       5      98                                                          -7   -2.60    0.00  1.0000
 -23 -18  -5       1     142                                                        -116   -0.87    0.00  1.0000
  24  -7  31      17      53                                                          18   -0.09    0.00  1.0000
  24  -3  27       2      54                                                         -17   -1.73    0.00  1.0000
  24  -2  26      38      60                                                          34    0.44    0.00  1.0000
  24  -1  25       0      58                                                         -32   -0.34    0.00  1.0000
  24   0  24       0      58                                                         -14    0.27    0.00  1.0000
  24   1  23      32      58                                                          58   -2.41    0.00  1.0000
  24   2  22      30      42                                                          33    0.35    0.00  1.0000
  24   3  21     159      46                                                         150   -0.45    0.00  1.0000
  24   4  20       1      38                                                         -17   -1.14    0.00  1.0000
  24   5  19      27      32                                                          50   -2.31    0.00  1.0000
  24   6  18      43      25                                                          46   -0.23    0.00  1.0000
  24   7  17      47      33                                                          59    0.99    0.00  1.0000
  24   8  16       7      31                                                          -4   -3.21    0.00  1.0000
  24   9  15       2      27                                                         -22   -1.48    0.00  1.0000
  24  10  14       5     112                                                         -73   -2.76    0.00  1.0000
 -24 -11 -13      20     145                                                          10   -1.53    0.00  1.0000
  24  11  13     260     109                                                         221   -1.53    0.00  1.0000
 -24 -12 -12     161     160                                                         147    0.68    0.00  1.0000
  24  12  12     106     117                                                          95    0.68    0.00  1.0000
 -24 -13 -11     204     156                                                         148   -2.55    0.00  1.0000
  24  13  11     199     119                                                         144   -2.55    0.00  1.0000
 -24 -14 -10      71     153                                                          40    2.53    0.00  1.0000
 -24 -15  -9       1     151                                                         -27   -1.47    0.00  1.0000
  24  16   8     114     120                                                         140   -1.37    0.00  1.0000
  25  -1  26       1      56                                                          -6    1.44    0.00  1.0000
  25   0  25      50      56                                                          78    2.16    0.00  1.0000
  25   1  24       2      47                                                           2    0.16    0.00  1.0000
  25   2  23       3      44                                                         -15    2.24    0.00  1.0000
  25   3  22       7      47                                                          23    2.62    0.00  1.0000
  25   4  21     221      31                                                         183   -1.63    0.00  1.0000
  25   5  20     118      42                                                          93    1.46    0.00  1.0000
  25   6  19       0      38                                                         -26   -0.14    0.00  1.0000
  25   7  18      72      33                                                          32    3.49    0.00  1.0000
  25   8  17     111      33                                                         116    0.30    0.00  1.0000
  25   9  16       4      30                                                          -8    2.30    0.00  1.0000
  25  10  15       2      29                                                         -41   -1.83    0.00  1.0000
  25  11  14       0     111                                                         -27   -0.41    0.00  1.0000
 -25 -13 -12       6     163                                                         -22   -2.87    0.00  1.0000
  25  13  12       8     107                                                          28   -2.87    0.00  1.0000
 -25 -14 -11      31     153                                                          69   -3.34    0.00  1.0000
  26   2  24       0      48                                                         -33    0.23    0.00  1.0000
  26   3  23      12      46                                                          18   -0.90    0.00  1.0000
  26   4  22     116      44                                                          90   -1.53    0.00  1.0000
  26   5  21       2      43                                                          23    3.95    0.00  1.0000
  26   6  20       5      37                                                          -9   -2.74    0.00  1.0000
  26   7  19      68      38                                                          30    3.34    0.00  1.0000
  26   8  18      24      35                                                          42    1.89    0.00  1.0000
  26   9  17       6      32                                                          -6   -2.90    0.00  1.0000
  26  10  16      14      33                                                          15    0.14    0.00  1.0000
  26  11  15       3     100                                                           9   -1.43    0.00  1.0000
  26  12  14      78      92                                                         121    2.58    0.00  1.0000
  27   2  25       1      50                                                         -32    0.86    0.00  1.0000
  27   3  24       9      46                                                           8    0.18    0.00  1.0000
  27   4  23       5      50                                                         -16   -2.61    0.00  1.0000
  27   5  22       2      44                                                         -16   -1.48    0.00  1.0000
  27   6  21      38      43                                                          79    3.32    0.00  1.0000
  27   7  20      48      36                                                          33    1.46    0.00  1.0000
  27   8  19       0      37                                                          20   -4.69    0.00  1.0000
  27   9  18       0      34                                                         -18    0.12    0.00  1.0000
  27  10  17       2      26                                                          13    2.50    0.00  1.0000
  28   4  24       0      40                                                         -12    0.58    0.00  1.0000
  28   5  23       0      48                                                           7    2.63    0.00  1.0000
  28   6  22      19      40                                                          69    4.69    0.00  1.0000
  28   7  21       3      39                                                          44   -5.99    0.00  1.0000
  28   8  20       4      41                                                          23   -3.26    0.00  1.0000
  28  11  17      11      33                                                          -8    4.02    0.00  1.0000
  28  12  16       0      31                                                         -15   -0.41    0.00  1.0000
  28   6  24       2      41                                                         -20    1.85    0.00  1.0000
  28   5  25       2      48                                                           7   -1.60    0.00  1.0000
  27  12  17       0      25                                                         -20   -0.02    0.00  1.0000
  27  11  18       2      35                                                           0   -1.88    0.00  1.0000
  27   9  20       0      28                                                         -17    0.80    0.00  1.0000
  27   8  21      62      43                                                          67    0.37    0.00  1.0000
  27   7  22      38      41                                                          81   -3.43    0.00  1.0000
  27   6  23       0      44                                                         -28   -0.21    0.00  1.0000
  27   5  24      11      45                                                           1    2.97    0.00  1.0000
  27   4  25       8      46                                                           9    0.22    0.00  1.0000
  27   3  26       7      42                                                          16   -1.66    0.00  1.0000
  26  11  17       0      31                                                         -32   -0.10    0.00  1.0000
  26   9  19       0      22                                                         -11    0.28    0.00  1.0000
  26   8  20       4      34                                                         -16    2.33    0.00  1.0000
  26   7  21      29      38                                                          22   -0.79    0.00  1.0000
  26   6  22      31      43                                                          59   -2.51    0.00  1.0000
  26   5  23       6      41                                                          24   -3.02    0.00  1.0000
  26   4  24       0      45                                                         -34    0.15    0.00  1.0000
  26   3  25      11      49                                                          12    0.11    0.00  1.0000
  26   2  26       1      58                                                         -55   -1.40    0.00  1.0000
  25  14  13       2      93                                                         -79   -1.48    0.00  1.0000
  25  13  14      87     107                                                         105   -1.11    0.00  1.0000
  25  12  15       3     113                                                         -79   -2.22    0.00  1.0000
  25  11  16      44      98                                                          90    3.46    0.00  1.0000
  25  10  17       2     112                                                          15    3.15    0.00  1.0000
  25   9  18      10      26                                                          32   -3.04    0.00  1.0000
  25   8  19       6      34                                                          -2   -2.98    0.00  1.0000
  25   7  20     160      39                                                         151   -0.44    0.00  1.0000
  25   6  21       1      38                                                          15   -3.80    0.00  1.0000
  25   5  22       1      46                                                         -54    1.35    0.00  1.0000
  25   4  23     363      51                                                         278    2.88    0.00  1.0000
  25   3  24     107      52                                                          46   -4.27    0.00  1.0000
  25   2  25      52      44                                                          44    0.69    0.00  1.0000
 -24 -16 -10      52     151                                                          59   -0.58    0.00  1.0000
 -24 -15 -11      31     153                                                          35    0.45    0.00  1.0000
  24  14  12      93     109                                                         135   -2.40    0.00  1.0000
  24  13  13       0     114                                                        -271   -0.31    0.00  1.0000
 -24 -13 -13       0     161                                                        -313   -0.31    0.00  1.0000
  24  12  14       0     113                                                         -33    0.00    0.00  1.0000
 -24 -12 -14       0     137                                                         -20    0.00    0.00  1.0000
  24  11  15      86     104                                                         108   -1.36    0.00  1.0000
  24  10  16      23      31                                                          25    0.19    0.00  1.0000
  24   9  17      16      29                                                          20   -0.64    0.00  1.0000
  24   8  18       0      24                                                          14   -4.59    0.00  1.0000
  24   7  19       1      22                                                          16   -6.17    0.00  1.0000
  24   6  20     220      31                                                         199   -0.86    0.00  1.0000
  24   5  21       0      39                                                         -13   -0.57    0.00  1.0000
  24   4  22      60      44                                                          62   -0.12    0.00  1.0000
  24   3  23      84      45                                                          60    1.74    0.00  1.0000
  24   2  24      10      48                                                          18   -1.30    0.00  1.0000
  24   1  25       1      46                                                         -15   -1.15    0.00  1.0000
  24   0  26      89      48                                                          78    0.70    0.00  1.0000
  24  -1  27      69      62                                                         101    2.09    0.00  1.0000
  23  17   8       0      94                                                        -123    0.31    0.00  1.0000
 -23 -16  -9       7     146                                                          10    0.69    0.00  1.0000
  23  15  10      67     100                                                          39    2.31    0.00  1.0000
 -23 -15 -10       9     134                                                           1    2.31    0.00  1.0000
  23  14  11       0     115                                                         -45    0.01    0.00  1.0000
 -23 -14 -11       0     154                                                         -16    0.01    0.00  1.0000
  23  13  12      61     108                                                          17   -4.53    0.00  1.0000
 -23 -13 -12      14     153                                                        -295   -4.53    0.00  1.0000
  23  12  13      20     101                                                         -13    5.44    0.00  1.0000
 -23 -11 -14       0     140                                                         -96   -0.03    0.00  1.0000
  23  10  15       1     122                                                         -15   -1.04    0.00  1.0000
  23   9  16     106      31                                                          61    3.00    0.00  1.0000
  23   8  17      56      29                                                          57    0.06    0.00  1.0000
 -23  -8 -17     123     165                                                         124    0.06    0.00  1.0000
  23   7  18     207      27                                                         238   -1.25    0.00  1.0000
  23   6  19     368      38                                                         327   -1.32    0.00  1.0000
  23   5  20      32      33                                                          18    1.71    0.00  1.0000
  23   4  21     204      40                                                         139   -3.02    0.00  1.0000
  23   3  22     499      42                                                         462    1.03    0.00  1.0000
  23   2  23     160      54                                                         120   -2.06    0.00  1.0000
  23   1  24      15      40                                                           7    1.51    0.00  1.0000
  23   0  25      19      45                                                          39    2.24    0.00  1.0000
  23  -1  26       0      56                                                         -31    0.68    0.00  1.0000
  23  -2  27      28      55                                                          12   -2.17    0.00  1.0000
  23  -3  28       0      52                                                         -31   -0.23    0.00  1.0000
  23  -7  32       4      54                                                          -6   -2.50    0.00  1.0000
 -22 -18  -6       2     134                                                           2   -0.12    0.00  1.0000
  22  17   7       6     105                                                          19   -2.24    0.00  1.0000
  22  16   8      78      97                                                         103   -1.59    0.00  1.0000
 -22 -16  -8       2     123                                                         -16   -1.59    0.00  1.0000
  22  15   9     109      95                                                         162   -2.77    0.00  1.0000
 -22 -15  -9      31     142                                                          62   -2.77    0.00  1.0000
  22  14  10       1     279                                                         -75    1.06    0.00  1.0000
  22  13  11     118     113                                                         157    2.03    0.00  1.0000
 -22 -13 -11     103     122                                                         140    2.03    0.00  1.0000
  22  12  12       1     116                                                          25    4.73    0.00  1.0000
 -22 -12 -12      16     150                                                         -50    4.73    0.00  1.0000
  22  11  13       6     114                                                           8    0.40    0.00  1.0000
 -22 -11 -13       4     151                                                           6    0.40    0.00  1.0000
  22  10  14       0     111                                                         -89   -0.38    0.00  1.0000
 -22 -10 -14      88     124                                                          94   -0.38    0.00  1.0000
  22   9  15      16     117                                                         -38   -4.79    0.00  1.0000
 -22  -9 -15     144     111                                                          65   -4.79    0.00  1.0000
  22   8  16      28      28                                                          44   -1.65    0.00  1.0000
 -22  -8 -16      53     137                                                          75   -1.65    0.00  1.0000
  22   7  17      58      21                                                          41    1.43    0.00  1.0000
  22   6  18       0      29                                                         -19   -0.16    0.00  1.0000
 -22  -6 -18       0     208                                                          -8   -0.16    0.00  1.0000
  22   5  19       1      30                                                           2    0.61    0.00  1.0000
  22   4  20     301      31                                                         292   -0.31    0.00  1.0000
  22   3  21     550      45                                                         543    0.19    0.00  1.0000
 -22  -3 -21     189     148                                                         185    0.19    0.00  1.0000
  22   2  22      10      39                                                         -12    3.81    0.00  1.0000
 -22  -2 -22      10     185                                                        -375    3.81    0.00  1.0000
  22   1  23     313      47                                                         263    1.77    0.00  1.0000
 -22  -1 -23       2     219                                                         -54    1.77    0.00  1.0000
  22   0  24     366      59                                                         437    2.14    0.00  1.0000
  22  -1  25     183      61                                                         187   -0.16    0.00  1.0000
  22  -2  26      97      59                                                          77   -1.30    0.00  1.0000
  22  -3  27       0      56                                                         -19    0.46    0.00  1.0000
  22  -7  31       0      62                                                         -15   -0.06    0.00  1.0000
  21  19   4      98     104                                                         159   -3.26    0.00  1.0000
  21  18   5      33      88                                                          -4   -6.90    0.00  1.0000
  21  17   6      13     114                                                          24    1.55    0.00  1.0000
 -21 -17  -6      29     128                                                          44    1.55    0.00  1.0000
  21  16   7      99     112                                                          44   -3.98    0.00  1.0000
 -21 -16  -7     263     147                                                         167   -3.98    0.00  1.0000
  21  15   8      44      93                                                          71   -2.20    0.00  1.0000
 -21 -15  -8      92     147                                                         130   -2.20    0.00  1.0000
  21  14   9     180      92                                                         169    0.48    0.00  1.0000
 -21 -14  -9      22     142                                                          18    0.48    0.00  1.0000
  21  13  10       5      95                                                         -37    2.58    0.00  1.0000
 -21 -13 -10       5     126                                                         -53    2.58    0.00  1.0000
  21  12  11     125      86                                                         162    1.86    0.00  1.0000
 -21 -12 -11     244     226                                                         294    1.86    0.00  1.0000
  21  11  12     165      92                                                         147   -0.88    0.00  1.0000
 -21 -11 -12       1     219                                                          -2   -0.88    0.00  1.0000
  21  10  13       4     113                                                           2    0.75    0.00  1.0000
 -21 -10 -13      98     121                                                          86    0.75    0.00  1.0000
  21   9  14     107     110                                                         111    0.26    0.00  1.0000
 -21  -9 -14       0     118                                                         -76    0.26    0.00  1.0000
  21   8  15     122      29                                                         151   -1.52    0.00  1.0000
 -21  -8 -15      90     116                                                         116   -1.52    0.00  1.0000
  21   7  16     158      19                                                         177    0.87    0.00  1.0000
 -21  -7 -16     220     205                                                         242    0.87    0.00  1.0000
  21   6  17     741      44                                                         763   -0.49    0.00  1.0000
 -21  -6 -17     364     254                                                         380   -0.49    0.00  1.0000
  21   5  18     110      23                                                         105   -0.31    0.00  1.0000
 -21  -5 -18       0     240                                                         -85   -0.31    0.00  1.0000
  21   4  19       0      31                                                         -24    0.45    0.00  1.0000
  21   3  20     453      43                                                         469    0.45    0.00  1.0000
  21   2  21     214      40                                                         259   -1.76    0.00  1.0000
 -21  -2 -21      46     157                                                          68   -1.76    0.00  1.0000
  21   1  22      32      37                                                          29    0.30    0.00  1.0000
 -21  -1 -22     134     235                                                         128    0.30    0.00  1.0000
  21   0  23      35      48                                                          39   -0.38    0.00  1.0000
  21  -1  24      46      49                                                          33   -1.31    0.00  1.0000
  21  -2  25      40      48                                                          82    3.26    0.00  1.0000
  21  -3  26       2      46                                                          -3   -1.59    0.00  1.0000
  21  -4  27     128      60                                                         141    0.68    0.00  1.0000
  21  -5  28       0      67                                                           2   -1.19    0.00  1.0000
  21  -7  30      42      49                                                          83   -3.14    0.00  1.0000
 -21  10 -33       2      32                                                          13    2.61    0.00  1.0000
  20  20   2     128      87                                                         146   -0.93    0.00  1.0000
 -20 -20  -2       1     131                                                         -61   -0.93    0.00  1.0000
  20  19   3      84      94                                                          90    0.39    0.00  1.0000
  20  18   4     148      94                                                         159   -0.52    0.00  1.0000
 -20 -18  -4     132     105                                                         142   -0.52    0.00  1.0000
  20  17   5       0     110                                                          19    4.80    0.00  1.0000
 -20 -17  -5      20     117                                                          71    4.80    0.00  1.0000
  20  16   6      54     107                                                          47    0.64    0.00  1.0000
 -20 -16  -6       0     116                                                         -78    0.64    0.00  1.0000
  20  15   7     230      88                                                         227   -0.10    0.00  1.0000
 -20 -15  -7     130     105                                                         128   -0.10    0.00  1.0000
  20  14   8      37      87                                                          27    1.05    0.00  1.0000
 -20 -14  -8      18     124                                                          11    1.05    0.00  1.0000
  20  13   9     127     105                                                         177   -2.42    0.00  1.0000
 -20 -13  -9      19     114                                                          41   -2.42    0.00  1.0000
  20  12  10       6     100                                                         -61    3.00    0.00  1.0000
 -20 -12 -10       6     115                                                         -45    3.00    0.00  1.0000
  20  11  11      12      99                                                          -1   -4.17    0.00  1.0000
 -20 -11 -11     234     111                                                         140   -4.17    0.00  1.0000
  20  10  12       0     226                                                        -269    0.84    0.00  1.0000
 -20 -10 -12      48     110                                                          58    0.84    0.00  1.0000
  20   9  13      12      95                                                         -42   -4.08    0.00  1.0000
 -20  -9 -13     120     222                                                         206   -4.08    0.00  1.0000
  20   8  14     216     109                                                         188    1.21    0.00  1.0000
 -20  -8 -14       1     110                                                         -12    1.21    0.00  1.0000
  20   7  15     161      27                                                         143   -0.86    0.00  1.0000
 -20  -7 -15     553     210                                                         520   -0.86    0.00  1.0000
  20   6  16     347      28                                                         272    2.56    0.00  1.0000
 -20  -6 -16     307     118                                                         237    2.56    0.00  1.0000
  20   5  17     208     107                                                         212    0.18    0.00  1.0000
 -20  -5 -17       0     114                                                         -14    0.18    0.00  1.0000
  20   4  18     460      32                                                         461   -0.03    0.00  1.0000
 -20  -4 -18     306     225                                                         307   -0.03    0.00  1.0000
  20   3  19     592      42                                                         624    0.79    0.00  1.0000
 -20  -3 -19     216     118                                                         236    0.79    0.00  1.0000
  20   2  20     624      45                                                         529    2.38    0.00  1.0000
 -20  -2 -20     368     225                                                         296    2.38    0.00  1.0000
  20   1  21     308      34                                                         263   -1.59    0.00  1.0000
 -20  -1 -21     107     126                                                          81   -1.59    0.00  1.0000
  20   0  22     285      46                                                         343   -1.99    0.00  1.0000
 -20   0 -22       3     140                                                          -9   -1.99    0.00  1.0000
  20  -1  23     174      40                                                         243    2.90    0.00  1.0000
 -20   1 -23     107     148                                                         162    2.90    0.00  1.0000
  20  -2  24       0      40                                                          18   -4.49    0.00  1.0000
 -20   2 -24      24     130                                                          74   -4.49    0.00  1.0000
  20  -3  25      73      44                                                          69   -0.30    0.00  1.0000
  20  -4  26      19      43                                                          34    1.73    0.00  1.0000
  20  -5  27       3      48                                                          20    3.21    0.00  1.0000
  20  -6  28       1      50                                                          -9    1.28    0.00  1.0000
  20  -7  29     137      72                                                         244   -4.72    0.00  1.0000
 -20  10 -32      34      31                                                          49    1.38    0.00  1.0000
 -20  11 -33       1      32                                                         -37    1.41    0.00  1.0000
  19  21   0       3      86                                                         -32   -2.08    0.00  1.0000
 -19 -21   0      72     115                                                         104   -2.08    0.00  1.0000
  19  20   1       0      88                                                         -64    0.05    0.00  1.0000
 -19 -20  -1       0     111                                                        -165    0.05    0.00  1.0000
  19  19   2      36      89                                                          45   -0.84    0.00  1.0000
 -19 -19  -2       0     124                                                         -35   -0.84    0.00  1.0000
  19  18   3       7      81                                                         -31   -3.27    0.00  1.0000
 -19 -18  -3       7     111                                                         -65   -3.27    0.00  1.0000
  19  17   4       0      97                                                          -1   -0.23    0.00  1.0000
 -19 -17  -4       0     108                                                         -96   -0.23    0.00  1.0000
  19  16   5      31      83                                                          49    1.75    0.00  1.0000
 -19 -16  -5      21     231                                                          36    1.75    0.00  1.0000
  19  15   6       0      78                                                         -66    0.68    0.00  1.0000
 -19 -15  -6      12     115                                                           8    0.68    0.00  1.0000
  19  14   7     194      84                                                         219    1.06    0.00  1.0000
 -19 -14  -7     366     233                                                         400    1.06    0.00  1.0000
  19  13   8     244     100                                                         324   -2.86    0.00  1.0000
 -19 -13  -8     183     114                                                         253   -2.86    0.00  1.0000
  19  12   9      63      96                                                          85    1.59    0.00  1.0000
 -19 -12  -9      43     107                                                          61    1.59    0.00  1.0000
  19  11  10      97      84                                                          48    3.56    0.00  1.0000
 -19 -11 -10     135     114                                                          75    3.56    0.00  1.0000
  19  10  11     957     107                                                         950   -0.14    0.00  1.0000
 -19 -10 -11     948     118                                                         941   -0.14    0.00  1.0000
  19   9  12     245     222                                                         240    0.19    0.00  1.0000
 -19  -9 -12      75     100                                                          72    0.19    0.00  1.0000
  19   8  13       2      90                                                         -56   -1.55    0.00  1.0000
 -19  -8 -13     117     213                                                          91   -1.55    0.00  1.0000
 -19  -7 -14     337     200                                                         367   -0.95    0.00  1.0000
  19   6  15      48      23                                                          59    0.92    0.00  1.0000
 -19  -6 -15       5     106                                                           9    0.92    0.00  1.0000
  19   5  16     105     107                                                         126   -1.15    0.00  1.0000
 -19  -5 -16      59     107                                                          75   -1.15    0.00  1.0000
  19   4  17      70      20                                                          60    0.74    0.00  1.0000
 -19  -4 -17      37     229                                                          30    0.74    0.00  1.0000
  19   3  18     563      36                                                         578    0.38    0.00  1.0000
 -19  -3 -18     109     253                                                         116    0.38    0.00  1.0000
  19   2  19       1      31                                                         -16    1.08    0.00  1.0000
 -19  -2 -19       1     111                                                        -121    1.08    0.00  1.0000
  19   1  20      52      31                                                          55    0.26    0.00  1.0000
 -19  -1 -20      65     127                                                          69    0.26    0.00  1.0000
  19   0  21    1425      67                                                        1483   -0.92    0.00  1.0000
 -19   0 -21     747     138                                                         789   -0.92    0.00  1.0000
  19  -1  22     393      40                                                         241   -5.19    0.00  1.0000
 -19   1 -22     115     132                                                          41   -5.19    0.00  1.0000
  19  -2  23       5      37                                                           1    1.56    0.00  1.0000
 -19   2 -23      30     126                                                          18    1.56    0.00  1.0000
  19  -3  24     294      49                                                         236   -2.15    0.00  1.0000
 -19   3 -24     317     167                                                         257   -2.15    0.00  1.0000
  19  -4  25     176      52                                                         213   -1.59    0.00  1.0000
  19  -5  26     137      50                                                         167    1.47    0.00  1.0000
  19  -6  27      13      60                                                         -30    4.37    0.00  1.0000
  19  -7  28       2      50                                                          20   -3.54    0.00  1.0000
  19  -8  29     131      68                                                         156   -1.23    0.00  1.0000
 -19   8 -29     238      35                                                         271   -1.23    0.00  1.0000
 -19  10 -31      49      31                                                          58    0.78    0.00  1.0000
 -19  11 -32      16      29                                                          10   -0.94    0.00  1.0000
  18  22  -2      48      87                                                          59    0.88    0.00  1.0000
 -18 -22   2     169     124                                                         189    0.88    0.00  1.0000
  18  21  -1      55      86                                                          92   -2.59    0.00  1.0000
 -18 -21   1      33     107                                                          63   -2.59    0.00  1.0000
  18  20   0       0      88                                                          16   -4.77    0.00  1.0000
 -18 -20   0      64     121                                                         143   -4.77    0.00  1.0000
  18  19   1       3      85                                                         -27   -2.22    0.00  1.0000
 -18 -19  -1      60      92                                                          92   -2.22    0.00  1.0000
  18  18   2      28      87                                                          28    0.02    0.00  1.0000
 -18 -18  -2     281     233                                                         280    0.02    0.00  1.0000
  18  17   3      14      82                                                          37    2.83    0.00  1.0000
 -18 -17  -3       6     108                                                         -64    2.83    0.00  1.0000
  18  16   4      72      80                                                          61    0.82    0.00  1.0000
 -18 -16  -4     127     106                                                         112    0.82    0.00  1.0000
  18  15   5     162      81                                                         211    2.15    0.00  1.0000
 -18 -15  -5     140     125                                                         186    2.15    0.00  1.0000
  18  14   6       3      78                                                        -100    2.16    0.00  1.0000
 -18 -14  -6       3     225                                                        -223    2.16    0.00  1.0000
  18  13   7      32      93                                                          15   -2.28    0.00  1.0000
 -18 -13  -7     243     107                                                         191   -2.28    0.00  1.0000
  18  12   8     288      94                                                         345   -1.92    0.00  1.0000
 -18 -12  -8     384     100                                                         449   -1.92    0.00  1.0000
  18  11   9      21      78                                                          44   -2.41    0.00  1.0000
 -18 -11  -9       4     221                                                         -22   -2.41    0.00  1.0000
  18  10  10     834     106                                                        1044    4.14    0.00  1.0000
 -18 -10 -10     816     116                                                        1024    4.14    0.00  1.0000
  18   9  11      47      91                                                          40   -0.61    0.00  1.0000
 -18  -9 -11      30     213                                                          25   -0.61    0.00  1.0000
  18   8  12     135      81                                                         176    1.98    0.00  1.0000
 -18  -8 -12     181      98                                                         228    1.98    0.00  1.0000
  18   7  13    1699     129                                                        1633    0.97    0.00  1.0000
 -18  -7 -13    1555     125                                                        1492    0.97    0.00  1.0000
  18   6  14    1153      42                                                         975   -3.30    0.00  1.0000
 -18  -6 -14     841     104                                                         690   -3.30    0.00  1.0000
  18   5  15    1656      69                                                        1685   -0.42    0.00  1.0000
 -18  -5 -15    1243     121                                                        1268   -0.42    0.00  1.0000
  18   4  16     272      27                                                         252   -0.73    0.00  1.0000
 -18  -4 -16     234     106                                                         216   -0.73    0.00  1.0000
  18   3  17    2257      71                                                        2113    1.86    0.00  1.0000
 -18  -3 -17    1579     135                                                        1459    1.86    0.00  1.0000
  18   2  18    2131      74                                                        2122   -0.11    0.00  1.0000
 -18  -2 -18    1306     133                                                        1299   -0.11    0.00  1.0000
  18   1  19      80      31                                                          27   -4.58    0.00  1.0000
 -18  -1 -19      15     243                                                         -69   -4.58    0.00  1.0000
  18   0  20     256      35                                                         208   -1.91    0.00  1.0000
 -18   0 -20     155     129                                                         118   -1.91    0.00  1.0000
  18  -1  21     562      43                                                         601   -0.98    0.00  1.0000
 -18   1 -21     190     118                                                         213   -0.98    0.00  1.0000
  18  -2  22      11      44                                                         -17    3.90    0.00  1.0000
 -18   2 -22      11     172                                                         -13    3.90    0.00  1.0000
  18  -3  23     205      42                                                         210    0.21    0.00  1.0000
 -18   3 -23     167     133                                                         172    0.21    0.00  1.0000
  18  -4  24     130      41                                                         143    0.68    0.00  1.0000
 -18   4 -24     163     133                                                         178    0.68    0.00  1.0000
  18  -5  25      15      41                                                          12    0.46    0.00  1.0000
 -18   5 -25       0     179                                                         -40    0.46    0.00  1.0000
  18  -6  26     209      45                                                         205    0.16    0.00  1.0000
 -18   6 -26     246      29                                                         242    0.16    0.00  1.0000
  18  -7  27       1      49                                                          -5   -0.92    0.00  1.0000
 -18   7 -27       1     170                                                        -150   -0.92    0.00  1.0000
  18  -8  28      24      61                                                          31   -0.79    0.00  1.0000
 -18   8 -28      26      28                                                          33   -0.79    0.00  1.0000
  18  -9  29      45      64                                                          68   -1.83    0.00  1.0000
 -18   9 -29       3      20                                                          11   -1.83    0.00  1.0000
  18 -10  30      12      61                                                          12    0.00    0.00  1.0000
 -18  10 -30      23      30                                                          23    0.00    0.00  1.0000
  18 -11  31       1      58                                                         -10   -1.02    0.00  1.0000
 -18  11 -31      55      31                                                          43   -1.02    0.00  1.0000
  17  22  -3      38      90                                                         106   -4.93    0.00  1.0000
 -17 -22   3      17      99                                                         -10   -4.93    0.00  1.0000
  17  21  -2      24      97                                                          20    0.51    0.00  1.0000
 -17 -21   2       0      99                                                          -7    0.51    0.00  1.0000
  17  20  -1       7      74                                                         -50   -3.12    0.00  1.0000
 -17 -20   1       7     106                                                        -140   -3.12    0.00  1.0000
  17  19   0      20      76                                                          34   -1.67    0.00  1.0000
 -17 -19   0      95      91                                                         124   -1.67    0.00  1.0000
  17  18   1     244      76                                                         231   -0.52    0.00  1.0000
 -17 -18  -1      99     106                                                          91   -0.52    0.00  1.0000
  17  17   2      24      77                                                         -56    5.89    0.00  1.0000
 -17 -17  -2      13      93                                                          73    5.89    0.00  1.0000
  17  16   3      37      81                                                          36   -0.15    0.00  1.0000
 -17 -16  -3       0      93                                                        -148   -0.15    0.00  1.0000
  17  15   4     430      78                                                         355    2.28    0.00  1.0000
 -17 -15  -4     448     100                                                         372    2.28    0.00  1.0000
  17  14   5      39      75                                                          34   -0.50    0.00  1.0000
 -17 -14  -5     202     192                                                         190   -0.50    0.00  1.0000
  17  13   6     562      82                                                         600    0.95    0.00  1.0000
 -17 -13  -6     498     107                                                         534    0.95    0.00  1.0000
  17  12   7     179      88                                                         127    2.54    0.00  1.0000
 -17 -12  -7     225     102                                                         166    2.54    0.00  1.0000
  17  11   8     225      80                                                         285   -2.29    0.00  1.0000
 -17 -11  -8     263      92                                                         328   -2.29    0.00  1.0000
  17  10   9     905     220                                                         779    2.61    0.00  1.0000
 -17 -10  -9     926     104                                                         799    2.61    0.00  1.0000
  17   9  10    1103      99                                                        1090   -0.24    0.00  1.0000
 -17  -9 -10    1211     102                                                        1197   -0.24    0.00  1.0000
  17   8  11     386      87                                                         275   -3.68    0.00  1.0000
 -17  -8 -11     367      94                                                         259   -3.68    0.00  1.0000
  17   7  12       0      92                                                          -5    0.72    0.00  1.0000
 -17  -7 -12      45      92                                                          38    0.72    0.00  1.0000
  17   6  13     555      95                                                         493    1.62    0.00  1.0000
 -17  -6 -13     488      98                                                         430    1.62    0.00  1.0000
  17   5  14     105      94                                                         117   -0.69    0.00  1.0000
 -17  -5 -14      17      93                                                          22   -0.69    0.00  1.0000
  17   4  15     537      41                                                         813    6.45    0.00  1.0000
 -17  -4 -15     336     106                                                         560    6.45    0.00  1.0000
  17   3  16    1329      55                                                        1457   -2.06    0.00  1.0000
 -17  -3 -16     848     110                                                         951   -2.06    0.00  1.0000
  17   2  17     663      37                                                         673    0.23    0.00  1.0000
 -17  -2 -17     343     118                                                         350    0.23    0.00  1.0000
  17   1  18     281      34                                                         406   -4.06    0.00  1.0000
 -17  -1 -18     121     114                                                         207   -4.06    0.00  1.0000
  17   0  19     804      35                                                         555   -5.77    0.00  1.0000
 -17   0 -19     339     124                                                         185   -5.77    0.00  1.0000
  17  -1  20     174      33                                                         183   -0.39    0.00  1.0000
 -17   1 -20       0     110                                                         -65   -0.39    0.00  1.0000
  17  -2  21      89      34                                                         107    1.28    0.00  1.0000
 -17   2 -21     139     122                                                         161    1.28    0.00  1.0000
  17  -3  22       1      37                                                          16    3.72    0.00  1.0000
 -17   3 -22      75     126                                                         138    3.72    0.00  1.0000
  17  -4  23     274      50                                                         256   -0.68    0.00  1.0000
  17  -5  24     157      46                                                         126   -1.58    0.00  1.0000
 -17   5 -24     251     166                                                         211   -1.58    0.00  1.0000
  17  -6  25       1      44                                                         -43   -0.94    0.00  1.0000
 -17   6 -25     167     183                                                         188   -0.94    0.00  1.0000
  17  -7  26       7      55                                                          20   -2.31    0.00  1.0000
 -17   7 -26      90     182                                                         130   -2.31    0.00  1.0000
  17  -8  27       2      57                                                          -4    1.61    0.00  1.0000
 -17   8 -27      69      29                                                          49    1.61    0.00  1.0000
  17  -9  28       1      57                                                         -62    0.94    0.00  1.0000
 -17   9 -28     152     185                                                         133    0.94    0.00  1.0000
  17 -10  29      33      66                                                          62    2.60    0.00  1.0000
 -17  10 -29       5      28                                                         -39    2.60    0.00  1.0000
  17 -11  30       9      55                                                          16    1.24    0.00  1.0000
 -17  11 -30       1      31                                                           0    1.24    0.00  1.0000
  17 -12  31      20      59                                                          14   -0.82    0.00  1.0000
 -17  12 -31      81      33                                                          69   -0.82    0.00  1.0000
  16  24  -6      27      76                                                         113   -6.52    0.00  1.0000
  16  23  -5       1      84                                                         -15   -1.02    0.00  1.0000
 -16 -23   5       1     119                                                         -60   -1.02    0.00  1.0000
  16  22  -4      14      84                                                         -75    4.50    0.00  1.0000
 -16 -22   4      59     124                                                         131    4.50    0.00  1.0000
  16  21  -3      20      79                                                          10   -1.63    0.00  1.0000
 -16 -21   3      76      97                                                          54   -1.63    0.00  1.0000
  16  20  -2       0      77                                                           1    1.41    0.00  1.0000
 -16 -20   2       5      94                                                          12    1.41    0.00  1.0000
  16  19  -1      51      70                                                          95   -3.10    0.00  1.0000
 -16 -19   1       7     101                                                         -52   -3.10    0.00  1.0000
  16  18   0     194      88                                                         243   -2.01    0.00  1.0000
 -16 -18   0     316      90                                                         378   -2.01    0.00  1.0000
  16  17   1       1      76                                                        -155   -1.33    0.00  1.0000
 -16 -17  -1       1      89                                                         -31   -1.33    0.00  1.0000
  16  16   2      91      75                                                         113    1.33    0.00  1.0000
 -16 -16  -2       1     100                                                         -13    1.33    0.00  1.0000
  16  15   3     196      75                                                         210    0.58    0.00  1.0000
 -16 -15  -3     182      85                                                         195    0.58    0.00  1.0000
  16  14   4     165      85                                                         157    0.39    0.00  1.0000
 -16 -14  -4     171     208                                                         163    0.39    0.00  1.0000
  16  13   5      21      66                                                        -111   -5.46    0.00  1.0000
 -16 -13  -5       0      91                                                          21   -5.46    0.00  1.0000
  16  12   6       6      73                                                          21   -2.60    0.00  1.0000
 -16 -12  -6       5      94                                                         -50   -2.60    0.00  1.0000
  16  11   7     487      74                                                         470   -0.47    0.00  1.0000
 -16 -11  -7     558      81                                                         540   -0.47    0.00  1.0000
  16  10   8     527      86                                                         529   -0.05    0.00  1.0000
 -16 -10  -8     800      99                                                         802   -0.05    0.00  1.0000
  16   9   9     169      81                                                         181    0.53    0.00  1.0000
 -16  -9  -9      88      89                                                          97    0.53    0.00  1.0000
  16   8  10       1      81                                                          41    7.81    0.00  1.0000
 -16  -8 -10       1      91                                                          52    7.81    0.00  1.0000
  16   7  11     435     187                                                         487    1.46    0.00  1.0000
 -16  -7 -11     624      96                                                         686    1.46    0.00  1.0000
  16   6  12     527      81                                                         719   -4.64    0.00  1.0000
 -16  -6 -12     406     100                                                         576   -4.64    0.00  1.0000
  16   5  13     237      95                                                         154    3.65    0.00  1.0000
 -16  -5 -13     227      90                                                         146    3.65    0.00  1.0000
  16   4  14     441      37                                                         617   -4.63    0.00  1.0000
 -16  -4 -14     147     102                                                         255   -4.63    0.00  1.0000
  16   3  15     653      31                                                         654   -0.03    0.00  1.0000
 -16  -3 -15     336     221                                                         337   -0.03    0.00  1.0000
  16   2  16       6      24                                                           8    0.47    0.00  1.0000
 -16  -2 -16     153     106                                                         163    0.47    0.00  1.0000
  16   1  17     966      45                                                         941   -0.48    0.00  1.0000
 -16  -1 -17     714     106                                                         693   -0.48    0.00  1.0000
  16   0  18    2293      74                                                        2163   -1.66    0.00  1.0000
 -16   0 -18    1578     132                                                        1470   -1.66    0.00  1.0000
  16  -1  19     400      34                                                         371    0.88    0.00  1.0000
 -16   1 -19     439     120                                                         409    0.88    0.00  1.0000
  16  -2  20     360      35                                                         259    3.49    0.00  1.0000
 -16   2 -20     401     116                                                         294    3.49    0.00  1.0000
  16  -3  21     100      36                                                         112   -0.71    0.00  1.0000
 -16   3 -21      74     125                                                          85   -0.71    0.00  1.0000
  16  -4  22      98      39                                                          84   -0.87    0.00  1.0000
 -16   4 -22     126     147                                                         110   -0.87    0.00  1.0000
  16  -5  23     361      49                                                         427    2.02    0.00  1.0000
  16  -6  24       4      49                                                         -11    2.49    0.00  1.0000
  16  -7  25      31      52                                                          21    1.19    0.00  1.0000
 -16   7 -25     106      22                                                          87    1.19    0.00  1.0000
  16  -8  26       0      62                                                           5    3.46    0.00  1.0000
 -16   8 -26       8      28                                                         -30    3.46    0.00  1.0000
  16  -9  27      23      58                                                          49    2.62    0.00  1.0000
 -16   9 -27      19      29                                                          42    2.62    0.00  1.0000
  16 -10  28      32      55                                                          40    0.78    0.00  1.0000
 -16  10 -28       6      29                                                           9    0.78    0.00  1.0000
  16 -11  29       0      67                                                         -38   -0.35    0.00  1.0000
 -16  11 -29       1      31                                                           2   -0.35    0.00  1.0000
  16 -12  30       0      67                                                          -4   -0.79    0.00  1.0000
 -16  12 -30      73      32                                                          62   -0.79    0.00  1.0000
 -16  13 -31      27      39                                                          16   -1.41    0.00  1.0000
 -16  14 -32      13      37                                                          35   -2.78    0.00  1.0000
  15  25  -8      21      78                                                          54    3.35    0.00  1.0000
  15  24  -7      20      82                                                          80    5.33    0.00  1.0000
  15  23  -6      31      82                                                          79   -4.00    0.00  1.0000
 -15 -23   6      81     109                                                         152   -4.00    0.00  1.0000
  15  22  -5      31      81                                                          73   -3.57    0.00  1.0000
 -15 -22   5       4      97                                                          25   -3.57    0.00  1.0000
  15  21  -4     116      75                                                         144   -1.48    0.00  1.0000
 -15 -21   4      45      89                                                          63   -1.48    0.00  1.0000
  15  20  -3     105      74                                                         106    0.04    0.00  1.0000
 -15 -20   3     143      87                                                         144    0.04    0.00  1.0000
  15  19  -2      41      73                                                          38   -0.31    0.00  1.0000
 -15 -19   2       0     116                                                         -25   -0.31    0.00  1.0000
  15  18  -1     223      74                                                         146   -3.42    0.00  1.0000
 -15 -18   1     111      87                                                          59   -3.42    0.00  1.0000
  15  17   0    1159      99                                                         966    3.57    0.00  1.0000
 -15 -17   0    1222      96                                                        1024    3.57    0.00  1.0000
  15  16   1     223      82                                                         195   -1.16    0.00  1.0000
 -15 -16  -1     260      85                                                         230   -1.16    0.00  1.0000
  15  15   2     770      90                                                         678    2.05    0.00  1.0000
 -15 -15  -2     758      91                                                         667    2.05    0.00  1.0000
  15  14   3    2393     117                                                        2461    0.84    0.00  1.0000
 -15 -14  -3    2301     129                                                        2368    0.84    0.00  1.0000
  15  13   4     518      76                                                         302    6.48    0.00  1.0000
 -15 -13  -4     384      90                                                         202    6.48    0.00  1.0000
  15  12   5     170      73                                                         127   -2.13    0.00  1.0000
 -15 -12  -5     150      89                                                         110   -2.13    0.00  1.0000
  15  11   6    1248      91                                                        1066    3.22    0.00  1.0000
 -15 -11  -6    1229      97                                                        1049    3.22    0.00  1.0000
  15  10   7      25      82                                                         159    9.80    0.00  1.0000
 -15 -10  -7      66      92                                                         -22    9.80    0.00  1.0000
  15   9   8     366      81                                                         559   -5.44    0.00  1.0000
 -15  -9  -8     399      92                                                         600   -5.44    0.00  1.0000
  15   8   9     680     194                                                         612   -1.61    0.00  1.0000
 -15  -8  -9     607      88                                                         543   -1.61    0.00  1.0000
  15   7  10    1997     108                                                        2305    4.00    0.00  1.0000
 -15  -7 -10    2079     116                                                        2393    4.00    0.00  1.0000
  15   6  11     428      87                                                         548   -3.26    0.00  1.0000
 -15  -6 -11     447      89                                                         569   -3.26    0.00  1.0000
 -15  -5 -12    1332     196                                                        1260   -1.21    0.00  1.0000
  15   4  13     890      42                                                        1011   -2.36    0.00  1.0000
 -15  -4 -13     933     101                                                        1057   -2.36    0.00  1.0000
  15   3  14    4786     218                                                        5040    2.18    0.00  1.0000
 -15  -3 -14    4169     173                                                        4407    2.18    0.00  1.0000
  15   2  15   13116     352                                                       14434   -6.75    0.00  1.0000
 -15  -2 -15   10959     358                                                       12167   -6.75    0.00  1.0000
  15   1  16     122      26                                                         160   -1.95    0.00  1.0000
 -15  -1 -16      53      98                                                          78   -1.95    0.00  1.0000
  15   0  17     395      30                                                         251   -4.86    0.00  1.0000
 -15   0 -17     208     131                                                         108   -4.86    0.00  1.0000
  15  -1  18    4368     150                                                        4134   -2.16    0.00  1.0000
 -15   1 -18    2924     267                                                        2733   -2.16    0.00  1.0000
  15  -2  19      18      35                                                          66   -4.71    0.00  1.0000
 -15   2 -19      40     223                                                         103   -4.71    0.00  1.0000
  15  -3  20     328      42                                                         454   -3.86    0.00  1.0000
 -15   3 -20     255     148                                                         367   -3.86    0.00  1.0000
  15  -4  21     471      40                                                         481   -0.29    0.00  1.0000
 -15   4 -21     555      37                                                         566   -0.29    0.00  1.0000
  15  -5  22    1132      60                                                        1159    0.49    0.00  1.0000
 -15   5 -22     663     180                                                         684    0.49    0.00  1.0000
  15  -6  23      25      46                                                         -39    6.02    0.00  1.0000
 -15   6 -23       3      26                                                          44    6.02    0.00  1.0000
  15  -7  24      14      53                                                         -12   -4.54    0.00  1.0000
  15  -8  25    1318      81                                                        1291    0.46    0.00  1.0000
 -15   8 -25    1478      62                                                        1449    0.46    0.00  1.0000
  15  -9  26      12      54                                                           4    1.78    0.00  1.0000
 -15   9 -26     173      31                                                         136    1.78    0.00  1.0000
  15 -10  27     226      59                                                         232    0.24    0.00  1.0000
 -15  10 -27     134      34                                                         139    0.24    0.00  1.0000
  15 -11  28      91      64                                                         108    1.04    0.00  1.0000
 -15  11 -28     121      29                                                         141    1.04    0.00  1.0000
  15 -12  29       0      62                                                          30   -6.86    0.00  1.0000
 -15  12 -29      33      23                                                          -3   -6.86    0.00  1.0000
  15 -13  30       0      60                                                         -43    0.57    0.00  1.0000
 -15  13 -30      26      34                                                          31    0.57    0.00  1.0000
 -15  14 -31       0      37                                                          -6   -0.37    0.00  1.0000
  14  25  -9      10      75                                                          18   -1.30    0.00  1.0000
  14  24  -8       0      73                                                          11   -4.12    0.00  1.0000
 -14 -24   8      54     100                                                         116   -4.12    0.00  1.0000
  14  23  -7      86      76                                                         135    2.80    0.00  1.0000
 -14 -23   7      54     100                                                          94    2.80    0.00  1.0000
  14  22  -6      59      80                                                          43    1.34    0.00  1.0000
 -14 -22   6      75      89                                                          57    1.34    0.00  1.0000
  14  21  -5      12      72                                                          13    0.12    0.00  1.0000
 -14 -21   5       5      89                                                           5    0.12    0.00  1.0000
  14  20  -4     266      73                                                         222    1.70    0.00  1.0000
 -14 -20   4     239      88                                                         197    1.70    0.00  1.0000
  14  19  -3     311      76                                                         374    2.05    0.00  1.0000
 -14 -19   3     306      98                                                         368    2.05    0.00  1.0000
  14  18  -2     413      74                                                         529   -3.23    0.00  1.0000
 -14 -18   2     450      88                                                         571   -3.23    0.00  1.0000
  14  17  -1     120      74                                                          96   -1.41    0.00  1.0000
 -14 -17   1       1      92                                                          -9   -1.41    0.00  1.0000
  14  16   0     670      78                                                         575    2.29    0.00  1.0000
 -14 -16   0     540      91                                                         455    2.29    0.00  1.0000
  14  15   1     862      80                                                         865    0.06    0.00  1.0000
 -14 -15  -1     560     181                                                         562    0.06    0.00  1.0000
  14  14   2      62      74                                                         108   -3.07    0.00  1.0000
 -14 -14  -2     134      76                                                         199   -3.07    0.00  1.0000
  14  13   3     150      78                                                         192    1.93    0.00  1.0000
 -14 -13  -3      66      77                                                          95    1.93    0.00  1.0000
  14  12   4       2      66                                                          15    3.16    0.00  1.0000
 -14 -12  -4      32      73                                                          68    3.16    0.00  1.0000
  14  11   5     701      72                                                         612   -2.10    0.00  1.0000
 -14 -11  -5     639      85                                                         554   -2.10    0.00  1.0000
  14  10   6     323      67                                                         493    5.08    0.00  1.0000
 -14 -10  -6     317      73                                                         485    5.08    0.00  1.0000
  14   9   7    2760     115                                                        2637    1.42    0.00  1.0000
 -14  -9  -7    2815     115                                                        2691    1.42    0.00  1.0000
  14   8   8      35      73                                                          32    0.27    0.00  1.0000
 -14  -8  -8      53      78                                                          50    0.27    0.00  1.0000
  14   7   9     201      76                                                         240   -1.58    0.00  1.0000
 -14  -7  -9     321     170                                                         369   -1.58    0.00  1.0000
  14   6  10    3033     214                                                        2265   -9.03    0.00  1.0000
 -14  -6 -10    3422     114                                                        2602   -9.03    0.00  1.0000
  14   5  11    6329     155                                                        4586   14.26    0.00  1.0000
 -14  -5 -11    6486     161                                                        4720   14.26    0.00  1.0000
  14   4  12     138      21                                                         237    4.41    0.00  1.0000
 -14  -4 -12     164      88                                                         270    4.41    0.00  1.0000
  14   3  13     610      52                                                        1292  -13.74    0.00  1.0000
 -14  -3 -13     548      99                                                        1201  -13.74    0.00  1.0000
  14   2  14    5785     177                                                        6990    9.12    0.00  1.0000
 -14  -2 -14    5349     211                                                        6510    9.12    0.00  1.0000
  14   1  15     685      26                                                         410   -7.13    0.00  1.0000
 -14  -1 -15      35     177                                                         -76   -7.13    0.00  1.0000
  14   0  16     498      38                                                         717    5.40    0.00  1.0000
 -14   0 -16     369      99                                                         560    5.40    0.00  1.0000
  14  -1  17    4015     121                                                        4254   -2.24    0.00  1.0000
 -14   1 -17    3337     163                                                        3555   -2.24    0.00  1.0000
  14  -2  18    2937      86                                                        2722   -2.44    0.00  1.0000
 -14   2 -18    2062     130                                                        1882   -2.44    0.00  1.0000
  14  -3  19    2969     110                                                        2887    0.92    0.00  1.0000
 -14   3 -19    2742      84                                                        2663    0.92    0.00  1.0000
  14  -4  20     246      40                                                         124   -5.51    0.00  1.0000
 -14   4 -20     208      25                                                          97   -5.51    0.00  1.0000
  14  -5  21    1952      68                                                        1644    4.38    0.00  1.0000
 -14   5 -21    1405     187                                                        1146    4.38    0.00  1.0000
  14  -6  22     814      62                                                         936    2.48    0.00  1.0000
 -14   6 -22     887      53                                                        1014    2.48    0.00  1.0000
  14  -7  23     535      56                                                         494   -1.10    0.00  1.0000
 -14   7 -23     749      43                                                         700   -1.10    0.00  1.0000
  14  -8  24     161      52                                                         120    2.09    0.00  1.0000
 -14   8 -24     166      30                                                         124    2.09    0.00  1.0000
  14  -9  25    1122      81                                                        1202   -1.41    0.00  1.0000
 -14   9 -25    1344      84                                                        1431   -1.41    0.00  1.0000
  14 -10  26     172      59                                                         119    2.68    0.00  1.0000
 -14  10 -26     239      27                                                         175    2.68    0.00  1.0000
  14 -11  27     337      61                                                         279   -2.01    0.00  1.0000
 -14  11 -27     460      39                                                         391   -2.01    0.00  1.0000
  14 -12  28       1      53                                                         -14    0.94    0.00  1.0000
 -14  12 -28       6      36                                                          11    0.94    0.00  1.0000
  14 -13  29      18      60                                                          21    0.44    0.00  1.0000
 -14  13 -29       3      39                                                           4    0.44    0.00  1.0000
 -14  14 -30      92      41                                                          96    0.25    0.00  1.0000
 -14  15 -31      19      42                                                          45    2.79    0.00  1.0000
  13  26 -11      28      73                                                         -17   -6.41    0.00  1.0000
  13  25 -10      23      69                                                          46   -2.44    0.00  1.0000
 -13 -25  10       4      97                                                         -54   -2.44    0.00  1.0000
  13  24  -9       3      77                                                          54   -6.66    0.00  1.0000
 -13 -24   9      13      95                                                          84   -6.66    0.00  1.0000
  13  23  -8      58      73                                                          85   -1.93    0.00  1.0000
 -13 -23   8      75      92                                                         105   -1.93    0.00  1.0000
  13  22  -7       0      60                                                         -18   -0.84    0.00  1.0000
 -13 -22   7      29      99                                                          22   -0.84    0.00  1.0000
  13  21  -6       1      69                                                           0   -1.10    0.00  1.0000
 -13 -21   6     110     102                                                         130   -1.10    0.00  1.0000
  13  20  -5       1      73                                                         -29    0.93    0.00  1.0000
 -13 -20   5       4      92                                                           8    0.93    0.00  1.0000
  13  19  -4      19      67                                                          39    2.28    0.00  1.0000
 -13 -19   4       0      89                                                           5    2.28    0.00  1.0000
  13  18  -3     845      79                                                         756   -1.89    0.00  1.0000
 -13 -18   3     831      82                                                         743   -1.89    0.00  1.0000
  13  17  -2     128      69                                                          40    6.25    0.00  1.0000
 -13 -17   2      27      88                                                         -28    6.25    0.00  1.0000
  13  16  -1     764      89                                                        1152   -7.58    0.00  1.0000
 -13 -16   1     716      91                                                        1093   -7.58    0.00  1.0000
  13  15   0     969      80                                                         766    4.15    0.00  1.0000
 -13 -15   0     925      96                                                         727    4.15    0.00  1.0000
  13  14   1    1696      93                                                        1829    1.90    0.00  1.0000
 -13 -14  -1    1480     195                                                        1604    1.90    0.00  1.0000
  13  13   2    3183     119                                                        2634   -6.13    0.00  1.0000
 -13 -13  -2    3586     125                                                        3002   -6.13    0.00  1.0000
  13  12   3    1879      86                                                        1465    6.11    0.00  1.0000
 -13 -12  -3    1943     118                                                        1522    6.11    0.00  1.0000
  13  11   4     354      60                                                         354    0.01    0.00  1.0000
 -13 -11  -4     416      73                                                         416    0.01    0.00  1.0000
  13  10   5     789      66                                                         551    5.58    0.00  1.0000
 -13 -10  -5     618      81                                                         410    5.58    0.00  1.0000
  13   9   6    5644     164                                                        5159   -3.97    0.00  1.0000
 -13  -9  -6    6183     172                                                        5675   -3.97    0.00  1.0000
  13   8   7    5468     149                                                        4627    7.15    0.00  1.0000
 -13  -8  -7    5494     153                                                        4651    7.15    0.00  1.0000
  13   7   8    3644     139                                                        4222    5.55    0.00  1.0000
 -13  -7  -8    3554     143                                                        4125    5.55    0.00  1.0000
  13   6   9    4195     154                                                        5067   -7.72    0.00  1.0000
 -13  -6  -9    4531     165                                                        5435   -7.72    0.00  1.0000
  13   5  10   23304     535                                                       22053   -5.01    0.00  1.0000
 -13  -5 -10   23376     762                                                       22123   -5.01    0.00  1.0000
  13   4  11    4391     224                                                        5493   -9.45    0.00  1.0000
 -13  -4 -11    4288     176                                                        5377   -9.45    0.00  1.0000
  13   3  12    3267     128                                                        4862   15.11    0.00  1.0000
 -13  -3 -12    2810     151                                                        4301   15.11    0.00  1.0000
  13   2  13   26933    1102                                                       35182  -28.23    0.00  1.0000
 -13  -2 -13   24726     770                                                       32653  -28.23    0.00  1.0000
  13   1  14     225      27                                                         249    0.97    0.00  1.0000
 -13  -1 -14     236     181                                                         261    0.97    0.00  1.0000
  13   0  15    1568      55                                                        1474   -1.45    0.00  1.0000
 -13   0 -15    1323     114                                                        1237   -1.45    0.00  1.0000
  13  -1  16    2797      86                                                        2789   -0.09    0.00  1.0000
 -13   1 -16    2470     129                                                        2462   -0.09    0.00  1.0000
  13  -2  17    2185      68                                                        1975   -2.78    0.00  1.0000
  13  -3  18    2389      81                                                        2446   -0.70    0.00  1.0000
 -13   3 -18    2420      80                                                        2477   -0.70    0.00  1.0000
  13  -4  19    1500      80                                                        2127    8.88    0.00  1.0000
 -13   4 -19    1832      96                                                        2518    8.88    0.00  1.0000
  13  -5  20    4506     122                                                        3900    5.64    0.00  1.0000
 -13   5 -20    4695     126                                                        4076    5.64    0.00  1.0000
  13  -6  21    1392      68                                                        1516    1.95    0.00  1.0000
 -13   6 -21    1207      64                                                        1322    1.95    0.00  1.0000
  13  -7  22     143      44                                                          92    2.83    0.00  1.0000
 -13   7 -22     223      32                                                         158    2.83    0.00  1.0000
  13  -8  23     697      56                                                         782    1.88    0.00  1.0000
 -13   8 -23     985      62                                                        1086    1.88    0.00  1.0000
  13  -9  24    2309      84                                                        2187    1.55    0.00  1.0000
 -13   9 -24    2327      84                                                        2205    1.55    0.00  1.0000
  13 -10  25     593      65                                                         636   -1.05    0.00  1.0000
 -13  10 -25    1152      64                                                        1212   -1.05    0.00  1.0000
  13 -11  26       0      48                                                         -37    0.63    0.00  1.0000
 -13  11 -26       0      34                                                         -19    0.63    0.00  1.0000
  13 -12  27     122      61                                                         147    1.30    0.00  1.0000
 -13  12 -27     123      40                                                         148    1.30    0.00  1.0000
  13 -13  28       1      63                                                          10    2.85    0.00  1.0000
 -13  13 -28       2      39                                                           1    2.85    0.00  1.0000
  13 -14  29       0      50                                                         -21   -0.64    0.00  1.0000
 -13  14 -29      57      38                                                          49   -0.64    0.00  1.0000
  13 -15  30       0     127                                                        -144   -0.38    0.00  1.0000
 -13  15 -30      72      41                                                          67   -0.38    0.00  1.0000
  13 -16  31       1      67                                                        -127   -0.99    0.00  1.0000
 -13  16 -31       9      43                                                          15   -0.99    0.00  1.0000
  12  27 -13       8      70                                                         -61    3.50    0.00  1.0000
  12  26 -12       0      73                                                          50   -8.31    0.00  1.0000
  12  25 -11       8      69                                                         -22    3.29    0.00  1.0000
  12  24 -10       2      75                                                         -52    1.64    0.00  1.0000
 -12 -24  10      89     105                                                         116    1.64    0.00  1.0000
  12  23  -9      14      62                                                         -92   -4.46    0.00  1.0000
 -12 -23   9      14     104                                                        -210   -4.46    0.00  1.0000
  12  22  -8      27      70                                                          15    1.56    0.00  1.0000
 -12 -22   8     100      92                                                          76    1.56    0.00  1.0000
  12  21  -7      39      71                                                          22   -1.91    0.00  1.0000
 -12 -21   7      46      86                                                          27   -1.91    0.00  1.0000
  12  20  -6      62      70                                                          44    1.54    0.00  1.0000
 -12 -20   6     142      94                                                         113    1.54    0.00  1.0000
  12  19  -5       7      66                                                          35   -3.94    0.00  1.0000
 -12 -19   5     218     192                                                         325   -3.94    0.00  1.0000
  12  18  -4      49      69                                                          71   -1.73    0.00  1.0000
 -12 -18   4     229      80                                                         275   -1.73    0.00  1.0000
  12  17  -3    1301      96                                                        1256   -0.76    0.00  1.0000
 -12 -17   3    1290      92                                                        1245   -0.76    0.00  1.0000
  12  16  -2       2      67                                                         -12    1.65    0.00  1.0000
 -12 -16   2     201      77                                                         164    1.65    0.00  1.0000
  12  15  -1     391      78                                                         683   -7.71    0.00  1.0000
 -12 -15   1     372      81                                                         657   -7.71    0.00  1.0000
  12  14   0    3509     127                                                        3023    5.12    0.00  1.0000
 -12 -14   0    3502     120                                                        3016    5.12    0.00  1.0000
  12  13   1    2722     113                                                        2826    1.18    0.00  1.0000
 -12 -13  -1    2806     149                                                        2911    1.18    0.00  1.0000
  12  12   2    4645     156                                                        4821    1.55    0.00  1.0000
 -12 -12  -2    4820     159                                                        5000    1.55    0.00  1.0000
  12  11   3     532      61                                                         211  -10.29    0.00  1.0000
 -12 -11  -3     559      68                                                         228  -10.29    0.00  1.0000
  12  10   4       4      60                                                          10   -1.31    0.00  1.0000
 -12 -10  -4      45      75                                                          61   -1.31    0.00  1.0000
  12   9   5    1551     104                                                        2505  -12.84    0.00  1.0000
 -12  -9  -5    1730     179                                                        2732  -12.84    0.00  1.0000
  12   8   6     603      79                                                        1232  -12.70    0.00  1.0000
 -12  -8  -6     565      86                                                        1177  -12.70    0.00  1.0000
  12   7   7     150      67                                                           9   11.14    0.00  1.0000
 -12  -7  -7     198      71                                                          23   11.14    0.00  1.0000
  12   6   8    1703      97                                                        2372   -8.97    0.00  1.0000
 -12  -6  -8    1847     101                                                        2542   -8.97    0.00  1.0000
  12   5   9    3638     109                                                        2622   11.00    0.00  1.0000
 -12  -5  -9    3806     113                                                        2765   11.00    0.00  1.0000
  12   4  10    2485     132                                                        3710  -13.33    0.00  1.0000
 -12  -4 -10    2357     131                                                        3554  -13.33    0.00  1.0000
  12   3  11   11201     250                                                       10167   -6.03    0.00  1.0000
 -12  -3 -11   10955     268                                                        9933   -6.03    0.00  1.0000
  12   2  12    3667     115                                                        4392    6.88    0.00  1.0000
 -12  -2 -12    2980     241                                                        3637    6.88    0.00  1.0000
  12   1  13    3071      98                                                        3507    4.59    0.00  1.0000
 -12  -1 -13    2650     130                                                        3056    4.59    0.00  1.0000
  12   0  14    2801      93                                                        3165   -4.01    0.00  1.0000
 -12   0 -14    2938     254                                                        3310   -4.01    0.00  1.0000
  12  -1  15     322      32                                                         490   -5.05    0.00  1.0000
 -12   1 -15       1     200                                                          28   -5.05    0.00  1.0000
  12  -2  16    3835     101                                                        3528    3.04    0.00  1.0000
 -12   2 -16    3300     166                                                        3016    3.04    0.00  1.0000
  12  -3  17    1271      64                                                        1378    1.77    0.00  1.0000
 -12   3 -17    1585      73                                                        1705    1.77    0.00  1.0000
  12  -4  18     610      44                                                         336    7.67    0.00  1.0000
 -12   4 -18     585      27                                                         317    7.67    0.00  1.0000
  12  -5  19    3523     102                                                        3216    3.19    0.00  1.0000
 -12   5 -19    3854     141                                                        3533    3.19    0.00  1.0000
  12  -6  20     259      44                                                         378   -4.02    0.00  1.0000
 -12   6 -20     462      39                                                         617   -4.02    0.00  1.0000
  12  -7  21    1213      66                                                        1188   -0.44    0.00  1.0000
 -12   7 -21    1212      59                                                        1187   -0.44    0.00  1.0000
  12  -8  22    7652     287                                                        8383    4.91    0.00  1.0000
 -12   8 -22    6699     222                                                        7384    4.91    0.00  1.0000
  12  -9  23       2      61                                                         -70    1.69    0.00  1.0000
 -12   9 -23       2      36                                                         -16    1.69    0.00  1.0000
  12 -10  24    2065     103                                                        2112   -0.62    0.00  1.0000
 -12  10 -24    2103      84                                                        2150   -0.62    0.00  1.0000
  12 -11  25     490      60                                                         585   -2.48    0.00  1.0000
 -12  11 -25     682      55                                                         794   -2.48    0.00  1.0000
  12 -12  26     124      49                                                          59   -4.15    0.00  1.0000
 -12  12 -26      27      34                                                           3   -4.15    0.00  1.0000
  12 -13  27      64      67                                                          74    0.71    0.00  1.0000
 -12  13 -27      66      41                                                          76    0.71    0.00  1.0000
  12 -14  28       1      65                                                          -1   -0.94    0.00  1.0000
 -12  14 -28       1      38                                                         -44   -0.94    0.00  1.0000
  12 -15  29     134      64                                                          70   -3.97    0.00  1.0000
 -12  15 -29      11      39                                                         -16   -3.97    0.00  1.0000
  12 -16  30       0      73                                                        -113    0.76    0.00  1.0000
 -12  16 -30       0      39                                                         -34    0.76    0.00  1.0000
 -12  17 -31      20      42                                                          54   -3.49    0.00  1.0000
 -12  18 -32      34      42                                                          46   -1.18    0.00  1.0000
 -12  19 -33       1      41                                                          24    4.78    0.00  1.0000
  11  27 -14       3      49                                                          19   -3.32    0.00  1.0000
  11  26 -13      11      73                                                         -62    4.07    0.00  1.0000
  11  25 -12       7      72                                                         -16    3.23    0.00  1.0000
  11  24 -11       1      75                                                         -17   -1.31    0.00  1.0000
 -11 -24  11       1     111                                                        -112   -1.31    0.00  1.0000
  11  23 -10     210      71                                                         162    2.13    0.00  1.0000
 -11 -23  10      21      91                                                           8    2.13    0.00  1.0000
  11  22  -9       2      73                                                          27    4.52    0.00  1.0000
 -11 -22   9       1      88                                                           9    4.52    0.00  1.0000
  11  21  -8       5      72                                                          12   -1.59    0.00  1.0000
 -11 -21   8      53      82                                                          74   -1.59    0.00  1.0000
  11  20  -7     331      66                                                         343    0.40    0.00  1.0000
 -11 -20   7     242      83                                                         253    0.40    0.00  1.0000
  11  19  -6     158      67                                                         102    2.97    0.00  1.0000
 -11 -19   6       6      92                                                         -66    2.97    0.00  1.0000
  11  18  -5     624      79                                                         798    3.93    0.00  1.0000
 -11 -18   5     654      85                                                         832    3.93    0.00  1.0000
  11  17  -4     525      68                                                         425    2.78    0.00  1.0000
 -11 -17   4     467      80                                                         373    2.78    0.00  1.0000
  11  16  -3    1572      90                                                        1550   -0.33    0.00  1.0000
 -11 -16   3    1636     104                                                        1614   -0.33    0.00  1.0000
  11  15  -2    3261     108                                                        2611    7.23    0.00  1.0000
 -11 -15   2    3278     119                                                        2626    7.23    0.00  1.0000
  11  14  -1     304      68                                                         490   -5.75    0.00  1.0000
 -11 -14   1     174      93                                                         319   -5.75    0.00  1.0000
  11  13   0     956      73                                                         845    2.23    0.00  1.0000
 -11 -13   0    1040      81                                                         925    2.23    0.00  1.0000
  11  12   1    2398     122                                                        3396   11.19    0.00  1.0000
 -11 -12  -1    2480     123                                                        3493   11.19    0.00  1.0000
  11  11   2    2128     100                                                        2178   -0.65    0.00  1.0000
 -11 -11  -2    2164     101                                                        2214   -0.65    0.00  1.0000
  11  10   3     995      68                                                         995    0.01    0.00  1.0000
 -11 -10  -3    1013      77                                                        1013    0.01    0.00  1.0000
  11   9   4     270      67                                                         452   -5.84    0.00  1.0000
 -11  -9  -4     359      75                                                         565   -5.84    0.00  1.0000
  11   8   5    5537     187                                                        6630    8.44    0.00  1.0000
 -11  -8  -5    6002     199                                                        7137    8.44    0.00  1.0000
  11   7   6    1468      96                                                        2443  -13.39    0.00  1.0000
 -11  -7  -6    1629     106                                                        2649  -13.39    0.00  1.0000
  11   6   7     871      67                                                         460    9.70    0.00  1.0000
 -11  -6  -7     937      73                                                         508    9.70    0.00  1.0000
  11   5   8   24468     963                                                       28053   13.32    0.00  1.0000
 -11  -5  -8   26224    1033                                                       29931   13.32    0.00  1.0000
  11   4   9   20139     464                                                       19004    4.88    0.00  1.0000
 -11  -4  -9   19818     461                                                       18692    4.88    0.00  1.0000
  11   3  10    3684     158                                                        3130   -5.72    0.00  1.0000
 -11  -3 -10    3255     122                                                        2735   -5.72    0.00  1.0000
  11   0  13    4920     141                                                        5707    6.50    0.00  1.0000
 -11   0 -13    5927     328                                                        6788    6.50    0.00  1.0000
 -11   1 -14   87554    2776                                                       88390    1.70    0.00  1.0000
  11  -2  15   17521     425                                                       18068   -2.47    0.00  1.0000
 -11   2 -15   16582     591                                                       17114   -2.47    0.00  1.0000
  11  -3  16    4923     192                                                        5411    4.09    0.00  1.0000
 -11   3 -16    5135     190                                                        5633    4.09    0.00  1.0000
  11  -4  17    7803     176                                                        6665    8.06    0.00  1.0000
 -11   4 -17    7698     171                                                        6568    8.06    0.00  1.0000
  11  -5  18    4057     102                                                        3237   -8.19    0.00  1.0000
 -11   5 -18    4435     108                                                        3576   -8.19    0.00  1.0000
  11  -6  19    9876     259                                                       10103   -1.37    0.00  1.0000
 -11   6 -19   12556     427                                                       12812   -1.37    0.00  1.0000
  11  -7  20    1240      56                                                        1011    4.12    0.00  1.0000
 -11   7 -20    1573      64                                                        1313    4.12    0.00  1.0000
  11  -8  21     732      47                                                         703   -0.66    0.00  1.0000
 -11   8 -21     631      45                                                         604   -0.66    0.00  1.0000
  11  -9  22    3273     114                                                        3309    0.38    0.00  1.0000
 -11   9 -22    3592     126                                                        3630    0.38    0.00  1.0000
  11 -10  23      56      58                                                          13   -4.68    0.00  1.0000
 -11  10 -23     292      39                                                         174   -4.68    0.00  1.0000
  11 -11  24    1066      73                                                        1138   -1.31    0.00  1.0000
 -11  11 -24    1022      62                                                        1092   -1.31    0.00  1.0000
  11 -12  25      31      60                                                          19    1.50    0.00  1.0000
 -11  12 -25      19      38                                                          10    1.50    0.00  1.0000
  11 -13  26      33      54                                                          43    0.94    0.00  1.0000
 -11  13 -26       0      34                                                           2    0.94    0.00  1.0000
  11 -14  27      58      64                                                          81    1.69    0.00  1.0000
 -11  14 -27      63      40                                                          87    1.69    0.00  1.0000
  11 -15  28       7      65                                                         -28    3.15    0.00  1.0000
 -11  15 -28       7      41                                                         -16    3.15    0.00  1.0000
  11 -16  29      43      77                                                          67    1.96    0.00  1.0000
 -11  16 -29      18      42                                                          35    1.96    0.00  1.0000
  11 -17  30      24      68                                                          27    0.36    0.00  1.0000
 -11  17 -30      19      42                                                          22    0.36    0.00  1.0000
  10  27 -15       0      48                                                           4   -2.88    0.00  1.0000
  10  26 -14       1      73                                                          -9   -1.39    0.00  1.0000
 -10 -26  14       1      87                                                         -27   -1.39    0.00  1.0000
  10  25 -13       1      80                                                         -39    0.96    0.00  1.0000
 -10 -25  13       1      96                                                         -27    0.96    0.00  1.0000
  10  24 -12      14      76                                                          36    2.72    0.00  1.0000
 -10 -24  12       0      89                                                           4    2.72    0.00  1.0000
  10  23 -11     100      76                                                         136    2.02    0.00  1.0000
 -10 -23  11     146     101                                                         190    2.02    0.00  1.0000
  10  22 -10     110      58                                                          97    0.77    0.00  1.0000
 -10 -22  10       0      84                                                         -24    0.77    0.00  1.0000
  10  21  -9       0      53                                                           8   -2.75    0.00  1.0000
 -10 -21   9       5      85                                                          -2   -2.75    0.00  1.0000
  10  20  -8     180      64                                                         193   -0.59    0.00  1.0000
 -10 -20   8     198      81                                                         212   -0.59    0.00  1.0000
  10  19  -7      56      62                                                          67    0.85    0.00  1.0000
 -10 -19   7      50      79                                                          61    0.85    0.00  1.0000
  10  18  -6    1438      90                                                        1345    1.49    0.00  1.0000
 -10 -18   6    1231      89                                                        1145    1.49    0.00  1.0000
  10  17  -5    1245      82                                                        1411    2.75    0.00  1.0000
 -10 -17   5    1244      96                                                        1410    2.75    0.00  1.0000
  10  16  -4     612      53                                                         288   -9.34    0.00  1.0000
 -10 -16   4     742      73                                                         379   -9.34    0.00  1.0000
  10  15  -3    1069      85                                                        1283    3.76    0.00  1.0000
 -10 -15   3    1098      87                                                        1315    3.76    0.00  1.0000
  10  14  -2    4170     139                                                        3742    4.10    0.00  1.0000
 -10 -14   2    4395     132                                                        3956    4.10    0.00  1.0000
  10  13  -1    2102     115                                                        3139  -12.24    0.00  1.0000
 -10 -13   1    2290     119                                                        3368  -12.24    0.00  1.0000
  10  12   0    2961     118                                                        3147    2.04    0.00  1.0000
 -10 -12   0    2939     118                                                        3125    2.04    0.00  1.0000
  10  11   1      82      63                                                          40  -18.30    0.00  1.0000
 -10 -11  -1      37      59                                                          91  -18.30    0.00  1.0000
  10  10   2    4383     179                                                        5937   13.08    0.00  1.0000
 -10 -10  -2    4884     194                                                        6518   13.08    0.00  1.0000
  10   9   3   30435     763                                                       32653   -7.53    0.00  1.0000
 -10  -9  -3   31362     781                                                       33613   -7.53    0.00  1.0000
  10   8   4   34207     741                                                       31519   -8.92    0.00  1.0000
 -10  -8  -4   35116     761                                                       32392   -8.92    0.00  1.0000
  10   7   5   89619    2601                                                       81535   16.63    0.00  1.0000
 -10  -7  -5   89558    2610                                                       81477   16.63    0.00  1.0000
  10   3   9   13937     331                                                       13109    4.28    0.00  1.0000
 -10  -3  -9   13711     331                                                       12890    4.28    0.00  1.0000
  10   1  11   87415    3076                                                       98406  -21.70    0.00  1.0000
 -10  -1 -11   95287    3390                                                      106747  -21.70    0.00  1.0000
  10   0  12   46633    1108                                                       50273   -9.94    0.00  1.0000
 -10   0 -12   49034    1202                                                       52765   -9.94    0.00  1.0000
  10  -1  13   15042     322                                                       14038    5.01    0.00  1.0000
 -10   1 -13   17455     530                                                       16372    5.01    0.00  1.0000
  10  -2  14    7285     174                                                        6699   -4.22    0.00  1.0000
 -10   2 -14    7564     173                                                        6967   -4.22    0.00  1.0000
  10  -3  15    5365     140                                                        5203   -1.34    0.00  1.0000
 -10   3 -15    5097     130                                                        4939   -1.34    0.00  1.0000
  10  -4  16    5096     141                                                        5445   -2.90    0.00  1.0000
 -10   4 -16    4808     139                                                        5147   -2.90    0.00  1.0000
  10  -5  17    1071      47                                                         816   -5.02    0.00  1.0000
 -10   5 -17     962      39                                                         721   -5.02    0.00  1.0000
  10  -6  18    2614      83                                                        2482    1.57    0.00  1.0000
 -10   6 -18    2746      89                                                        2611    1.57    0.00  1.0000
  10  -7  19    2186      81                                                        2164   -0.28    0.00  1.0000
 -10   7 -19    2031      74                                                        2010   -0.28    0.00  1.0000
  10  -8  20    1030      55                                                         912    2.28    0.00  1.0000
 -10   8 -20    1244      53                                                        1114    2.28    0.00  1.0000
  10  -9  21    4719     176                                                        4746    0.24    0.00  1.0000
 -10   9 -21    4328     142                                                        4354    0.24    0.00  1.0000
  10 -10  22       0      57                                                           3   -2.21    0.00  1.0000
 -10  10 -22       6      32                                                          18   -2.21    0.00  1.0000
  10 -11  23      45      48                                                          68   -1.83    0.00  1.0000
 -10  11 -23       3      36                                                          11   -1.83    0.00  1.0000
  10 -12  24     698      62                                                         647    1.18    0.00  1.0000
 -10  12 -24     864      53                                                         807    1.18    0.00  1.0000
  10 -13  25       7      65                                                          -9   -3.29    0.00  1.0000
 -10  13 -25       7      45                                                         -22   -3.29    0.00  1.0000
  10 -14  26       0      49                                                          -9   -0.01    0.00  1.0000
 -10  14 -26      26      43                                                          26   -0.01    0.00  1.0000
  10 -15  27       1      56                                                          19   -4.62    0.00  1.0000
 -10  15 -27      15      52                                                         -28   -4.62    0.00  1.0000
  10 -16  28      16      59                                                          14    0.30    0.00  1.0000
 -10  16 -28       0      43                                                         -11    0.30    0.00  1.0000
  10 -17  29       2      80                                                         -32   -1.72    0.00  1.0000
 -10  17 -29     102      44                                                          75   -1.72    0.00  1.0000
 -10  18 -30       1      46                                                         -62   -0.90    0.00  1.0000
   9  28 -17       1      67                                                         -17   -1.41    0.00  1.0000
  -9 -28  17       1      87                                                         -86   -1.41    0.00  1.0000
   9  27 -16       4      66                                                        -106    2.35    0.00  1.0000
  -9 -27  16      23     102                                                          45    2.35    0.00  1.0000
   9  26 -15       0      58                                                           8    3.14    0.00  1.0000
  -9 -26  15       7     107                                                        -251    3.14    0.00  1.0000
   9  25 -14     107      76                                                         122   -0.84    0.00  1.0000
  -9 -25  14       0      98                                                          -7   -0.84    0.00  1.0000
   9  24 -13       8      79                                                         -18   -3.42    0.00  1.0000
  -9 -24  13       8     102                                                         -22   -3.42    0.00  1.0000
   9  23 -12      16      59                                                          26    1.38    0.00  1.0000
  -9 -23  12       1      89                                                         -81    1.38    0.00  1.0000
   9  22 -11     127      56                                                          93   -1.94    0.00  1.0000
  -9 -22  11      97      90                                                          68   -1.94    0.00  1.0000
   9  21 -10     291      67                                                         288    0.12    0.00  1.0000
  -9 -21  10     327      84                                                         323    0.12    0.00  1.0000
   9  20  -9      86      62                                                         135   -2.88    0.00  1.0000
  -9 -20   9      20      83                                                          47   -2.88    0.00  1.0000
   9  19  -8     139      57                                                         157    0.88    0.00  1.0000
  -9 -19   8      70      75                                                          83    0.88    0.00  1.0000
   9  18  -7      94      59                                                          76   -1.19    0.00  1.0000
  -9 -18   7     147     176                                                         124   -1.19    0.00  1.0000
   9  17  -6     129      58                                                         161   -1.62    0.00  1.0000
  -9 -17   6     174      78                                                         211   -1.62    0.00  1.0000
   9  16  -5     237      60                                                         191    1.89    0.00  1.0000
  -9 -16   5     162      69                                                         125    1.89    0.00  1.0000
   9  15  -4    7127     194                                                        6406   -5.28    0.00  1.0000
  -9 -15   4    7254     190                                                        6527   -5.28    0.00  1.0000
   9  14  -3      22      56                                                          18   -0.51    0.00  1.0000
  -9 -14   3       0      66                                                         -48   -0.51    0.00  1.0000
   9  13  -2    1595      90                                                        2096   -7.03    0.00  1.0000
  -9 -13   2    1557      90                                                        2053   -7.03    0.00  1.0000
   9  12  -1   15227     355                                                       14320    4.51    0.00  1.0000
  -9 -12   1   15230     352                                                       14323    4.51    0.00  1.0000
   9  11   0    8317     197                                                        6991   -9.14    0.00  1.0000
  -9 -11   0    8278     199                                                        6955   -9.14    0.00  1.0000
   9  10   1     931      55                                                         254   17.64    0.00  1.0000
  -9 -10  -1     942      54                                                         260   17.64    0.00  1.0000
   9   9   2    9585     281                                                       11094    8.98    0.00  1.0000
  -9  -9  -2    9748     295                                                       11270    8.98    0.00  1.0000
   9   8   3     697      78                                                        1039   -7.20    0.00  1.0000
  -9  -8  -3     809     104                                                        1175   -7.20    0.00  1.0000
   9   7   4     347      49                                                         186    6.00    0.00  1.0000
  -9  -7  -4     355      49                                                         192    6.00    0.00  1.0000
   9   6   5    1178      84                                                        1450   -4.51    0.00  1.0000
  -9  -6  -5    1328      76                                                        1616   -4.51    0.00  1.0000
   9   5   6   10395     184                                                        6353   26.75    0.00  1.0000
  -9  -5  -6   11054     198                                                        6870   26.75    0.00  1.0000
   9   4   7    2610      72                                                        1054  -22.39    0.00  1.0000
  -9  -4  -7    2875      83                                                        1225  -22.39    0.00  1.0000
   9   3   8    5141     110                                                        2990   20.74    0.00  1.0000
  -9  -3  -8    5240     116                                                        3066   20.74    0.00  1.0000
   9   2   9      10      19                                                         334   21.46    0.00  1.0000
  -9  -2  -9     138      69                                                         838   21.46    0.00  1.0000
   9   1  10      49      17                                                          29  -13.11    0.00  1.0000
  -9  -1 -10     119      67                                                        -222  -13.11    0.00  1.0000
   9   0  11   43089    1299                                                       42230   -2.50    0.00  1.0000
  -9   0 -11   51128    1161                                                       50192   -2.50    0.00  1.0000
   9  -1  12    2191      40                                                         967  -19.27    0.00  1.0000
  -9   1 -12    2053      34                                                         876  -19.27    0.00  1.0000
   9  -2  13    6531     164                                                        6553    0.16    0.00  1.0000
  -9   2 -13    6211     246                                                        6232    0.16    0.00  1.0000
   9  -3  14     369      33                                                         643   -7.40    0.00  1.0000
  -9   3 -14     351      32                                                         619   -7.40    0.00  1.0000
   9  -4  15     509      38                                                         580    1.83    0.00  1.0000
  -9   4 -15     694      39                                                         776    1.83    0.00  1.0000
   9  -5  16    4975     141                                                        5243   -2.26    0.00  1.0000
  -9   5 -16    5117     142                                                        5389   -2.26    0.00  1.0000
   9  -6  17      24      36                                                          38    1.49    0.00  1.0000
  -9   6 -17       5      18                                                          12    1.49    0.00  1.0000
   9  -7  18    5537     133                                                        4465    9.13    0.00  1.0000
  -9   7 -18    6237     180                                                        5096    9.13    0.00  1.0000
   9  -8  19      62      41                                                         214   -8.14    0.00  1.0000
  -9   8 -19      77      35                                                         242   -8.14    0.00  1.0000
   9  -9  20     203      52                                                         175   -1.21    0.00  1.0000
  -9   9 -20     133      36                                                         111   -1.21    0.00  1.0000
   9 -10  21    4570     175                                                        4753    1.62    0.00  1.0000
  -9  10 -21    4499     167                                                        4681    1.62    0.00  1.0000
   9 -11  22      25      45                                                          49    2.40    0.00  1.0000
  -9  11 -22      74      37                                                         112    2.40    0.00  1.0000
   9 -12  23     126      62                                                         124    0.08    0.00  1.0000
  -9  12 -23     169      50                                                         167    0.08    0.00  1.0000
   9 -13  24     372      63                                                         353    0.61    0.00  1.0000
  -9  13 -24     476      46                                                         454    0.61    0.00  1.0000
   9 -14  25     236      64                                                         212   -0.95    0.00  1.0000
  -9  14 -25     121      38                                                         104   -0.95    0.00  1.0000
   9 -15  26     113      54                                                          95   -1.08    0.00  1.0000
  -9  15 -26     145      41                                                         124   -1.08    0.00  1.0000
   9 -16  27      35      67                                                          17   -2.95    0.00  1.0000
  -9  16 -27       6      42                                                         -28   -2.95    0.00  1.0000
   9 -17  28       3      75                                                         -19   -1.94    0.00  1.0000
  -9  17 -28       3      54                                                          -3   -1.94    0.00  1.0000
  -9  18 -29      22      58                                                          69    4.33    0.00  1.0000
  -9  19 -30       1      57                                                           4   -1.34    0.00  1.0000
   8  28 -18       3      58                                                          26   -3.90    0.00  1.0000
   8  27 -17       1      71                                                           3    1.21    0.00  1.0000
  -8 -27  17       1      93                                                         -78    1.21    0.00  1.0000
   8  26 -16       0      58                                                          14    3.76    0.00  1.0000
  -8 -26  16      10     105                                                        -102    3.76    0.00  1.0000
   8  25 -15      79      74                                                          62   -1.22    0.00  1.0000
  -8 -25  15       1      99                                                         -36   -1.22    0.00  1.0000
   8  24 -14      95      74                                                         133   -2.17    0.00  1.0000
  -8 -24  14      21     102                                                          40   -2.17    0.00  1.0000
   8  23 -13       6      55                                                           8    0.42    0.00  1.0000
  -8 -23  13      99      94                                                         106    0.42    0.00  1.0000
   8  22 -12     142      68                                                         126   -0.86    0.00  1.0000
  -8 -22  12     134      93                                                         118   -0.86    0.00  1.0000
   8  21 -11     149      61                                                         102   -2.52    0.00  1.0000
  -8 -21  11      47      78                                                          23   -2.52    0.00  1.0000
   8  20 -10     175      62                                                         258   -3.43    0.00  1.0000
  -8 -20  10     206      89                                                         296   -3.43    0.00  1.0000
   8  19  -9     644      70                                                         645   -0.03    0.00  1.0000
  -8 -19   9     651      80                                                         652   -0.03    0.00  1.0000
   8  18  -8      28      54                                                          69    3.63    0.00  1.0000
  -8 -18   8       1      91                                                          14    3.63    0.00  1.0000
   8  17  -7      77      49                                                          47   -2.33    0.00  1.0000
  -8 -17   7     238      69                                                         183   -2.33    0.00  1.0000
   8  16  -6       5      58                                                         -11    2.79    0.00  1.0000
  -8 -16   6       5      62                                                         -50    2.79    0.00  1.0000
   8  15  -5     241      56                                                         177    2.67    0.00  1.0000
  -8 -15   5     226     153                                                         164    2.67    0.00  1.0000
   8  14  -4      31      58                                                          93   -4.93    0.00  1.0000
  -8 -14   4      17      60                                                          66   -4.93    0.00  1.0000
   8  13  -3    1786      81                                                        2012    3.14    0.00  1.0000
  -8 -13   3    1955      90                                                        2191    3.14    0.00  1.0000
   8  12  -2     321      58                                                         516    5.78    0.00  1.0000
  -8 -12   2     365      65                                                         572    5.78    0.00  1.0000
   8  11  -1     619      50                                                         197  -13.24    0.00  1.0000
  -8 -11   1     904      63                                                         370  -13.24    0.00  1.0000
   8  10   0   19972     623                                                       26273  -24.99    0.00  1.0000
  -8 -10   0   19808     620                                                       26084  -24.99    0.00  1.0000
   8   9   1    3873     154                                                        5216   12.02    0.00  1.0000
  -8  -9  -1    3865     156                                                        5207   12.02    0.00  1.0000
   8   8   2   18686     454                                                       18722   -0.16    0.00  1.0000
  -8  -8  -2   18189     447                                                       18224   -0.16    0.00  1.0000
   8   7   3   18415     565                                                       23709   21.97    0.00  1.0000
  -8  -7  -3   18270     567                                                       23545   21.97    0.00  1.0000
   8   6   4    4060     136                                                        4303    2.26    0.00  1.0000
  -8  -6  -4    4218     143                                                        4465    2.26    0.00  1.0000
   8   5   5    2855      83                                                        1995  -10.54    0.00  1.0000
  -8  -5  -5    2864      86                                                        2003  -10.54    0.00  1.0000
   8   4   6    3141     179                                                        6027   26.10    0.00  1.0000
  -8  -4  -6    3069     180                                                        5927   26.10    0.00  1.0000
   8   3   7      16      79                                                        1702   48.75    0.00  1.0000
  -8  -3  -7      20      80                                                        1814   48.75    0.00  1.0000
  -8  -2  -8  109381    2425                                                      108261   -2.04    0.00  1.0000
   8   1   9   31993     915                                                       41080  -28.65    0.00  1.0000
  -8  -1  -9   39306    1595                                                       49317  -28.65    0.00  1.0000
   8   0  10   33828     712                                                       31516    7.69    0.00  1.0000
  -8   0 -10   36648    1127                                                       34240    7.69    0.00  1.0000
   8  -1  11   58554    1233                                                       55647    7.32    0.00  1.0000
  -8   1 -11   61056    1849                                                       58087    7.32    0.00  1.0000
   8  -2  12   11220     240                                                        9922   -7.61    0.00  1.0000
  -8   2 -12   10925     240                                                        9645   -7.61    0.00  1.0000
   8  -3  13   22729     526                                                       23038    1.23    0.00  1.0000
  -8   3 -13   22130     513                                                       22435    1.23    0.00  1.0000
   8  -4  14   12060     282                                                       11721   -1.87    0.00  1.0000
  -8   4 -14   12331     287                                                       11988   -1.87    0.00  1.0000
   8  -5  15    9338     190                                                        7656   10.99    0.00  1.0000
  -8   5 -15    9223     192                                                        7552   10.99    0.00  1.0000
   8  -6  16      19      32                                                           6    8.09    0.00  1.0000
  -8   6 -16      20      25                                                           5    8.09    0.00  1.0000
   8  -7  17    1540      61                                                        1489   -0.79    0.00  1.0000
  -8   7 -17    1468      57                                                        1418   -0.79    0.00  1.0000
   8  -8  18     461      41                                                         527   -1.77    0.00  1.0000
  -8   8 -18     405      34                                                         467   -1.77    0.00  1.0000
   8  -9  19     220      45                                                         279   -2.27    0.00  1.0000
  -8   9 -19     264      39                                                         328   -2.27    0.00  1.0000
   8 -10  20      52      54                                                          66   -1.13    0.00  1.0000
  -8  10 -20      72      42                                                          89   -1.13    0.00  1.0000
   8 -11  21     887      70                                                         976    1.77    0.00  1.0000
  -8  11 -21     920      62                                                        1011    1.77    0.00  1.0000
   8 -12  22       3      54                                                          -1   -2.10    0.00  1.0000
  -8  12 -22       6      35                                                          17   -2.10    0.00  1.0000
   8 -13  23     443      61                                                         312    4.10    0.00  1.0000
  -8  13 -23     429      43                                                         300    4.10    0.00  1.0000
   8 -14  24     276      55                                                         369   -3.12    0.00  1.0000
  -8  14 -24     334      47                                                         435   -3.12    0.00  1.0000
   8 -15  25       1      54                                                          -1    0.98    0.00  1.0000
  -8  15 -25      25      41                                                          34    0.98    0.00  1.0000
   8 -16  26      43      65                                                          38   -0.46    0.00  1.0000
  -8  16 -26       0      42                                                          -7   -0.46    0.00  1.0000
   8 -17  27       7      69                                                          17    1.74    0.00  1.0000
  -8  17 -27       2      44                                                         -11    1.74    0.00  1.0000
   8 -18  28     125      75                                                         109   -0.90    0.00  1.0000
  -8  18 -28      19      49                                                          13   -0.90    0.00  1.0000
   8 -19  29      52      68                                                          98    3.23    0.00  1.0000
  -8  19 -29      68      47                                                         119    3.23    0.00  1.0000
  -8  20 -30       0      46                                                          -3   -0.36    0.00  1.0000
   7  28 -19       1      49                                                          23    4.38    0.00  1.0000
   7  27 -18       0      66                                                         -47   -0.07    0.00  1.0000
  -7 -27  18       0     110                                                         -10   -0.07    0.00  1.0000
   7  26 -17      16      60                                                         -77    4.78    0.00  1.0000
  -7 -26  17      33     111                                                          95    4.78    0.00  1.0000
   7  25 -16      33      66                                                          45   -1.18    0.00  1.0000
  -7 -25  16       1      97                                                         -35   -1.18    0.00  1.0000
   7  24 -15     144      61                                                          95    2.70    0.00  1.0000
  -7 -24  15      77     100                                                          43    2.70    0.00  1.0000
   7  23 -14     170      77                                                         123    2.37    0.00  1.0000
  -7 -23  14       4     116                                                         -10    2.37    0.00  1.0000
   7  22 -13       1      69                                                          -3   -0.90    0.00  1.0000
  -7 -22  13      48     109                                                          38   -0.90    0.00  1.0000
   7  21 -12       6      67                                                          36    4.22    0.00  1.0000
  -7 -21  12      12      87                                                        -131    4.22    0.00  1.0000
   7  20 -11     158      56                                                         148   -0.50    0.00  1.0000
  -7 -20  11     242      88                                                         229   -0.50    0.00  1.0000
   7  19 -10      91      51                                                         123   -1.85    0.00  1.0000
  -7 -19  10     103      76                                                         136   -1.85    0.00  1.0000
   7  18  -9     161      49                                                         280    4.86    0.00  1.0000
  -7 -18   9     104      82                                                         202    4.86    0.00  1.0000
   7  17  -8     912      73                                                         793    2.45    0.00  1.0000
  -7 -17   8     866      72                                                         750    2.45    0.00  1.0000
   7  16  -7    1255      68                                                        1085   -3.01    0.00  1.0000
  -7 -16   7    1437      73                                                        1254   -3.01    0.00  1.0000
   7  15  -6       4      46                                                         -65    2.33    0.00  1.0000
  -7 -15   6       9      56                                                           1    2.33    0.00  1.0000
   7  14  -5    2293      80                                                        1793   -6.66    0.00  1.0000
  -7 -14   5    2401      81                                                        1889   -6.66    0.00  1.0000
   7  13  -4    1176      70                                                        1432   -4.29    0.00  1.0000
  -7 -13   4    1229      74                                                        1490   -4.29    0.00  1.0000
   7  12  -3    7576     233                                                        9128  -10.25    0.00  1.0000
  -7 -12   3    7621     244                                                        9177  -10.25    0.00  1.0000
   7  11  -2     207      55                                                         -30  -17.31    0.00  1.0000
   7  10  -1    2838     207                                                        7066   37.02    0.00  1.0000
  -7 -10   1    2646     193                                                        6761   37.02    0.00  1.0000
   7   9   0   48305    1024                                                       44045  -11.96    0.00  1.0000
  -7  -9   0   48750    1039                                                       44470  -11.96    0.00  1.0000
   7   8   1   10880     218                                                        8117   17.12    0.00  1.0000
  -7  -8  -1   10832     225                                                        8076   17.12    0.00  1.0000
   7   7   2    5981     217                                                        8183   15.92    0.00  1.0000
  -7  -7  -2    6540     348                                                        8834   15.92    0.00  1.0000
   7   6   3   80399    2042                                                       90695  -21.20    0.00  1.0000
  -7  -6  -3   81588    2077                                                       91958  -21.20    0.00  1.0000
   7   5   4   90616    1897                                                       84022  -13.44    0.00  1.0000
  -7  -5  -4   89871    1892                                                       83304  -13.44    0.00  1.0000
   7   4   5   98397    3599                                                      112233  -25.68    0.00  1.0000
  -7  -4  -5   96574    2492                                                      110286  -25.68    0.00  1.0000
   7   3   6    6537     340                                                       13085   40.32    0.00  1.0000
  -7  -3  -6    6951     361                                                       13668   40.32    0.00  1.0000
   7   2   7   53286    1357                                                       59371  -15.43    0.00  1.0000
  -7  -2  -7   53887    1392                                                       60006  -15.43    0.00  1.0000
   7   0   9   33032    1018                                                       45715   38.55    0.00  1.0000
   7  -1  10    6334     213                                                        8696  -16.43    0.00  1.0000
  -7   1 -10    6159     208                                                        8491  -16.43    0.00  1.0000
   7  -2  11   46218    1240                                                       55565  -24.95    0.00  1.0000
  -7   2 -11   47417    1272                                                       56879  -24.95    0.00  1.0000
   7  -3  12     165      24                                                         210   -1.97    0.00  1.0000
  -7   3 -12      53      19                                                          80   -1.97    0.00  1.0000
   7  -4  13   34707     819                                                       36305    5.10    0.00  1.0000
  -7   4 -13   34785     823                                                       36384    5.10    0.00  1.0000
   7  -5  14     427      40                                                         300   -4.03    0.00  1.0000
  -7   5 -14     272      28                                                         173   -4.03    0.00  1.0000
   7  -6  15    7989     200                                                        8026   -0.25    0.00  1.0000
  -7   6 -15    7956     201                                                        7992   -0.25    0.00  1.0000
   7  -7  16    5660     182                                                        7105  -10.90    0.00  1.0000
  -7   7 -16    5658     189                                                        7102  -10.90    0.00  1.0000
   7  -8  17    2266      74                                                        1887   -5.01    0.00  1.0000
  -7   8 -17    2109      73                                                        1744   -5.01    0.00  1.0000
   7  -9  18     299      47                                                         306   -0.25    0.00  1.0000
  -7   9 -18     300      36                                                         307   -0.25    0.00  1.0000
   7 -10  19     698      58                                                         743    1.01    0.00  1.0000
  -7  10 -19     701      51                                                         746    1.01    0.00  1.0000
   7 -11  20     455      64                                                         353   -3.07    0.00  1.0000
  -7  11 -20     277      44                                                         199   -3.07    0.00  1.0000
   7 -12  21    1061      65                                                        1318    4.49    0.00  1.0000
  -7  12 -21    1233      71                                                        1508    4.49    0.00  1.0000
   7 -13  22      12      58                                                          61   -5.35    0.00  1.0000
  -7  13 -22       2      38                                                          32   -5.35    0.00  1.0000
   7 -14  23       0      61                                                         -18    0.71    0.00  1.0000
  -7  14 -23      26      38                                                          20    0.71    0.00  1.0000
   7 -15  24      41      53                                                          58   -1.44    0.00  1.0000
  -7  15 -24      39      42                                                          55   -1.44    0.00  1.0000
   7 -16  25     148      61                                                         179    1.49    0.00  1.0000
  -7  16 -25     149      54                                                         181    1.49    0.00  1.0000
   7 -17  26      16      77                                                          32    2.07    0.00  1.0000
  -7  17 -26       5      51                                                          16    2.07    0.00  1.0000
   7 -18  27       0      74                                                         -18   -0.64    0.00  1.0000
  -7  18 -27      22      56                                                          27   -0.64    0.00  1.0000
   7 -19  28       0      64                                                         -41   -0.55    0.00  1.0000
  -7  19 -28      22      47                                                          26   -0.55    0.00  1.0000
   7 -20  29       0      78                                                         -29   -0.73    0.00  1.0000
  -7  20 -29      17      51                                                          12   -0.73    0.00  1.0000
  -7  21 -30      62      43                                                          48   -1.14    0.00  1.0000
   6  28 -20       7      55                                                         -15    3.14    0.00  1.0000
   6  27 -19      25      73                                                         -28   -6.00    0.00  1.0000
  -6 -27  19      25     112                                                         100   -6.00    0.00  1.0000
  -6 -26  18       5     103                                                          49   -5.64    0.00  1.0000
   6  24 -16      28      58                                                          58   -2.87    0.00  1.0000
   6  23 -15      10      68                                                          16    0.95    0.00  1.0000
  -6 -23  15       1      83                                                        -197    0.95    0.00  1.0000
   6  22 -14      49      53                                                          -1   -8.45    0.00  1.0000
  -6 -22  14      40      78                                                         178   -8.45    0.00  1.0000
   6  21 -13     526      65                                                         346   -5.22    0.00  1.0000
  -6 -21  13     565      90                                                         378   -5.22    0.00  1.0000
   6  20 -12      47      62                                                          39    0.73    0.00  1.0000
  -6 -20  12      62      92                                                          53    0.73    0.00  1.0000
   6  19 -11     441      69                                                         560   -3.22    0.00  1.0000
  -6 -19  11     445      81                                                         565   -3.22    0.00  1.0000
   6  18 -10     503      70                                                         821   -7.49    0.00  1.0000
  -6 -18  10     650      87                                                        1006   -7.49    0.00  1.0000
   6  17  -9     265      57                                                         210   -2.14    0.00  1.0000
  -6 -17   9     249      72                                                         196   -2.14    0.00  1.0000
   6  16  -8     487      56                                                         418   -1.96    0.00  1.0000
  -6 -16   8     408      67                                                         345   -1.96    0.00  1.0000
   6  15  -7    2862     103                                                        2698    1.88    0.00  1.0000
  -6 -15   7    2874     123                                                        2709    1.88    0.00  1.0000
   6  14  -6    2231      91                                                        2295    0.82    0.00  1.0000
  -6 -14   6    2258      93                                                        2323    0.82    0.00  1.0000
   6  13  -5      91      47                                                         197   -5.52    0.00  1.0000
  -6 -13   5      76      53                                                         175   -5.52    0.00  1.0000
   6  12  -4   16969     431                                                       17656    3.15    0.00  1.0000
  -6 -12   4   17363     447                                                       18058    3.15    0.00  1.0000
   6  11  -3   21345     549                                                       23181   -7.42    0.00  1.0000
  -6 -11   3   21410     559                                                       23249   -7.42    0.00  1.0000
   6  10  -2    8431     330                                                        9299   -5.55    0.00  1.0000
  -6 -10   2    8952     264                                                        9846   -5.55    0.00  1.0000
   6   9  -1   28110     649                                                       27132    3.55    0.00  1.0000
  -6  -9   1   28490     658                                                       27506    3.55    0.00  1.0000
   6   8   0   12637     319                                                       12440   -1.07    0.00  1.0000
  -6  -8   0   13024     331                                                       12824   -1.07    0.00  1.0000
   6   7   1    2977      70                                                        1563  -18.09    0.00  1.0000
   6   6   2   43839    1030                                                       44399    1.60    0.00  1.0000
  -6  -6  -2   42880    1409                                                       43434    1.60    0.00  1.0000
   6   5   3   11011     130                                                        4423   46.65    0.00  1.0000
  -6  -5  -3   11799     145                                                        4929   46.65    0.00  1.0000
   6   4   4   10405     221                                                        8211  -13.99    0.00  1.0000
  -6  -4  -4   10205     222                                                        8033  -13.99    0.00  1.0000
   6   3   5    1334      65                                                        1336   -0.03    0.00  1.0000
  -6  -3  -5    1396      73                                                        1398   -0.03    0.00  1.0000
   6   2   6    9383     438                                                       17363   41.96    0.00  1.0000
  -6  -2  -6    9687     454                                                       17775   41.96    0.00  1.0000
   6   1   7   79204    2844                                                       90357  -23.05    0.00  1.0000
  -6  -1  -7   84973    2178                                                       96512  -23.05    0.00  1.0000
   6   0   8   71029    3394                                                      107950  -74.59    0.00  1.0000
  -6   0  -8   73930    3506                                                      111520  -74.59    0.00  1.0000
   6  -1   9    3480     128                                                        3869    3.86    0.00  1.0000
  -6   1  -9    4270     121                                                        4699    3.86    0.00  1.0000
   6  -2  10   15270     363                                                       15329   -0.29    0.00  1.0000
  -6   2 -10   15832     374                                                       15892   -0.29    0.00  1.0000
   6  -3  11    4023     155                                                        6097  -17.62    0.00  1.0000
  -6   3 -11    4700     175                                                        6925  -17.62    0.00  1.0000
   6  -4  12    8704     165                                                        6361  -16.28    0.00  1.0000
  -6   4 -12    7282     177                                                        5155  -16.28    0.00  1.0000
   6  -5  13   50841    1120                                                       50540   -0.80    0.00  1.0000
  -6   5 -13   50281    1121                                                       49982   -0.80    0.00  1.0000
   6  -6  14     242      45                                                         149   -4.06    0.00  1.0000
  -6   6 -14     232      31                                                         141   -4.06    0.00  1.0000
   6  -7  15      46      30                                                         132   -5.76    0.00  1.0000
  -6   7 -15      30      31                                                         103   -5.76    0.00  1.0000
   6  -8  16    5696     154                                                        5845   -1.18    0.00  1.0000
  -6   8 -16    5602     155                                                        5749   -1.18    0.00  1.0000
   6  -9  17    2285      71                                                        1816   -6.25    0.00  1.0000
  -6   9 -17    2181      66                                                        1723   -6.25    0.00  1.0000
   6 -10  18    3128     100                                                        2900    2.50    0.00  1.0000
  -6  10 -18    3145      95                                                        2917    2.50    0.00  1.0000
   6 -11  19     255      51                                                         390    4.54    0.00  1.0000
  -6  11 -19     283      46                                                         424    4.54    0.00  1.0000
   6 -12  20      11      54                                                          -3   -3.95    0.00  1.0000
  -6  12 -20       0      38                                                          14   -3.95    0.00  1.0000
   6 -13  21     312      55                                                         348    1.18    0.00  1.0000
  -6  13 -21     251      52                                                         283    1.18    0.00  1.0000
   6 -14  22     428      62                                                         361    2.04    0.00  1.0000
  -6  14 -22     500      48                                                         427    2.04    0.00  1.0000
   6 -15  23     242      66                                                         300   -2.12    0.00  1.0000
  -6  15 -23     283      45                                                         345   -2.12    0.00  1.0000
   6 -16  24       0      64                                                         -61   -0.51    0.00  1.0000
  -6  16 -24       0      44                                                         -45   -0.51    0.00  1.0000
   6 -17  25     262      71                                                         316    1.94    0.00  1.0000
  -6  17 -25     165      48                                                         209    1.94    0.00  1.0000
   6 -18  26      99      77                                                          91   -0.48    0.00  1.0000
  -6  18 -26     211      49                                                         200   -0.48    0.00  1.0000
   6 -19  27       2      65                                                        -126   -1.87    0.00  1.0000
  -6  19 -27       7      47                                                          18   -1.87    0.00  1.0000
   6 -20  28      62      82                                                          39    1.98    0.00  1.0000
  -6  20 -28      30      62                                                          15    1.98    0.00  1.0000
   6 -21  29      86      78                                                          71    1.05    0.00  1.0000
  -6  21 -29      60      54                                                          47    1.05    0.00  1.0000
   6 -22  30      69      72                                                          46    1.89    0.00  1.0000
  -5 -27  20       6      92                                                          40   -4.55    0.00  1.0000
  -5 -26  19      16      99                                                         -23   -4.88    0.00  1.0000
   5  25 -18     391      78                                                         551   -4.44    0.00  1.0000
  -5 -25  18       3     101                                                          30   -4.44    0.00  1.0000
   5  24 -17       0      64                                                         -28   -0.39    0.00  1.0000
  -5 -24  17       0     113                                                         -43   -0.39    0.00  1.0000
   5  23 -16     125      69                                                          97    1.61    0.00  1.0000
  -5 -23  16      73      83                                                          52    1.61    0.00  1.0000
  -5 -22  15     374      91                                                         328    1.47    0.00  1.0000
   5  20 -13     500     222                                                         576    1.97    0.00  1.0000
   5  19 -12    1670     100                                                        1948    3.93    0.00  1.0000
  -5 -19  12    1826     222                                                        2116    3.93    0.00  1.0000
   5  18 -11    1094      62                                                         725    7.41    0.00  1.0000
  -5 -18  11    1236      88                                                         841    7.41    0.00  1.0000
   5  17 -10     595      67                                                         657   -1.50    0.00  1.0000
  -5 -17  10     648      77                                                         713   -1.50    0.00  1.0000
   5  16  -9       9      48                                                         -67    3.67    0.00  1.0000
  -5 -16   9       9      65                                                          -5    3.67    0.00  1.0000
   5  15  -8    5324     156                                                        5123   -1.68    0.00  1.0000
  -5 -15   8    5912     205                                                        5700   -1.68    0.00  1.0000
   5  14  -7    1301      67                                                        1257    0.74    0.00  1.0000
  -5 -14   7    1487      80                                                        1440    0.74    0.00  1.0000
   5  13  -6    5589     180                                                        6631   -8.04    0.00  1.0000
  -5 -13   6    5904     255                                                        6974   -8.04    0.00  1.0000
   5  12  -5    8620     203                                                        7561    7.09    0.00  1.0000
  -5 -12   5    9068     294                                                        7981    7.09    0.00  1.0000
   5  11  -4   11688     239                                                        8806  -17.23    0.00  1.0000
  -5 -11   4   11227     306                                                        8406  -17.23    0.00  1.0000
   5  10  -3   30941     867                                                       37161   20.29    0.00  1.0000
  -5 -10   3   31297     883                                                       37551   20.29    0.00  1.0000
   5   9  -2     604      60                                                        1341   14.55    0.00  1.0000
  -5  -9   2     620      62                                                        1365   14.55    0.00  1.0000
   5   8  -1     891     113                                                        3497   35.32    0.00  1.0000
  -5  -8   1     860     112                                                        3434   35.32    0.00  1.0000
   5   7   0   48235     684                                                       28901   59.69    0.00  1.0000
  -5  -7   0   49075     696                                                       29552   59.69    0.00  1.0000
   5   6   1    4652     140                                                        3474   11.17    0.00  1.0000
  -5  -6  -1    4882     151                                                        3673   11.17    0.00  1.0000
   5   5   2    7652     485                                                       19592   63.13    0.00  1.0000
  -5  -5  -2    9129     778                                                       21917   63.13    0.00  1.0000
   5   4   3   12108     154                                                        5017   48.24    0.00  1.0000
  -5  -4  -3   12079     152                                                        4998   48.24    0.00  1.0000
   5   3   4    4931     253                                                        9164   30.67    0.00  1.0000
  -5  -3  -4    5139     265                                                        9447   30.67    0.00  1.0000
   5   2   5    4793     252                                                        4665    1.12    0.00  1.0000
  -5  -2  -5    5670     282                                                        5531    1.12    0.00  1.0000
   5   0   7    9565     244                                                       10108    3.30    0.00  1.0000
  -5   0  -7    8631     293                                                        9148    3.30    0.00  1.0000
   5  -1   8    1314      36                                                         772   10.18    0.00  1.0000
  -5   1  -8     993      24                                                         531   10.18    0.00  1.0000
   5  -2   9   28020    1076                                                       47677  -61.27    0.00  1.0000
  -5   2  -9   28736    1098                                                       48609  -61.27    0.00  1.0000
   5  -3  10   49840    1354                                                       60557  -27.48    0.00  1.0000
  -5   3 -10   49755    1355                                                       60463  -27.48    0.00  1.0000
   5  -4  11    9559     250                                                       10279   -4.35    0.00  1.0000
  -5   4 -11    9777     262                                                       10505   -4.35    0.00  1.0000
   5  -5  12   16468     334                                                       13905  -12.51    0.00  1.0000
  -5   5 -12   14858     399                                                       12429  -12.51    0.00  1.0000
   5  -6  13   34237     749                                                       32988   -4.10    0.00  1.0000
  -5   6 -13   33597     745                                                       32360   -4.10    0.00  1.0000
   5  -7  14    5578     150                                                        5808   -1.84    0.00  1.0000
  -5   7 -14    5457     154                                                        5685   -1.84    0.00  1.0000
   5  -8  15     471      46                                                         386    2.47    0.00  1.0000
  -5   8 -15     421      33                                                         341    2.47    0.00  1.0000
   5  -9  16    1073      48                                                         862    4.10    0.00  1.0000
  -5   9 -16    1081      48                                                         869    4.10    0.00  1.0000
   5 -10  17    3025     102                                                        3169    1.55    0.00  1.0000
  -5  10 -17    2968     102                                                        3110    1.55    0.00  1.0000
   5 -11  18      79      43                                                          57   -1.61    0.00  1.0000
  -5  11 -18      45      34                                                          29   -1.61    0.00  1.0000
   5 -12  19      94      53                                                         176    4.29    0.00  1.0000
  -5  12 -19     118      34                                                         207    4.29    0.00  1.0000
   5 -13  20     942      70                                                        1126    3.44    0.00  1.0000
  -5  13 -20    1051      66                                                        1244    3.44    0.00  1.0000
   5 -14  21      97      47                                                          87   -0.63    0.00  1.0000
  -5  14 -21      48      41                                                          41   -0.63    0.00  1.0000
   5 -15  22     201      60                                                         163    1.70    0.00  1.0000
  -5  15 -22     165      43                                                         131    1.70    0.00  1.0000
   5 -16  23     335      67                                                         325    0.32    0.00  1.0000
  -5  16 -23     285      47                                                         276    0.32    0.00  1.0000
   5 -17  24       1      72                                                          13   -3.39    0.00  1.0000
  -5  17 -24      19      43                                                          52   -3.39    0.00  1.0000
   5 -18  25       1      77                                                         -67    1.26    0.00  1.0000
  -5  18 -25      21      57                                                          32    1.26    0.00  1.0000
   5 -19  26       0      79                                                         -44   -0.48    0.00  1.0000
  -5  19 -26       0      53                                                         -38   -0.48    0.00  1.0000
   5 -20  27       1      84                                                         -68    1.04    0.00  1.0000
  -5  20 -27      16      51                                                          24    1.04    0.00  1.0000
   5 -21  28      16      74                                                          38    2.64    0.00  1.0000
  -5  21 -28      26      64                                                          53    2.64    0.00  1.0000
  -5  22 -29      16      48                                                          29    1.67    0.00  1.0000
  -4 -27  21      42      79                                                          64    1.86    0.00  1.0000
  -4 -26  20       3      82                                                         -10    1.94    0.00  1.0000
  -4 -25  19       9      97                                                         -75    3.64    0.00  1.0000
  -4 -24  18      26      88                                                          71    3.97    0.00  1.0000
  -4 -23  17       9      82                                                           2   -1.90    0.00  1.0000
   4  22 -16       0     182                                                         -69   -0.55    0.00  1.0000
  -4 -22  16       0      77                                                          -1   -0.55    0.00  1.0000
   4  21 -15      61     191                                                          91   -2.11    0.00  1.0000
  -4 -21  15      62      77                                                          92   -2.11    0.00  1.0000
   4  20 -14     175     214                                                         206   -1.36    0.00  1.0000
  -4 -20  14     208      72                                                         242   -1.36    0.00  1.0000
   4  19 -13      17     191                                                        -103   -5.00    0.00  1.0000
  -4 -19  13     289      70                                                         165   -5.00    0.00  1.0000
   4  18 -12     127      60                                                          59   -4.38    0.00  1.0000
  -4 -18  12      13      70                                                         -41   -4.38    0.00  1.0000
  -4 -17  11     105      66                                                         115    0.56    0.00  1.0000
   4  15  -9     197      44                                                         161    1.62    0.00  1.0000
   4  14  -8    4244     126                                                        3847   -3.76    0.00  1.0000
   4  13  -7    3516     163                                                        5623   18.91    0.00  1.0000
  -4 -13   7    4058     240                                                        6304   18.91    0.00  1.0000
   4  12  -6    4256     102                                                        2917  -13.52    0.00  1.0000
  -4 -12   6    4473     136                                                        3097  -13.52    0.00  1.0000
   4  11  -5   62312    1411                                                       62336   -0.06    0.00  1.0000
   4  10  -4   25462     538                                                       22195   12.74    0.00  1.0000
  -4 -10   4   26477     779                                                       23143   12.74    0.00  1.0000
   4   9  -3   13937     497                                                       20346  -29.67    0.00  1.0000
[truncated: 7,335,692 more chars]
