# Supplementary material for: Evolution of form in metal–organic frameworks
Source: Nat Commun. 2017 Jan 4;8:14070. doi: 10.1038/ncomms14070 (PMC5216133; doi:10.1038/ncomms14070)
Supplement: Supplementary Data 2 — Single crystal structure for UMOM-1-b' [file ncomms14070-s3.cif]

 
data_fm-3m_sqd
 
_audit_creation_method            'SHELXL-2014/7'
_shelx_SHELXL_version_number      '2014/7'
_chemical_name_systematic         ?
_chemical_name_common             ?
_chemical_melting_point           ?
_chemical_formula_moiety          ?
_chemical_formula_sum
 'C228 H192 Cu24 N12 O132' 
_chemical_formula_weight          6736.88

loop_
 _atom_type_symbol
 _atom_type_description
 _atom_type_scat_dispersion_real
 _atom_type_scat_dispersion_imag
 _atom_type_scat_source
 'C'  'C'   0.0033   0.0016
 'International Tables Vol C Tables 4.2.6.8 and 6.1.1.4'
 'H'  'H'   0.0000   0.0000
 'International Tables Vol C Tables 4.2.6.8 and 6.1.1.4'
 'N'  'N'   0.0061   0.0033
 'International Tables Vol C Tables 4.2.6.8 and 6.1.1.4'
 'O'  'O'   0.0106   0.0060
 'International Tables Vol C Tables 4.2.6.8 and 6.1.1.4'
 'Cu'  'Cu'   0.3201   1.2651
 'International Tables Vol C Tables 4.2.6.8 and 6.1.1.4'
 
_space_group_crystal_system       cubic
_space_group_IT_number            225
_space_group_name_H-M_alt         'F m -3 m'
_space_group_name_Hall            '-F 4 2 3'
 
_shelx_space_group_comment
;
The symmetry employed for this shelxl refinement is uniquely defined
by the following loop, which should always be used as a source of
symmetry information in preference to the above space-group names.
They are only intended as comments.
;
 
loop_
 _space_group_symop_operation_xyz
 'x, y, z'
 '-x, -y, z'
 '-x, y, -z'
 'x, -y, -z'
 'z, x, y'
 'z, -x, -y'
 '-z, -x, y'
 '-z, x, -y'
 'y, z, x'
 '-y, z, -x'
 'y, -z, -x'
 '-y, -z, x'
 'y, x, -z'
 '-y, -x, -z'
 'y, -x, z'
 '-y, x, z'
 'x, z, -y'
 '-x, z, y'
 '-x, -z, -y'
 'x, -z, y'
 'z, y, -x'
 'z, -y, x'
 '-z, y, x'
 '-z, -y, -x'
 'x, y+1/2, z+1/2'
 '-x, -y+1/2, z+1/2'
 '-x, y+1/2, -z+1/2'
 'x, -y+1/2, -z+1/2'
 'z, x+1/2, y+1/2'
 'z, -x+1/2, -y+1/2'
 '-z, -x+1/2, y+1/2'
 '-z, x+1/2, -y+1/2'
 'y, z+1/2, x+1/2'
 '-y, z+1/2, -x+1/2'
 'y, -z+1/2, -x+1/2'
 '-y, -z+1/2, x+1/2'
 'y, x+1/2, -z+1/2'
 '-y, -x+1/2, -z+1/2'
 'y, -x+1/2, z+1/2'
 '-y, x+1/2, z+1/2'
 'x, z+1/2, -y+1/2'
 '-x, z+1/2, y+1/2'
 '-x, -z+1/2, -y+1/2'
 'x, -z+1/2, y+1/2'
 'z, y+1/2, -x+1/2'
 'z, -y+1/2, x+1/2'
 '-z, y+1/2, x+1/2'
 '-z, -y+1/2, -x+1/2'
 'x+1/2, y, z+1/2'
 '-x+1/2, -y, z+1/2'
 '-x+1/2, y, -z+1/2'
 'x+1/2, -y, -z+1/2'
 'z+1/2, x, y+1/2'
 'z+1/2, -x, -y+1/2'
 '-z+1/2, -x, y+1/2'
 '-z+1/2, x, -y+1/2'
 'y+1/2, z, x+1/2'
 '-y+1/2, z, -x+1/2'
 'y+1/2, -z, -x+1/2'
 '-y+1/2, -z, x+1/2'
 'y+1/2, x, -z+1/2'
 '-y+1/2, -x, -z+1/2'
 'y+1/2, -x, z+1/2'
 '-y+1/2, x, z+1/2'
 'x+1/2, z, -y+1/2'
 '-x+1/2, z, y+1/2'
 '-x+1/2, -z, -y+1/2'
 'x+1/2, -z, y+1/2'
 'z+1/2, y, -x+1/2'
 'z+1/2, -y, x+1/2'
 '-z+1/2, y, x+1/2'
 '-z+1/2, -y, -x+1/2'
 'x+1/2, y+1/2, z'
 '-x+1/2, -y+1/2, z'
 '-x+1/2, y+1/2, -z'
 'x+1/2, -y+1/2, -z'
 'z+1/2, x+1/2, y'
 'z+1/2, -x+1/2, -y'
 '-z+1/2, -x+1/2, y'
 '-z+1/2, x+1/2, -y'
 'y+1/2, z+1/2, x'
 '-y+1/2, z+1/2, -x'
 'y+1/2, -z+1/2, -x'
 '-y+1/2, -z+1/2, x'
 'y+1/2, x+1/2, -z'
 '-y+1/2, -x+1/2, -z'
 'y+1/2, -x+1/2, z'
 '-y+1/2, x+1/2, z'
 'x+1/2, z+1/2, -y'
 '-x+1/2, z+1/2, y'
 '-x+1/2, -z+1/2, -y'
 'x+1/2, -z+1/2, y'
 'z+1/2, y+1/2, -x'
 'z+1/2, -y+1/2, x'
 '-z+1/2, y+1/2, x'
 '-z+1/2, -y+1/2, -x'
 '-x, -y, -z'
 'x, y, -z'
 'x, -y, z'
 '-x, y, z'
 '-z, -x, -y'
 '-z, x, y'
 'z, x, -y'
 'z, -x, y'
 '-y, -z, -x'
 'y, -z, x'
 '-y, z, x'
 'y, z, -x'
 '-y, -x, z'
 'y, x, z'
 '-y, x, -z'
 'y, -x, -z'
 '-x, -z, y'
 'x, -z, -y'
 'x, z, y'
 '-x, z, -y'
 '-z, -y, x'
 '-z, y, -x'
 'z, -y, -x'
 'z, y, x'
 '-x, -y+1/2, -z+1/2'
 'x, y+1/2, -z+1/2'
 'x, -y+1/2, z+1/2'
 '-x, y+1/2, z+1/2'
 '-z, -x+1/2, -y+1/2'
 '-z, x+1/2, y+1/2'
 'z, x+1/2, -y+1/2'
 'z, -x+1/2, y+1/2'
 '-y, -z+1/2, -x+1/2'
 'y, -z+1/2, x+1/2'
 '-y, z+1/2, x+1/2'
 'y, z+1/2, -x+1/2'
 '-y, -x+1/2, z+1/2'
 'y, x+1/2, z+1/2'
 '-y, x+1/2, -z+1/2'
 'y, -x+1/2, -z+1/2'
 '-x, -z+1/2, y+1/2'
 'x, -z+1/2, -y+1/2'
 'x, z+1/2, y+1/2'
 '-x, z+1/2, -y+1/2'
 '-z, -y+1/2, x+1/2'
 '-z, y+1/2, -x+1/2'
 'z, -y+1/2, -x+1/2'
 'z, y+1/2, x+1/2'
 '-x+1/2, -y, -z+1/2'
 'x+1/2, y, -z+1/2'
 'x+1/2, -y, z+1/2'
 '-x+1/2, y, z+1/2'
 '-z+1/2, -x, -y+1/2'
 '-z+1/2, x, y+1/2'
 'z+1/2, x, -y+1/2'
 'z+1/2, -x, y+1/2'
 '-y+1/2, -z, -x+1/2'
 'y+1/2, -z, x+1/2'
 '-y+1/2, z, x+1/2'
 'y+1/2, z, -x+1/2'
 '-y+1/2, -x, z+1/2'
 'y+1/2, x, z+1/2'
 '-y+1/2, x, -z+1/2'
 'y+1/2, -x, -z+1/2'
 '-x+1/2, -z, y+1/2'
 'x+1/2, -z, -y+1/2'
 'x+1/2, z, y+1/2'
 '-x+1/2, z, -y+1/2'
 '-z+1/2, -y, x+1/2'
 '-z+1/2, y, -x+1/2'
 'z+1/2, -y, -x+1/2'
 'z+1/2, y, x+1/2'
 '-x+1/2, -y+1/2, -z'
 'x+1/2, y+1/2, -z'
 'x+1/2, -y+1/2, z'
 '-x+1/2, y+1/2, z'
 '-z+1/2, -x+1/2, -y'
 '-z+1/2, x+1/2, y'
 'z+1/2, x+1/2, -y'
 'z+1/2, -x+1/2, y'
 '-y+1/2, -z+1/2, -x'
 'y+1/2, -z+1/2, x'
 '-y+1/2, z+1/2, x'
 'y+1/2, z+1/2, -x'
 '-y+1/2, -x+1/2, z'
 'y+1/2, x+1/2, z'
 '-y+1/2, x+1/2, -z'
 'y+1/2, -x+1/2, -z'
 '-x+1/2, -z+1/2, y'
 'x+1/2, -z+1/2, -y'
 'x+1/2, z+1/2, y'
 '-x+1/2, z+1/2, -y'
 '-z+1/2, -y+1/2, x'
 '-z+1/2, y+1/2, -x'
 'z+1/2, -y+1/2, -x'
 'z+1/2, y+1/2, x'
 
_cell_length_a                    39.878(5)
_cell_length_b                    39.878(5)
_cell_length_c                    39.878(5)
_cell_angle_alpha                 90
_cell_angle_beta                  90
_cell_angle_gamma                 90
_cell_volume                      63417(22)
_cell_formula_units_Z             4
_cell_measurement_temperature     293(2)
_cell_measurement_reflns_used     28978
_cell_measurement_theta_min       3.022
_cell_measurement_theta_max       23.486
 
_exptl_crystal_description        'truncated octahedron' 
_exptl_crystal_colour             green
_exptl_crystal_density_meas       ?
_exptl_crystal_density_method     ?
_exptl_crystal_density_diffrn     0.706          
_exptl_crystal_F_000              13584
_exptl_transmission_factor_min    ?
_exptl_transmission_factor_max    ?
_exptl_crystal_size_max           0.250
_exptl_crystal_size_mid           0.240
_exptl_crystal_size_min           0.180
_exptl_absorpt_coefficient_mu     0.83
_exptl_absorpt_correction_type    multi-scan
_exptl_absorpt_correction_T_min   0.819
_exptl_absorpt_correction_T_max   0.865
_exptl_absorpt_process_details    'Rigaku Rapid Auto'
_exptl_absorpt_special_details    ?
_diffrn_ambient_temperature       293(2)
_diffrn_radiation_wavelength      0.71073
_diffrn_radiation_type            MoK\a
_diffrn_radiation_source          'fine-focus sealed tube' 
_diffrn_measurement_device_type   'imaging plate' 
_diffrn_measurement_method        'omega scans'
_diffrn_detector_area_resol_mean  ?
_diffrn_reflns_number             89421
_diffrn_reflns_av_unetI/netI      0.0495
_diffrn_reflns_av_R_equivalents   0.2057
_diffrn_reflns_limit_h_min        -44
_diffrn_reflns_limit_h_max        44
_diffrn_reflns_limit_k_min        -43
_diffrn_reflns_limit_k_max        43
_diffrn_reflns_limit_l_min        -44
_diffrn_reflns_limit_l_max        39
_diffrn_reflns_theta_min          3.022
_diffrn_reflns_theta_max          23.486
_diffrn_reflns_theta_full         23.486
_diffrn_measured_fraction_theta_max   0.995
_diffrn_measured_fraction_theta_full  0.995
_diffrn_reflns_Laue_measured_fraction_max    0.995
_diffrn_reflns_Laue_measured_fraction_full   0.995
_diffrn_reflns_point_group_measured_fraction_max   0.995
_diffrn_reflns_point_group_measured_fraction_full  0.995
_reflns_number_total              2338
_reflns_number_gt                 2010
_reflns_threshold_expression      'I > 2\s(I)'
_reflns_Friedel_coverage          0.000
_reflns_Friedel_fraction_max      .
_reflns_Friedel_fraction_full     .
 
_reflns_special_details
;
 Reflections were merged by SHELXL according to the crystal
 class for the calculation of statistics and refinement.
 
 _reflns_Friedel_fraction is defined as the number of unique
 Friedel pairs measured divided by the number that would be
 possible theoretically, ignoring centric projections and
 systematic absences.
;
 
_computing_data_collection        'Rigaku Rapid Auto' 
_computing_cell_refinement        'Rigaku Rapid Auto' 
_computing_data_reduction         'Rigaku Rapid Auto' 
_computing_structure_solution     'SHELXS'
_computing_structure_refinement   'SHELXL'
_computing_molecular_graphics     'ORTEP'
_computing_publication_material   'CIFTAB' 
_refine_special_details           ?
_refine_ls_structure_factor_coef  Fsqd
_refine_ls_matrix_type            full
_refine_ls_weighting_scheme       calc
_refine_ls_weighting_details
'w=1/[\s^2^(Fo^2^)+(0.1725P)^2^+834.8940P] where P=(Fo^2^+2Fc^2^)/3'
_atom_sites_solution_primary      ?
_atom_sites_solution_secondary    ?
_atom_sites_solution_hydrogens    geom
_refine_ls_hydrogen_treatment     constr
_refine_ls_extinction_method      'SHELXL-2014/7 (Sheldrick 2014)'
_refine_ls_extinction_coef        .
_refine_ls_number_reflns          2338
_refine_ls_number_parameters      95
_refine_ls_number_restraints      30
_refine_ls_R_factor_all           0.1709
_refine_ls_R_factor_gt            0.1486
_refine_ls_wR_factor_ref          0.3923
_refine_ls_wR_factor_gt           0.3738
_refine_ls_goodness_of_fit_ref    1.258
_refine_ls_restrained_S_all       1.280
_refine_ls_shift/su_max           0.000
_refine_ls_shift/su_mean          0.000
 
loop_
 _atom_site_label
 _atom_site_type_symbol
 _atom_site_fract_x
 _atom_site_fract_y
 _atom_site_fract_z
 _atom_site_U_iso_or_equiv
 _atom_site_adp_type
 _atom_site_occupancy
 _atom_site_site_symmetry_order  
 _atom_site_calc_flag
 _atom_site_refinement_flags_posn
 _atom_site_refinement_flags_adp
 _atom_site_refinement_flags_occupancy
 _atom_site_disorder_assembly
 _atom_site_disorder_group
C1 C 0.4542(3) 0.1959(3) 0.1339(3) 0.100(4) Uani 1 1 d . . . . .
C2 C 0.4249(3) 0.2116(4) 0.1175(3) 0.121(5) Uani 1 1 d . . . . .
C3 C 0.4101(3) 0.1972(5) 0.0899(3) 0.103(5) Uani 1 2 d S T P . .
H3 H 0.4188 0.1774 0.0812 0.123 Uiso 1 2 calc R U P . .
C4 C 0.3866(8) 0.2545(6) 0.1134(8) 0.257(17) Uani 1 2 d DS TU P . .
C5 C 0.4139(5) 0.2417(5) 0.1312(6) 0.223(13) Uani 1 1 d D . . . .
H5 H 0.4235 0.2520 0.1498 0.268 Uiso 1 1 calc R U . . .
O1 O 0.4653(2) 0.2091(2) 0.1600(2) 0.114(3) Uani 1 1 d . . . . .
O2 O 0.46554(19) 0.1694(2) 0.12044(19) 0.094(2) Uani 1 1 d . . . . .
O1L O 0.5000 0.1030(3) 0.1030(3) 0.159(8) Uani 1 4 d S T P . .
Cu1 Cu 0.5000 0.18819(4) 0.18819(4) 0.0807(10) Uani 1 4 d S T P . .
Cu2 Cu 0.5000 0.14108(4) 0.14108(4) 0.0782(10) Uani 1 4 d S T P . .
N1L N 0.5000 0.2278(2) 0.2278(2) 0.089(5) Uani 1 4 d DS T P . .
C1L C 0.5000 0.2114(4) 0.2612(4) 0.146(16) Uani 0.5 2 d DS TU P . .
H1L1 H 0.5197 0.1974 0.2636 0.175 Uiso 0.25 1 calc R U P . .
H1L2 H 0.4803 0.1974 0.2636 0.175 Uiso 0.25 1 calc R U P . .
C2L C 0.4683(5) 0.2482(4) 0.2244(4) 0.102(7) Uani 0.5 1 d D U P . .
H2L1 H 0.4489 0.2339 0.2270 0.123 Uiso 0.5 1 calc R U P . .
H2L2 H 0.4674 0.2585 0.2023 0.123 Uiso 0.5 1 calc R U P . .
O3 O 0.3796(8) 0.2885(7) 0.1204(8) 0.44(2) Uani 1 2 d DS TU P . .
H3A H 0.3652 0.2896 0.1350 0.659 Uiso 1 2 calc R U P . .
 
loop_
 _atom_site_aniso_label
 _atom_site_aniso_U_11
 _atom_site_aniso_U_22
 _atom_site_aniso_U_33
 _atom_site_aniso_U_23
 _atom_site_aniso_U_13
 _atom_site_aniso_U_12
C1 0.113(10) 0.085(8) 0.101(10) 0.007(7) -0.010(8) -0.015(7)
C2 0.106(9) 0.152(13) 0.105(9) -0.036(9) -0.041(8) 0.042(9)
C3 0.095(7) 0.118(14) 0.095(7) -0.018(8) -0.034(10) 0.018(8)
C4 0.33(2) 0.102(17) 0.33(2) -0.112(17) -0.10(3) 0.112(17)
C5 0.24(2) 0.159(15) 0.27(2) -0.125(17) -0.154(19) 0.145(16)
O1 0.112(6) 0.129(7) 0.099(6) -0.038(5) -0.034(5) 0.023(5)
O2 0.099(5) 0.090(5) 0.092(5) -0.018(4) -0.036(4) 0.004(4)
O1L 0.21(2) 0.133(11) 0.133(11) -0.090(14) 0.000 0.000
Cu1 0.0824(18) 0.0799(13) 0.0799(13) -0.0327(13) 0.000 0.000
Cu2 0.0759(17) 0.0793(12) 0.0793(12) -0.0245(13) 0.000 0.000
N1L 0.119(14) 0.073(7) 0.073(7) -0.054(9) 0.000 0.000
C1L 0.159(18) 0.137(18) 0.143(18) -0.007(10) 0.000 0.000
C2L 0.099(10) 0.106(10) 0.102(10) -0.028(8) -0.020(8) 0.019(8)
O3 0.43(2) 0.45(3) 0.43(2) -0.025(14) -0.046(19) 0.025(14)
 
_geom_special_details
;
 All esds (except the esd in the dihedral angle between two l.s. planes)
 are estimated using the full covariance matrix.  The cell esds are taken
 into account individually in the estimation of esds in distances, angles
 and torsion angles; correlations between esds in cell parameters are only
 used when they are defined by crystal symmetry.  An approximate (isotropic)
 treatment of cell esds is used for estimating esds involving l.s. planes.
;
 
loop_
 _geom_bond_atom_site_label_1
 _geom_bond_atom_site_label_2
 _geom_bond_distance
 _geom_bond_site_symmetry_2
 _geom_bond_publ_flag
C1 O1 1.246(14) . ?
C1 O2 1.268(14) . ?
C1 C2 1.477(17) . ?
C2 C3 1.375(15) . ?
C2 C5 1.390(18) . ?
C3 C2 1.375(15) 166 ?
C4 C5 1.397(15) . ?
C4 C5 1.397(15) 166 ?
C4 O3 1.410(18) . ?
O1 Cu1 1.968(8) . ?
O2 Cu2 1.961(7) . ?
O1L Cu2 2.148(15) . ?
Cu1 O1 1.968(8) 115 ?
Cu1 O1 1.968(8) 100_655 ?
Cu1 O1 1.968(8) 18_655 ?
Cu1 N1L 2.234(13) . ?
Cu1 Cu2 2.657(3) . ?
Cu2 O2 1.961(7) 18_655 ?
Cu2 O2 1.961(7) 100_655 ?
Cu2 O2 1.961(7) 115 ?
N1L C1L 1.484(19) 18_655 ?
N1L C1L 1.484(19) . ?
N1L C2L 1.510(14) 18_655 ?
N1L C2L 1.510(14) 115 ?
N1L C2L 1.510(14) . ?
N1L C2L 1.510(14) 100_655 ?
C1L C1L 1.54(2) 138 ?
C2L C2L 1.544(18) 138 ?
 
loop_
 _geom_angle_atom_site_label_1
 _geom_angle_atom_site_label_2
 _geom_angle_atom_site_label_3
 _geom_angle
 _geom_angle_site_symmetry_1
 _geom_angle_site_symmetry_3
 _geom_angle_publ_flag
O1 C1 O2 125.4(12) . . ?
O1 C1 C2 118.2(12) . . ?
O2 C1 C2 116.4(12) . . ?
C3 C2 C5 122.5(13) . . ?
C3 C2 C1 121.3(13) . . ?
C5 C2 C1 116.2(12) . . ?
C2 C3 C2 121.1(18) 166 . ?
C5 C4 C5 131(2) . 166 ?
C5 C4 O3 113.9(11) . . ?
C5 C4 O3 113.9(11) 166 . ?
C2 C5 C4 111.3(16) . . ?
C1 O1 Cu1 123.2(9) . . ?
C1 O2 Cu2 123.5(8) . . ?
O1 Cu1 O1 89.4(6) . 115 ?
O1 Cu1 O1 89.3(6) . 100_655 ?
O1 Cu1 O1 168.0(5) 115 100_655 ?
O1 Cu1 O1 168.0(5) . 18_655 ?
O1 Cu1 O1 89.3(6) 115 18_655 ?
O1 Cu1 O1 89.4(6) 100_655 18_655 ?
O1 Cu1 N1L 96.0(2) . . ?
O1 Cu1 N1L 96.0(2) 115 . ?
O1 Cu1 N1L 96.0(2) 100_655 . ?
O1 Cu1 N1L 96.0(2) 18_655 . ?
O1 Cu1 Cu2 84.0(2) . . ?
O1 Cu1 Cu2 84.0(2) 115 . ?
O1 Cu1 Cu2 84.0(2) 100_655 . ?
O1 Cu1 Cu2 84.0(2) 18_655 . ?
N1L Cu1 Cu2 180.0(4) . . ?
O2 Cu2 O2 89.6(5) 18_655 100_655 ?
O2 Cu2 O2 89.0(5) 18_655 115 ?
O2 Cu2 O2 167.2(5) 100_655 115 ?
O2 Cu2 O2 167.2(5) 18_655 . ?
O2 Cu2 O2 89.0(5) 100_655 . ?
O2 Cu2 O2 89.6(5) 115 . ?
O2 Cu2 O1L 96.4(2) 18_655 . ?
O2 Cu2 O1L 96.4(2) 100_655 . ?
O2 Cu2 O1L 96.4(2) 115 . ?
O2 Cu2 O1L 96.4(2) . . ?
O2 Cu2 Cu1 83.6(2) 18_655 . ?
O2 Cu2 Cu1 83.6(2) 100_655 . ?
O2 Cu2 Cu1 83.6(2) 115 . ?
O2 Cu2 Cu1 83.6(2) . . ?
O1L Cu2 Cu1 180.0(4) . . ?
C1L N1L C1L 142.1(14) 18_655 . ?
C1L N1L C2L 108.6(10) 18_655 18_655 ?
C1L N1L C2L 58.3(10) . 18_655 ?
C1L N1L C2L 108.6(10) 18_655 115 ?
C1L N1L C2L 58.3(10) . 115 ?
C2L N1L C2L 113.6(18) 18_655 115 ?
C1L N1L C2L 58.3(10) 18_655 . ?
C1L N1L C2L 108.6(10) . . ?
C2L N1L C2L 142.9(13) 18_655 . ?
C2L N1L C2L 53.0(19) 115 . ?
C1L N1L C2L 58.3(10) 18_655 100_655 ?
C1L N1L C2L 108.6(10) . 100_655 ?
C2L N1L C2L 53.0(19) 18_655 100_655 ?
C2L N1L C2L 142.9(13) 115 100_655 ?
C2L N1L C2L 113.6(18) . 100_655 ?
C1L N1L Cu1 108.9(7) 18_655 . ?
C1L N1L Cu1 108.9(7) . . ?
C2L N1L Cu1 108.5(6) 18_655 . ?
C2L N1L Cu1 108.5(6) 115 . ?
C2L N1L Cu1 108.5(6) . . ?
C2L N1L Cu1 108.5(6) 100_655 . ?
N1L C1L C1L 108.9(7) . 138 ?
N1L C2L C2L 108.5(6) . 138 ?
 
_refine_diff_density_max    0.761
_refine_diff_density_min   -0.765
_refine_diff_density_rms    0.096

_shelx_res_file
;

    fm-3m_sqd.res created by SHELXL-2014/7

TITL UMOM-1-b'
CELL 0.71073  39.8782  39.8782  39.8782  90.000  90.000  90.000
ZERR       4   0.0046   0.0046   0.0046   0.000   0.000   0.000
LATT 4
SYMM -X, -Y, Z
SYMM -X, Y, -Z
SYMM X, -Y, -Z
SYMM Z, X, Y
SYMM Z, -X, -Y
SYMM -Z, -X, Y
SYMM -Z, X, -Y
SYMM Y, Z, X
SYMM -Y, Z, -X
SYMM Y, -Z, -X
SYMM -Y, -Z, X
SYMM Y, X, -Z
SYMM -Y, -X, -Z
SYMM Y, -X, Z
SYMM -Y, X, Z
SYMM X, Z, -Y
SYMM -X, Z, Y
SYMM -X, -Z, -Y
SYMM X, -Z, Y
SYMM Z, Y, -X
SYMM Z, -Y, X
SYMM -Z, Y, X
SYMM -Z, -Y, -X
SFAC C   H  N  O  Cu
UNIT 912 768 48 528 96
OMIT  -3.00  47.00
L.S. 20
ACTA
BOND
FMAP 2
PLAN 10
DFIX 1.38 C4 O3
DFIX 1.38 C2L N1L
DFIX 1.42 C1L N1L
DFIX 1.52 C1L C1L_$5
DFIX 1.52 C2L C2L_$5
DANG 2.34 O3 C5
FLAT C5 C4 O3
ISOR 0.01 O3 C2L C1L
ISOR 0.05 C4
eqiv   $5   x, -z+1/2, -y+1/2
eqiv   $4   x, z, y
eqiv   $3   -x+1, z, y
FREE C1L C2L_$3
FREE C1L C2L_$4
FREE C2L C1L_$3
FREE C2L C2L_$4
SIZE 0.25 0.24 0.18
WGHT    0.172500  834.894043
FVAR       0.19987
MOLE 1
C1    1    0.454227    0.195935    0.133923    11.00000    0.11313    0.08545 =
         0.10132    0.00668   -0.00977   -0.01451
C2    1    0.424943    0.211576    0.117523    11.00000    0.10570    0.15196 =
         0.10458   -0.03599   -0.04096    0.04165
C3    1    0.410076    0.197206    0.089924    10.50000    0.09510    0.11850 =
         0.09510   -0.01755   -0.03376    0.01755
AFIX  43
H3    2    0.418831    0.177444    0.081168    10.50000   -1.20000
AFIX   0
C4    1    0.386618    0.254522    0.113382    10.50000    0.33480    0.10211 =
         0.33480   -0.11170   -0.09504    0.11170
C5    1    0.413917    0.241702    0.131184    11.00000    0.23793    0.15931 =
         0.27190   -0.12540   -0.15447    0.14506
AFIX  43
H5    2    0.423494    0.251995    0.149791    11.00000   -1.20000
AFIX   0
O1    4    0.465303    0.209096    0.160000    11.00000    0.11246    0.12902 =
         0.09929   -0.03827   -0.03405    0.02305
O2    4    0.465538    0.169445    0.120441    11.00000    0.09867    0.09005 =
         0.09201   -0.01810   -0.03621    0.00353
O1L   4    0.500000    0.102986    0.102986    10.25000    0.21172    0.13258 =
         0.13258   -0.08964    0.00000    0.00000
CU1   5    0.500000    0.188194    0.188194    10.25000    0.08237    0.07991 =
         0.07991   -0.03268    0.00000    0.00000
CU2   5    0.500000    0.141076    0.141076    10.25000    0.07591    0.07933 =
         0.07933   -0.02450    0.00000    0.00000
N1L   3    0.500000    0.227799    0.227799    10.25000    0.11911    0.07332 =
         0.07332   -0.05368    0.00000    0.00000
C1L   1    0.500000    0.211448    0.261224    10.25000    0.15864    0.13655 =
         0.14280   -0.00707    0.00000    0.00000
AFIX  23
H1L1  2    0.519717    0.197397    0.263567    10.25000   -1.20000
H1L2  2    0.480283    0.197397    0.263567    10.25000   -1.20000
AFIX   0
C2L   1    0.468330    0.248248    0.224372    10.50000    0.09946    0.10623 =
         0.10151   -0.02798   -0.01953    0.01947
AFIX  23
H2L1  2    0.448854    0.233907    0.226956    10.50000   -1.20000
H2L2  2    0.467410    0.258521    0.202342    10.50000   -1.20000
AFIX   0
O3    4    0.379601    0.288457    0.120399    10.50000    0.43298    0.45199 =
         0.43298   -0.02534   -0.04593    0.02534
AFIX  83
H3A   2    0.365198    0.289595    0.135029    10.50000   -1.50000
AFIX   0
HKLF 4

REM  UMOM-1-b'
REM R1 =  0.1486 for    2010 Fo > 4sig(Fo)  and  0.1709 for all    2338 data
REM     95 parameters refined using     30 restraints

END

WGHT      0.1734    796.3099

REM Highest difference peak  0.761,  deepest hole -0.765,  1-sigma level  0.096
Q1    1   0.3635  0.2758  0.1365  10.50000  0.05    0.76
Q2    1   0.5000  0.1490  0.1577  10.50000  0.05    0.70
Q3    1   0.4847  0.1579  0.1394  11.00000  0.05    0.69
Q4    1   0.5160  0.1900  0.1694  11.00000  0.05    0.61
Q5    1   0.5000  0.1751  0.1751  10.25000  0.05    0.57
Q6    1   0.4794  0.2008  0.1722  11.00000  0.05    0.48
Q7    1   0.3973  0.2990  0.1027  10.50000  0.05    0.45
Q8    1   0.5000  0.1702  0.2068  10.50000  0.05    0.39
Q9    1   0.4834  0.0890  0.0890  10.50000  0.05    0.38
Q10   1   0.5000  0.2019  0.2019  10.25000  0.05    0.38
;
_shelx_res_checksum   36493

_shelx_hkl_file
;
   0   0  -8   51925    1303                                                       41270 -103.96    0.00  1.0000
   0   0 -10   43657    1814                                                       42193  -14.87    0.00  1.0000
   0   0 -12   16358     798                                                       17778  -22.86    0.00  1.0000
   0   0 -14    1692     437                                                        2101   20.15    0.00  1.0000
   0   0 -16   22577    1034                                                       23445   12.07    0.00  1.0000
   0   0 -18   12104     830                                                       13230  -21.05    0.00  1.0000
   0   0 -20   10319     622                                                       10469    3.11    0.00  1.0000
   0   0 -22   26063    1931                                                       29937   48.86    0.00  1.0000
   0   0 -24   11278     908                                                       13776   47.00    0.00  1.0000
   0   0 -28   13077    1181                                                       15669   45.58    0.00  1.0000
   0   0 -30    4189     642                                                        4278    2.88    0.00  1.0000
   0   0 -32    1490     216                                                        1431   -3.26    0.00  1.0000
   0   0 -34      67     585                                                         224   28.52    0.00  1.0000
   0   0 -34      97     173                                                         276   28.52    0.00  1.0000
   0   0 -34      46     514                                                        -195   28.52    0.00  1.0000
   0   0 -36    3873     595                                                        3383  -17.18    0.00  1.0000
   0   0 -36    1541     198                                                        1238  -17.18    0.00  1.0000
   0   0 -38       1     193                                                         -23   -4.41    0.00  1.0000
   0   0 -38       1     520                                                        -472   -4.41    0.00  1.0000
   0   0 -40     173     170                                                        -195   55.25    0.00  1.0000
   0   0 -40     173     617                                                        -444   55.25    0.00  1.0000
   0   0 -42     778     168                                                         165  -63.50    0.00  1.0000
   0   2 -42     436     567                                                         610   16.07    0.00  1.0000
   0   2 -40       7     101                                                         -34  -11.07    0.00  1.0000
   0   2 -40     340     627                                                         444  -11.07    0.00  1.0000
   0   2 -38       9     501                                                        -786  -12.48    0.00  1.0000
   0   2 -38       2     170                                                           2  -12.48    0.00  1.0000
   0   2 -36      14     490                                                        -637   15.82    0.00  1.0000
   0   2 -36      59     130                                                         131   15.82    0.00  1.0000
   0   2 -34      50     226                                                         184  -27.21    0.00  1.0000
   0   2 -32    2147     511                                                        2259   -5.03    0.00  1.0000
   0   2 -32     909     158                                                         982   -5.03    0.00  1.0000
   0   2 -30     235     174                                                         157   11.84    0.00  1.0000
   0   2 -28     184     136                                                         169    2.33    0.00  1.0000
   0   2 -28     170     418                                                         156    2.33    0.00  1.0000
   0   2 -26    4882     498                                                        4584    9.10    0.00  1.0000
   0   2 -26    3077     219                                                        2842    9.10    0.00  1.0000
   0   2 -24    6103     659                                                        5945    4.28    0.00  1.0000
   0   2 -24    4825     221                                                        4685    4.28    0.00  1.0000
   0   2 -22    1510     354                                                        1699   -9.92    0.00  1.0000
   0   2 -20      83     290                                                         -43   38.35    0.00  1.0000
   0   2 -18    3156     333                                                        3209   -1.97    0.00  1.0000
   0   2 -16     242     343                                                         846   57.54    0.00  1.0000
   0   2 -14      58     346                                                         378   49.88    0.00  1.0000
   0   2 -12      56     238                                                         239  -33.97    0.00  1.0000
   0   2 -10      27     230                                                          44   -6.33    0.00  1.0000
   0  -2  10     405     256                                                         467   -6.33    0.00  1.0000
   0   2  -8   16207     906                                                       30924 -204.16    0.00  1.0000
   0   2  -8   13102     518                                                       26572 -204.16    0.00  1.0000
   0  -2   8   15092     933                                                       29376 -204.16    0.00  1.0000
   0   2  -6    1138      87                                                         746  -26.99    0.00  1.0000
   0   2  -6     911      34                                                         565  -26.99    0.00  1.0000
   0  -2   6    1216     121                                                         810  -26.99    0.00  1.0000
   0  -2  -6    2064     130                                                        1521  -27.03    0.00  1.0000
   0  -2  -8   21277    1518                                                       37781 -203.99    0.00  1.0000
   0  -2 -20       9     200                                                         140   38.49    0.00  1.0000
   0  -2 -22    1409     397                                                        1589   -9.80    0.00  1.0000
   0  -2 -24    6059     664                                                        5898    4.39    0.00  1.0000
   0  -2 -24    6040     616                                                        5879    4.39    0.00  1.0000
   0  -2 -26    4303     650                                                        4016    9.37    0.00  1.0000
   0  -2 -28     979     452                                                         942    2.49    0.00  1.0000
   0  -2 -30     360     474                                                         260   12.00    0.00  1.0000
   0  -2 -30     655     522                                                         517   12.00    0.00  1.0000
   0  -2 -32    1236     636                                                        1320   -4.97    0.00  1.0000
   0  -2 -32    1921     711                                                        2026   -4.97    0.00  1.0000
   0  -2 -34      41     517                                                        -431  -26.95    0.00  1.0000
   0  -2 -36      14     517                                                        -214   15.98    0.00  1.0000
   0  -2 -36     415     565                                                         584   15.98    0.00  1.0000
   0  -2 -38       0     297                                                           7  -12.21    0.00  1.0000
   0  -2 -38       8     506                                                         -53  -12.21    0.00  1.0000
   0  -2 -40     118     181                                                         181  -10.92    0.00  1.0000
   0  -2 -42      15     179                                                         -25   16.22    0.00  1.0000
   0  -2 -44      49     157                                                          90  -10.41    0.00  1.0000
   0   4 -42       1     541                                                         -45    3.86    0.00  1.0000
   0   4 -40     364     529                                                         257   12.89    0.00  1.0000
   0   4 -34     192      83                                                         184    1.28    0.00  1.0000
   0   4 -34     803     491                                                         786    1.28    0.00  1.0000
   0   4 -32       1      95                                                          11   10.48    0.00  1.0000
   0   4 -32     697     461                                                         835   10.48    0.00  1.0000
   0   4 -30     708     114                                                         828   -9.09    0.00  1.0000
   0   4 -28    2016     441                                                        2215   -9.11    0.00  1.0000
   0   4 -28     948     128                                                        1086   -9.11    0.00  1.0000
   0   4 -26       1     100                                                          18  -15.06    0.00  1.0000
   0   4 -26     268     368                                                         397  -15.06    0.00  1.0000
   0   4 -24    9773     640                                                        9033   16.06    0.00  1.0000
   0   4 -24    8996     228                                                        8287   16.06    0.00  1.0000
   0   4 -22     258     103                                                         243    2.03    0.00  1.0000
   0   4 -22     174     301                                                         162    2.03    0.00  1.0000
   0   4 -20    4827     156                                                        4822    0.16    0.00  1.0000
   0   4 -20    4561     383                                                        4556    0.16    0.00  1.0000
   0   4 -18     100      83                                                         136   -7.38    0.00  1.0000
   0   4 -18       3     237                                                        -228   -7.38    0.00  1.0000
   0   4 -16     582     232                                                         776  -15.66    0.00  1.0000
   0   4 -16     477      80                                                         653  -15.66    0.00  1.0000
   0  -4  16     267     269                                                         403  -15.66    0.00  1.0000
   0   4 -14    1030     262                                                        1505  -28.41    0.00  1.0000
   0   4 -14    1140      85                                                        1637  -28.41    0.00  1.0000
   0  -4  14    1259     285                                                        1779  -28.41    0.00  1.0000
   0   4 -12     845      82                                                        1420  -36.47    0.00  1.0000
   0   4 -12    1336     347                                                        2041  -36.47    0.00  1.0000
   0  -4  12    1054     282                                                        1688  -36.47    0.00  1.0000
   0   4 -10    3502     363                                                        1842   68.37    0.00  1.0000
   0  -4  10    2921     284                                                        1428   68.37    0.00  1.0000
   0   4  -8    7728     587                                                       10275  -57.11    0.00  1.0000
   0  -4   8    7538     462                                                       10055  -57.11    0.00  1.0000
   0   4  -6    4940     127                                                         -38 -295.50    0.00  1.0000
   0  -4   6    3710     127                                                          88 -295.50    0.00  1.0000
   0   4   6    3549     168                                                         115 -295.52    0.00  1.0000
   0  -4  -6    3011     169                                                         238 -295.52    0.00  1.0000
   0   4   8    5554     523                                                        7734  -56.98    0.00  1.0000
   0  -4  -8    5355     479                                                        7499  -56.98    0.00  1.0000
   0  -4 -10    4536     378                                                        2610   68.38    0.00  1.0000
   0  -4 -12    1110     502                                                        1755  -36.26    0.00  1.0000
   0  -4 -14     852     354                                                        1288  -28.40    0.00  1.0000
   0  -4 -16     341     431                                                         490  -15.46    0.00  1.0000
   0  -4 -18     261     343                                                         317   -7.33    0.00  1.0000
   0  -4 -20    5037     537                                                        5025    0.34    0.00  1.0000
   0  -4 -22       0     393                                                        -186    2.20    0.00  1.0000
   0  -4 -24   10160     809                                                        9402   16.13    0.00  1.0000
   0  -4 -26      13     261                                                        -187  -14.88    0.00  1.0000
   0  -4 -26     180     461                                                         287  -14.88    0.00  1.0000
   0  -4 -28     854     484                                                         984   -9.06    0.00  1.0000
   0  -4 -30    1087     543                                                        1230   -8.85    0.00  1.0000
   0  -4 -30    2133     582                                                        2331   -8.85    0.00  1.0000
   0  -4 -32     202     535                                                         280   10.61    0.00  1.0000
   0  -4 -32       6     467                                                        -104   10.61    0.00  1.0000
   0  -4 -36     416     493                                                         385    3.25    0.00  1.0000
   0  -4 -36       1     561                                                        -182    3.25    0.00  1.0000
   0  -4 -38      24     562                                                         -19   20.63    0.00  1.0000
   0  -4 -42     305     266                                                         272    4.06    0.00  1.0000
   0  -4 -44      62     248                                                        -284  -33.01    0.00  1.0000
   0   6 -40      63     506                                                          20   14.62    0.00  1.0000
   0   6 -34      29     452                                                          41    4.16    0.00  1.0000
   0   6 -32     568     478                                                         550   -1.58    0.00  1.0000
   0   6 -28    4240     687                                                        4124   -3.79    0.00  1.0000
   0   6 -26    4007     479                                                        4012    0.18    0.00  1.0000
   0   6 -24    1046     351                                                        1270  -13.91    0.00  1.0000
   0   6 -22   20590    1235                                                       20185   -5.97    0.00  1.0000
   0   6 -20    6114     442                                                        6329    5.73    0.00  1.0000
   0  -6  20    6593     545                                                        6816    5.73    0.00  1.0000
   0   6 -18    4511     359                                                        5121  -18.53    0.00  1.0000
   0  -6  18    3246     403                                                        3766  -18.53    0.00  1.0000
   0   6 -16    9660     549                                                        8525  -25.13    0.00  1.0000
   0  -6  16    9435     499                                                        8314  -25.13    0.00  1.0000
   0   6 -14    2053     355                                                        1761  -14.16    0.00  1.0000
   0  -6  14    2089     390                                                        1794  -14.16    0.00  1.0000
   0   6 -12    5534     301                                                        3267   72.49    0.00  1.0000
   0  -6  12    4466     108                                                        2460   72.49    0.00  1.0000
   0  -6  12    4962     325                                                        2831   72.49    0.00  1.0000
   0   6 -10     847     449                                                        3350  122.52    0.00  1.0000
   0  -6  10     860     440                                                        3376  122.52    0.00  1.0000
   0  -6  10     841     136                                                        3337  122.52    0.00  1.0000
   0   6  -8     807     407                                                        6887 -229.77    0.00  1.0000
   0  -6   8     868     443                                                        7065 -229.77    0.00  1.0000
   0   6  -6  165204   23523                                                      247698  383.82    0.00  1.0000
   0  -6   6  158864   22974                                                      239921  383.82    0.00  1.0000
   0   6  -4    3916     141                                                          59 -295.37    0.00  1.0000
   0  -6   4    4935     191                                                        -177 -295.37    0.00  1.0000
   0   6  -2    1433     158                                                         989  -26.93    0.00  1.0000
   0  -6   2    1236     114                                                         827  -26.93    0.00  1.0000
   0   6   0   86385    9443                                                      155242  421.70    0.00  1.0000
   0  -6   0   89257    9491                                                      159085  421.70    0.00  1.0000
   0   6   2    1531     129                                                        1071  -26.91    0.00  1.0000
   0  -6  -2    1843     124                                                        1335  -26.91    0.00  1.0000
   0   6   4    4935     169                                                        -152 -295.36    0.00  1.0000
   0  -6  -4    3787     170                                                          76 -295.36    0.00  1.0000
   0   6   6  176820   29357                                                      261872  383.79    0.00  1.0000
   0  -6  -6  185389   30755                                                      272278  383.79    0.00  1.0000
   0   6   8    1171     596                                                        7886 -229.75    0.00  1.0000
   0  -6  -8    1120     551                                                        7754 -229.75    0.00  1.0000
   0   6  10     205     539                                                        1838  122.45    0.00  1.0000
   0  -6 -10     273     538                                                        2036  122.45    0.00  1.0000
   0   6  12    4421     436                                                        2425   72.55    0.00  1.0000
   0  -6 -12    5995     410                                                        3622   72.55    0.00  1.0000
   0  -6 -14    1300     451                                                        1070  -14.18    0.00  1.0000
   0  -6 -16    8520     526                                                        7456  -25.13    0.00  1.0000
   0  -6 -18    4986     519                                                        5629  -18.59    0.00  1.0000
   0  -6 -20    7400     633                                                        7636    5.73    0.00  1.0000
   0  -6 -22   22668    1723                                                       22245   -5.94    0.00  1.0000
   0  -6 -24    1686     657                                                        1969  -13.98    0.00  1.0000
   0  -6 -26    4831     873                                                        4836    0.14    0.00  1.0000
   0  -6 -28    2955     819                                                        2856   -3.86    0.00  1.0000
   0  -6 -30     435     507                                                         518    8.06    0.00  1.0000
   0  -6 -30       4     290                                                        -163    8.06    0.00  1.0000
   0  -6 -32    1242     585                                                        1215   -1.62    0.00  1.0000
   0  -6 -34      53     560                                                          68    4.17    0.00  1.0000
   0  -6 -36    1147     535                                                        1060   -5.51    0.00  1.0000
   0  -6 -38       0     583                                                        -170    0.71    0.00  1.0000
   0  -6 -42      47     651                                                        -102  -28.81    0.00  1.0000
   0  -6 -44      50     199                                                          88    9.71    0.00  1.0000
   0   8 -40     233     508                                                         274   -5.45    0.00  1.0000
   0   8 -36     206     451                                                         321   15.04    0.00  1.0000
   0   8 -34     308     448                                                         382    8.48    0.00  1.0000
   0   8 -32    2054     632                                                        1536   25.84    0.00  1.0000
   0   8 -28    2514     608                                                        2353   -6.88    0.00  1.0000
   0   8 -26    1952     541                                                        1740   10.42    0.00  1.0000
   0   8 -24    5104     489                                                        5257   -4.46    0.00  1.0000
   0  -8  24    4670     595                                                        4816   -4.46    0.00  1.0000
   0   8 -22    1432     349                                                        1405   -1.50    0.00  1.0000
   0  -8  22    2215     428                                                        2182   -1.50    0.00  1.0000
   0   8 -20     629     392                                                         719    7.30    0.00  1.0000
   0  -8  20     279     331                                                         340    7.30    0.00  1.0000
   0   8 -18    5139     390                                                        4598   16.34    0.00  1.0000
   0  -8  18    5239     434                                                        4693   16.34    0.00  1.0000
   0   8 -16    3140     308                                                        3031    4.13    0.00  1.0000
   0  -8  16    2788     455                                                        2685    4.13    0.00  1.0000
   0   8 -14    9810     737                                                       16563  124.82    0.00  1.0000
   0  -8  14   10808     358                                                       17852  124.82    0.00  1.0000
   0  -8  14   10610     805                                                       17597  124.82    0.00  1.0000
   0   8 -12     403     365                                                         984   47.85    0.00  1.0000
   0  -8  12     265     288                                                         760   47.85    0.00  1.0000
   0  -8  12     430     119                                                        1027   47.85    0.00  1.0000
   0   8 -10   10709     829                                                       18389 -135.30    0.00  1.0000
   0  -8  10   11399     861                                                       19290 -135.30    0.00  1.0000
   0   8  -8     812    1027                                                       16691  423.86    0.00  1.0000
   0  -8   8    1022    1042                                                       17604  423.86    0.00  1.0000
   0   8  -6    1118     506                                                        7752 -229.84    0.00  1.0000
   0  -8   6     911     479                                                        7189 -229.84    0.00  1.0000
   0   8  -4    5948     511                                                        8199  -56.99    0.00  1.0000
   0  -8   4    6880     653                                                        9288  -56.99    0.00  1.0000
   0   8  -2   17581    1271                                                       32797 -203.99    0.00  1.0000
   0  -8   2   17409    1268                                                       32562 -203.99    0.00  1.0000
   0   8   0  102736    4324                                                       87526 -103.78    0.00  1.0000
   0  -8   0  103753    4299                                                       88464 -103.78    0.00  1.0000
   0   8   2   16724    1249                                                       31629 -204.07    0.00  1.0000
   0  -8  -2   16892    1237                                                       31860 -204.07    0.00  1.0000
   0   8   4    5430     520                                                        7591  -57.05    0.00  1.0000
   0  -8  -4    6038     509                                                        8307  -57.05    0.00  1.0000
   0   8   6    1252     616                                                        8098 -229.85    0.00  1.0000
   0  -8  -6    1493     594                                                        8696 -229.85    0.00  1.0000
   0   8   8    1656    1483                                                       19999  423.84    0.00  1.0000
   0  -8  -8    1681    1053                                                       20085  423.84    0.00  1.0000
   0   8  10    9661    1036                                                       17011 -135.36    0.00  1.0000
   0  -8 -10    9571    1218                                                       16891 -135.36    0.00  1.0000
   0   8  12     813     400                                                        1583   47.69    0.00  1.0000
   0  -8 -12     575     507                                                        1242   47.69    0.00  1.0000
   0   8  14    8177     900                                                       14414  124.73    0.00  1.0000
   0  -8 -14    9416     846                                                       16045  124.73    0.00  1.0000
   0   8  16    2073     419                                                        1988    3.96    0.00  1.0000
   0  -8 -16    2653     402                                                        2557    3.96    0.00  1.0000
   0  -8 -18    4726     497                                                        4211   16.25    0.00  1.0000
   0  -8 -20     575     536                                                         659    7.09    0.00  1.0000
   0  -8 -22    1621     468                                                        1588   -1.71    0.00  1.0000
   0  -8 -24    3846     612                                                        3982   -4.56    0.00  1.0000
   0  -8 -26    1872     553                                                        1667   10.25    0.00  1.0000
   0  -8 -28    2726     827                                                        2556   -6.97    0.00  1.0000
   0  -8 -30      25     739                                                         100   20.97    0.00  1.0000
   0  -8 -32    2903     678                                                        2286   25.60    0.00  1.0000
   0  -8 -34     693     613                                                         799    8.27    0.00  1.0000
   0  -8 -36      13     502                                                        -129   14.90    0.00  1.0000
   0  -8 -38       3     647                                                       -1233    7.76    0.00  1.0000
   0  -8 -42    1437     743                                                        2084   32.61    0.00  1.0000
   0  10 -40     743     508                                                         599   11.80    0.00  1.0000
   0  10 -38     430     469                                                         319  -12.16    0.00  1.0000
   0  10 -36      50     585                                                        -242  -29.66    0.00  1.0000
   0  10 -34     266     598                                                         364  -11.69    0.00  1.0000
   0  10 -32     316     587                                                         315   -0.11    0.00  1.0000
   0  10 -30    1127     595                                                        1001    8.12    0.00  1.0000
   0  10 -28     127     520                                                         232   16.65    0.00  1.0000
   0 -10  28      16     362                                                         -53   16.65    0.00  1.0000
   0  10 -26     912     399                                                         889   -1.60    0.00  1.0000
   0 -10  26    1462     502                                                        1433   -1.60    0.00  1.0000
   0  10 -24    7358     542                                                        5874   38.48    0.00  1.0000
   0 -10  24    6844     806                                                        5415   38.48    0.00  1.0000
   0  10 -22    2865     560                                                        3252   14.74    0.00  1.0000
   0 -10  22    2763     472                                                        3143   14.74    0.00  1.0000
   0  10 -20     650     319                                                         658    0.62    0.00  1.0000
   0 -10  20     460     464                                                         466    0.62    0.00  1.0000
   0  10 -18    4844     413                                                        4577    8.20    0.00  1.0000
   0 -10  18    4975     453                                                        4704    8.20    0.00  1.0000
   0  10 -16    4566     368                                                        4832    8.17    0.00  1.0000
   0 -10  16    3919     398                                                        4165    8.17    0.00  1.0000
   0 -10  16    3958     132                                                        4206    8.17    0.00  1.0000
   0  10 -14   10368     573                                                       12206  -36.44    0.00  1.0000
   0 -10  14   10242     309                                                       12070  -36.44    0.00  1.0000
   0 -10  14    9722     620                                                       11505  -36.44    0.00  1.0000
   0  10 -12    7303     409                                                        5707  -41.69    0.00  1.0000
   0 -10  12    8727     430                                                        6973  -41.69    0.00  1.0000
   0  10 -10    5270     960                                                       20867  302.39    0.00  1.0000
   0 -10  10    5245     973                                                       20818  302.39    0.00  1.0000
   0  10  -8   11205     920                                                       19038 -135.31    0.00  1.0000
   0 -10   8   10714    1105                                                       18396 -135.31    0.00  1.0000
   0  10  -6     799     387                                                        3248  122.34    0.00  1.0000
   0 -10   6     698     381                                                        3039  122.34    0.00  1.0000
   0  10  -4    3992     381                                                        2204   68.27    0.00  1.0000
   0 -10   4    3345     481                                                        1731   68.27    0.00  1.0000
   0  10  -2       2     321                                                         -88   -6.37    0.00  1.0000
   0 -10   2      50     313                                                          73   -6.37    0.00  1.0000
   0  10   0   53526    2561                                                       51915  -14.76    0.00  1.0000
   0 -10   0   53649    2527                                                       52036  -14.76    0.00  1.0000
   0  10   2       2     455                                                        -147   -6.34    0.00  1.0000
   0 -10  -2     523     326                                                         593   -6.34    0.00  1.0000
   0  10   4    3916     400                                                        2150   68.19    0.00  1.0000
   0 -10  -4    4008     382                                                        2218   68.19    0.00  1.0000
   0  10   6     405     425                                                        2380  122.37    0.00  1.0000
   0 -10  -6     337     385                                                        2207  122.37    0.00  1.0000
   0  10   8    9047    1004                                                       16198 -135.46    0.00  1.0000
   0 -10  -8   10042     953                                                       17521 -135.46    0.00  1.0000
   0  10  10    4327    1189                                                       18948  302.44    0.00  1.0000
   0 -10 -10    4272    1040                                                       18833  302.44    0.00  1.0000
   0  10  12    6924     555                                                        5368  -41.81    0.00  1.0000
   0 -10 -12    8649     523                                                        6898  -41.81    0.00  1.0000
   0  10  14   10469     992                                                       12320  -36.51    0.00  1.0000
   0 -10 -14   10067     731                                                       11883  -36.51    0.00  1.0000
   0  10  16    4708     566                                                        4971    7.96    0.00  1.0000
   0 -10 -16    5296     513                                                        5575    7.96    0.00  1.0000
   0  10  18    3741     529                                                        3509    8.11    0.00  1.0000
   0 -10 -18    4759     531                                                        4497    8.11    0.00  1.0000
   0 -10 -20     874     443                                                         881    0.47    0.00  1.0000
   0 -10 -22    3112     772                                                        3511   14.59    0.00  1.0000
   0 -10 -24    8708     793                                                        7088   38.44    0.00  1.0000
   0 -10 -26     294     525                                                         280   -1.77    0.00  1.0000
   0 -10 -28     340     733                                                         501   16.56    0.00  1.0000
   0 -10 -30    1261     802                                                        1132    7.89    0.00  1.0000
   0 -10 -32     250     784                                                         249   -0.16    0.00  1.0000
   0 -10 -34     368     777                                                         484  -11.92    0.00  1.0000
   0 -10 -36     291     770                                                         583  -29.78    0.00  1.0000
   0 -10 -36      50     377                                                         -81  -29.78    0.00  1.0000
   0 -10 -38     175     619                                                         106  -12.42    0.00  1.0000
   0  12 -40     481     508                                                         457    2.36    0.00  1.0000
   0  12 -38     188     470                                                         211   -3.48    0.00  1.0000
   0  12 -36     157     456                                                         284  -18.38    0.00  1.0000
   0  12 -34      14     445                                                          79   22.52    0.00  1.0000
   0  12 -32       2     440                                                        -227    5.47    0.00  1.0000
   0  12 -30     348     429                                                         522  -17.63    0.00  1.0000
   0 -12  30     136     328                                                         252  -17.63    0.00  1.0000
   0  12 -28       3     559                                                          71   28.68    0.00  1.0000
   0 -12  28      47     657                                                        -188   28.68    0.00  1.0000
   0  12 -26       1     406                                                          25   25.59    0.00  1.0000
   0 -12  26     350     449                                                         615   25.59    0.00  1.0000
   0  12 -24    9565     708                                                        9353    4.59    0.00  1.0000
   0 -12  24   10698     850                                                       10474    4.59    0.00  1.0000
   0  12 -22    2516     428                                                        2980   18.63    0.00  1.0000
   0 -12  22    2626     494                                                        3099   18.63    0.00  1.0000
   0  12 -20      10     441                                                        -797   13.39    0.00  1.0000
   0 -12  20     237     482                                                         345   13.39    0.00  1.0000
   0  12 -18    8993     815                                                       10733  -36.91    0.00  1.0000
   0 -12  18    8453     242                                                       10142  -36.91    0.00  1.0000
   0 -12  18    9383     695                                                       11158  -36.91    0.00  1.0000
   0  12 -16     873     307                                                         620  -19.56    0.00  1.0000
   0 -12  16     616     121                                                         407  -19.56    0.00  1.0000
   0 -12  16     392     310                                                         230  -19.56    0.00  1.0000
   0  12 -14       2     286                                                          16   22.59    0.00  1.0000
   0 -12  14     267     384                                                         470   22.59    0.00  1.0000
   0  12 -12   17390     561                                                        9502  144.64    0.00  1.0000
   0 -12  12   17351     535                                                        9473  144.64    0.00  1.0000
   0  12 -10    8404     465                                                        6679  -41.83    0.00  1.0000
   0 -12  10    7879     423                                                        6212  -41.83    0.00  1.0000
   0  12  -8     594     349                                                        1271   47.73    0.00  1.0000
   0 -12   8     706     422                                                        1433   47.73    0.00  1.0000
   0  12  -6    6073     421                                                        3689   72.33    0.00  1.0000
   0 -12   6    5653     536                                                        3363   72.33    0.00  1.0000
   0  12  -4     954     373                                                        1561  -36.50    0.00  1.0000
   0 -12   4    1297     355                                                        1993  -36.50    0.00  1.0000
   0  12  -2      71     337                                                         270  -33.97    0.00  1.0000
   0 -12   2     140     328                                                         393  -33.97    0.00  1.0000
   0  12   0   14583     827                                                       15931  -22.96    0.00  1.0000
   0 -12   0   14300     816                                                       15635  -22.96    0.00  1.0000
   0  12   2     164     340                                                         433  -33.89    0.00  1.0000
   0 -12  -2      97     326                                                         318  -33.89    0.00  1.0000
   0  12   4    1224     389                                                        1903  -36.52    0.00  1.0000
   0 -12  -4    1114     388                                                        1765  -36.52    0.00  1.0000
   0  12   6    5417     455                                                        3180   72.40    0.00  1.0000
   0 -12  -6    4819     437                                                        2726   72.40    0.00  1.0000
   0  12   8     341     396                                                         882   47.61    0.00  1.0000
   0 -12  -8     557     370                                                        1215   47.61    0.00  1.0000
   0  12  10    6397     528                                                        4908  -41.73    0.00  1.0000
   0 -12 -10    7283     487                                                        5688  -41.73    0.00  1.0000
   0  12  12   13631     626                                                        6785  144.59    0.00  1.0000
   0 -12 -12   14757     552                                                        7586  144.59    0.00  1.0000
   0  12  14     213     517                                                         399   22.67    0.00  1.0000
   0 -12 -14     153     367                                                         315   22.67    0.00  1.0000
   0  12  16     272     396                                                         140  -19.61    0.00  1.0000
   0 -12 -16      22     518                                                          -3  -19.61    0.00  1.0000
   0  12  18    9274     878                                                       11039  -36.89    0.00  1.0000
   0 -12 -18    9613    1113                                                       11408  -36.89    0.00  1.0000
   0  12  20      10     617                                                        -112   13.41    0.00  1.0000
   0 -12 -20    1290     584                                                        1529   13.41    0.00  1.0000
   0 -12 -22    2068     552                                                        2491   18.67    0.00  1.0000
   0 -12 -24    8449     877                                                        8248    4.64    0.00  1.0000
   0 -12 -26      27     539                                                         128   25.57    0.00  1.0000
   0 -12 -28      47     811                                                        -920   28.77    0.00  1.0000
   0 -12 -30      18     596                                                        -132  -17.67    0.00  1.0000
   0 -12 -32       2     628                                                        -666    5.64    0.00  1.0000
   0 -12 -34     357     620                                                         582   22.49    0.00  1.0000
   0 -12 -36      19     631                                                        -419  -18.33    0.00  1.0000
   0 -12 -38     872     689                                                         922   -3.53    0.00  1.0000
   0 -12 -40    1073     918                                                        1037    2.37    0.00  1.0000
   0 -12 -40       0     551                                                        -360    2.37    0.00  1.0000
   0  14 -42     692     543                                                        1237   37.38    0.00  1.0000
   0  14 -40     658     497                                                         679   -1.70    0.00  1.0000
   0  14 -38     120     482                                                        -658   46.03    0.00  1.0000
   0  14 -36     709     458                                                         549  -13.50    0.00  1.0000
   0  14 -34      62     429                                                          95    7.85    0.00  1.0000
   0  14 -32       0     435                                                        -541   -1.28    0.00  1.0000
   0 -14  32     419     543                                                         432   -1.28    0.00  1.0000
   0  14 -30      23     423                                                          25   -0.69    0.00  1.0000
   0 -14  30     124     522                                                         128   -0.69    0.00  1.0000
   0  14 -28    3804     681                                                        3537   -9.29    0.00  1.0000
   0 -14  28    2337     601                                                        2129   -9.29    0.00  1.0000
   0  14 -26     208     404                                                         363   19.73    0.00  1.0000
   0 -14  26      22     460                                                         -43   19.73    0.00  1.0000
   0  14 -24    6439     829                                                        6517   -2.04    0.00  1.0000
   0 -14  24    6275     703                                                        6352   -2.04    0.00  1.0000
   0  14 -22   11071     785                                                       10994   -1.55    0.00  1.0000
   0 -14  22   11205    1141                                                       11127   -1.55    0.00  1.0000
   0  14 -20    4833     484                                                        4756   -2.34    0.00  1.0000
   0 -14  20    3899     154                                                        3830   -2.34    0.00  1.0000
   0 -14  20    3736     521                                                        3668   -2.34    0.00  1.0000
   0  14 -18    7715     542                                                        6322   35.05    0.00  1.0000
   0 -14  18    7819     239                                                        6416   35.05    0.00  1.0000
   0 -14  18    7882     571                                                        6473   35.05    0.00  1.0000
   0  14 -16     631     366                                                         604   -2.30    0.00  1.0000
   0 -14  16     731     131                                                         702   -2.30    0.00  1.0000
   0 -14  16    1149     337                                                        1112   -2.30    0.00  1.0000
   0  14 -14   10619     788                                                       13656   58.15    0.00  1.0000
   0 -14  14   10224     962                                                       13208   58.15    0.00  1.0000
   0  14 -12       4     428                                                          12   22.65    0.00  1.0000
   0 -14  12     171     299                                                         340   22.65    0.00  1.0000
   0  14 -10    9552     639                                                       11322  -36.49    0.00  1.0000
   0 -14  10    9635     599                                                       11412  -36.49    0.00  1.0000
   0  14  -8   10055    1125                                                       16870  124.65    0.00  1.0000
   0 -14   8   10480     824                                                       17420  124.65    0.00  1.0000
   0  14  -6    1763     504                                                        1491  -14.29    0.00  1.0000
   0 -14   6    2121     447                                                        1822  -14.29    0.00  1.0000
   0  14  -4    1213     377                                                        1726  -28.50    0.00  1.0000
   0 -14   4    1177     468                                                        1683  -28.50    0.00  1.0000
   0  14  -2      65     332                                                         398   50.00    0.00  1.0000
   0 -14   2       3     433                                                         104   50.00    0.00  1.0000
   0  14   0    1573     376                                                        1967   20.10    0.00  1.0000
   0 -14   0    1763     358                                                        2179   20.10    0.00  1.0000
   0  14   2       4     336                                                         193   49.92    0.00  1.0000
   0 -14  -2      98     318                                                           4   49.92    0.00  1.0000
   0  14   4     831     395                                                        1263  -28.46    0.00  1.0000
   0 -14  -4    1477     494                                                        2038  -28.46    0.00  1.0000
   0  14   6    2046     401                                                        1753  -14.23    0.00  1.0000
   0 -14  -6    1864     367                                                        1585  -14.23    0.00  1.0000
   0  14   8    8544     941                                                       14899  124.73    0.00  1.0000
   0 -14  -8    9566     859                                                       16240  124.73    0.00  1.0000
   0  14  10   10525     824                                                       12377  -36.43    0.00  1.0000
   0 -14 -10   10049     941                                                       11860  -36.43    0.00  1.0000
   0  14  12     320     405                                                         541   22.68    0.00  1.0000
   0 -14 -12      64     362                                                         178   22.68    0.00  1.0000
   0  14  14   10376    1197                                                       13389   58.30    0.00  1.0000
   0 -14 -14    9214    1104                                                       12064   58.30    0.00  1.0000
   0  14  16     374     434                                                         354   -2.17    0.00  1.0000
   0 -14 -16     389     407                                                         369   -2.17    0.00  1.0000
   0  14  18    5767     641                                                        4568   35.18    0.00  1.0000
   0 -14 -18    6773     629                                                        5467   35.18    0.00  1.0000
   0  14  20    3389     600                                                        3328   -2.22    0.00  1.0000
   0 -14 -20    3786     609                                                        3721   -2.22    0.00  1.0000
   0  14  22    6371    1131                                                        6318   -1.40    0.00  1.0000
   0 -14 -22    9852     914                                                        9786   -1.40    0.00  1.0000
   0 -14 -24    4795     742                                                        4858   -1.90    0.00  1.0000
   0 -14 -26      22     564                                                        -690   19.93    0.00  1.0000
   0 -14 -28    1450     829                                                        1292   -9.02    0.00  1.0000
   0 -14 -30     473     609                                                         479   -0.55    0.00  1.0000
   0 -14 -32    1111     652                                                        1129   -1.13    0.00  1.0000
   0 -14 -34       4     642                                                        -909    8.01    0.00  1.0000
   0 -14 -36     396     655                                                         281  -13.30    0.00  1.0000
   0 -14 -38     121     693                                                        -667   46.28    0.00  1.0000
   0 -14 -40       0     740                                                        -912   -1.56    0.00  1.0000
   0 -14 -42     771     582                                                        1344   37.49    0.00  1.0000
   0 -14 -42      80     800                                                        -309   37.49    0.00  1.0000
   0  16 -40      14     512                                                        -373  -15.97    0.00  1.0000
   0  16 -38      15     489                                                        -102   16.11    0.00  1.0000
   0  16 -36    1250     511                                                        1089   -9.94    0.00  1.0000
   0  16 -34     305     619                                                         449  -15.67    0.00  1.0000
   0 -16  34      14     559                                                        -396  -15.67    0.00  1.0000
   0  16 -32     423     471                                                         346   -8.37    0.00  1.0000
   0 -16  32     441     563                                                         362   -8.37    0.00  1.0000
   0  16 -30    1147     474                                                         985   10.44    0.00  1.0000
   0 -16  30     435     534                                                         338   10.44    0.00  1.0000
   0  16 -28    1885     528                                                        1759   -6.21    0.00  1.0000
   0 -16  28    2671     572                                                        2521   -6.21    0.00  1.0000
   0  16 -26    2026     500                                                        2074    2.23    0.00  1.0000
   0 -16  26    1838     552                                                        1883    2.23    0.00  1.0000
   0  16 -24    4900     776                                                        4636    8.04    0.00  1.0000
   0 -16  24    4342     629                                                        4094    8.04    0.00  1.0000
   0  16 -22   15589    1054                                                       14976  -10.44    0.00  1.0000
   0 -16  22   15556    1152                                                       14943  -10.44    0.00  1.0000
   0  16 -20    2953     505                                                        3153    7.64    0.00  1.0000
   0 -16  20    2158     173                                                        2330    7.64    0.00  1.0000
   0 -16  20    2724     499                                                        2916    7.64    0.00  1.0000
   0  16 -18    4752     486                                                        3358   46.26    0.00  1.0000
   0 -16  18    3925     618                                                        2669   46.26    0.00  1.0000
   0 -16  18    3943     207                                                        2684   46.26    0.00  1.0000
   0  16 -16   13359    1162                                                       14737   24.49    0.00  1.0000
   0 -16  16   12587     890                                                       13925   24.49    0.00  1.0000
   0  16 -14     116     371                                                         105   -2.28    0.00  1.0000
   0 -16  14    1021     352                                                         987   -2.28    0.00  1.0000
   0  16 -12     950     359                                                         685  -19.56    0.00  1.0000
   0 -16  12     836     430                                                         589  -19.56    0.00  1.0000
   0  16 -10    4901     505                                                        5178    8.23    0.00  1.0000
   0 -16  10    5491     459                                                        5784    8.23    0.00  1.0000
   0  16  -8    3306     571                                                        3196    4.05    0.00  1.0000
   0 -16   8    3268     378                                                        3159    4.05    0.00  1.0000
   0  16  -6    9547     562                                                        8421  -25.09    0.00  1.0000
   0 -16   6   10042     684                                                        8886  -25.09    0.00  1.0000
   0  16  -4     372     436                                                         529  -15.60    0.00  1.0000
   0 -16   4     172     301                                                         283  -15.60    0.00  1.0000
   0  16  -2      80     322                                                         504   57.75    0.00  1.0000
   0 -16   2      53     422                                                         432   57.75    0.00  1.0000
   0  16   0   21970    1392                                                       22833   12.16    0.00  1.0000
   0 -16   0   22935    1111                                                       23816   12.16    0.00  1.0000
   0  16   2     266     335                                                         894   57.72    0.00  1.0000
   0 -16  -2     178     327                                                         724   57.72    0.00  1.0000
   0  16   4     371     447                                                         527  -15.54    0.00  1.0000
   0 -16  -4     139     322                                                         240  -15.54    0.00  1.0000
   0  16   6    8073     601                                                        7038  -25.14    0.00  1.0000
   0 -16  -6    9540     574                                                        8412  -25.14    0.00  1.0000
   0  16   8    2785     451                                                        2682    4.16    0.00  1.0000
   0 -16  -8    2751     414                                                        2648    4.16    0.00  1.0000
   0  16  10    4802     581                                                        5076    8.22    0.00  1.0000
   0 -16 -10    5349     522                                                        5638    8.22    0.00  1.0000
   0  16  12      21     405                                                         -78  -19.42    0.00  1.0000
   0 -16 -12     485     512                                                         303  -19.42    0.00  1.0000
   0  16  14     360     454                                                         340   -2.23    0.00  1.0000
   0 -16 -14     688     419                                                         661   -2.23    0.00  1.0000
   0  16  16   10403     983                                                       11630   24.62    0.00  1.0000
   0 -16 -16   10886     953                                                       12140   24.62    0.00  1.0000
   0  16  18    3334     757                                                        2185   46.31    0.00  1.0000
   0 -16 -18    3843     558                                                        2600   46.31    0.00  1.0000
   0  16  20    1655     586                                                        1808    7.74    0.00  1.0000
   0 -16 -20    1647     577                                                        1799    7.74    0.00  1.0000
   0  16  22   12013    1172                                                       11482  -10.30    0.00  1.0000
   0 -16 -22   16185    1260                                                       15568  -10.30    0.00  1.0000
   0  16  24    3139     895                                                        2926    8.14    0.00  1.0000
   0 -16 -24    3223     701                                                        3007    8.14    0.00  1.0000
   0 -16 -26    1280     645                                                        1321    2.39    0.00  1.0000
   0 -16 -28    1538     659                                                        1426   -6.12    0.00  1.0000
   0 -16 -30       6     624                                                        -177   10.60    0.00  1.0000
   0 -16 -32    1435     702                                                        1291   -8.28    0.00  1.0000
   0 -16 -34     502     908                                                         681  -15.49    0.00  1.0000
   0 -16 -36     357     693                                                         274   -9.85    0.00  1.0000
   0 -16 -38      15     713                                                        -131   16.25    0.00  1.0000
   0 -16 -40    1348     859                                                        1638  -15.83    0.00  1.0000
   0  18 -40      43     536                                                        -212  -27.48    0.00  1.0000
   0  18 -38      11     531                                                        -635   13.90    0.00  1.0000
   0  18 -36      33     500                                                        -101   24.29    0.00  1.0000
   0 -18  36     641     607                                                         384   24.29    0.00  1.0000
   0  18 -34    1024     514                                                         874   10.29    0.00  1.0000
   0 -18  34     662     615                                                         543   10.29    0.00  1.0000
   0  18 -32       4     477                                                         -21    8.34    0.00  1.0000
   0 -18  32     220     535                                                         166    8.34    0.00  1.0000
   0  18 -30      36     482                                                         -57  -25.33    0.00  1.0000
   0 -18  30     272     519                                                         503  -25.33    0.00  1.0000
   0  18 -28      47     479                                                        -133  -28.71    0.00  1.0000
   0 -18  28      14     678                                                          11  -28.71    0.00  1.0000
   0  18 -26     370     479                                                         604  -22.60    0.00  1.0000
   0 -18  26      29     510                                                        -345  -22.60    0.00  1.0000
   0  18 -24    5791     713                                                        5552    6.67    0.00  1.0000
   0 -18  24    4873     911                                                        4654    6.67    0.00  1.0000
   0  18 -22    5326     619                                                        5028    8.72    0.00  1.0000
   0 -18  22    4459     591                                                        4187    8.72    0.00  1.0000
   0 -18  22    3645     194                                                        3399    8.72    0.00  1.0000
   0  18 -20    3880     593                                                        4612  -23.67    0.00  1.0000
   0 -18  20    3271     563                                                        3946  -23.67    0.00  1.0000
   0 -18  20    2635     248                                                        3244  -23.67    0.00  1.0000
   0  18 -18    7367     646                                                        6017   34.82    0.00  1.0000
   0 -18  18    6331     600                                                        5085   34.82    0.00  1.0000
   0  18 -16    4771     708                                                        3372   46.32    0.00  1.0000
   0 -18  16    4832     485                                                        3424   46.32    0.00  1.0000
   0  18 -14    7700     629                                                        6298   35.32    0.00  1.0000
   0 -18  14    8425     554                                                        6955   35.32    0.00  1.0000
   0  18 -12   11358     837                                                       13296  -36.78    0.00  1.0000
   0 -18  12   10240     741                                                       12084  -36.78    0.00  1.0000
   0  18 -10    4878     515                                                        4607    8.29    0.00  1.0000
   0 -18  10    5248     459                                                        4967    8.29    0.00  1.0000
   0  18  -8    6898     540                                                        6270   16.31    0.00  1.0000
   0 -18   8    6030     488                                                        5444   16.31    0.00  1.0000
   0  18  -6    5173     556                                                        5823  -18.48    0.00  1.0000
   0 -18   6    5829     490                                                        6518  -18.48    0.00  1.0000
   0  18  -4     573     346                                                         655   -7.33    0.00  1.0000
   0 -18   4     314     327                                                         375   -7.33    0.00  1.0000
   0  18  -2    2496     412                                                        2539   -1.82    0.00  1.0000
   0 -18   2    3482     391                                                        3533   -1.82    0.00  1.0000
   0  18   0   12368     782                                                       13494  -20.84    0.00  1.0000
   0 -18   0   13073     959                                                       14230  -20.84    0.00  1.0000
   0  18   2    2273     408                                                        2313   -1.78    0.00  1.0000
   0 -18  -2    2313     380                                                        2354   -1.78    0.00  1.0000
   0  18   4     231     365                                                         284   -7.30    0.00  1.0000
   0 -18  -4     440     340                                                         512   -7.30    0.00  1.0000
   0  18   6    4690     550                                                        5315  -18.62    0.00  1.0000
   0 -18  -6    5083     701                                                        5733  -18.62    0.00  1.0000
   0  18   8    5757     589                                                        5185   16.32    0.00  1.0000
   0 -18  -8    6205     565                                                        5610   16.32    0.00  1.0000
   0  18  10    3986     567                                                        3744    8.19    0.00  1.0000
   0 -18 -10    6211     754                                                        5908    8.19    0.00  1.0000
   0  18  12    9805    1235                                                       11605  -36.66    0.00  1.0000
   0 -18 -12   10010    1145                                                       11828  -36.66    0.00  1.0000
   0  18  14    5541     694                                                        4366   35.19    0.00  1.0000
   0 -18 -14    8606     672                                                        7125   35.19    0.00  1.0000
   0  18  16    3437     610                                                        2268   46.33    0.00  1.0000
   0 -18 -16    4427     586                                                        3084   46.33    0.00  1.0000
   0  18  18    4187     722                                                        3188   34.76    0.00  1.0000
   0 -18 -18    6822     711                                                        5528   34.76    0.00  1.0000
   0  18  20    1308     663                                                        1747  -23.70    0.00  1.0000
   0 -18 -20    3035     672                                                        3687  -23.70    0.00  1.0000
   0  18  22    3159     692                                                        2931    8.68    0.00  1.0000
   0 -18 -22    3528     720                                                        3287    8.68    0.00  1.0000
   0  18  24    4035     813                                                        3839    6.58    0.00  1.0000
   0 -18 -24    5412     786                                                        5184    6.58    0.00  1.0000
   0  18  26    1018     593                                                        1388  -22.62    0.00  1.0000
   0 -18 -26      29     904                                                          -9  -22.62    0.00  1.0000
   0 -18 -28     845     712                                                        1267  -28.88    0.00  1.0000
   0 -18 -30      36     914                                                        -468  -25.28    0.00  1.0000
   0 -18 -32    1408     722                                                        1267    8.25    0.00  1.0000
   0 -18 -34       6     719                                                        -295   10.34    0.00  1.0000
   0 -18 -36      33     791                                                        -791   24.18    0.00  1.0000
   0 -18 -38     353     823                                                         241   13.79    0.00  1.0000
   0 -18 -40      43     858                                                        -169  -27.46    0.00  1.0000
   0  20 -40    1308     604                                                        1427   -6.76    0.00  1.0000
   0  20 -38      14     544                                                        -931  -15.83    0.00  1.0000
   0 -20  38     826     656                                                         624  -15.83    0.00  1.0000
   0  20 -36     174     715                                                         195    3.26    0.00  1.0000
   0 -20  36     269     838                                                         295    3.26    0.00  1.0000
   0  20 -34      30     528                                                        -490  -22.87    0.00  1.0000
   0 -20  34      30     582                                                        -848  -22.87    0.00  1.0000
   0  20 -32     184     502                                                         230   -6.71    0.00  1.0000
   0 -20  32      46     556                                                          70   -6.71    0.00  1.0000
   0  20 -30     864     531                                                         567  -23.44    0.00  1.0000
   0 -20  30    1057     545                                                         726  -23.44    0.00  1.0000
   0  20 -28       9     515                                                        -326   12.69    0.00  1.0000
   0 -20  28     196     517                                                         289   12.69    0.00  1.0000
   0  20 -26      18     713                                                        -490   17.99    0.00  1.0000
   0 -20  26      18     509                                                        -265   17.99    0.00  1.0000
   0  20 -24    4154     751                                                        4882  -22.82    0.00  1.0000
   0 -20  24    4577     727                                                        5340  -22.82    0.00  1.0000
   0  20 -22   13524    1016                                                       13825    5.41    0.00  1.0000
   0 -20  22    9554     393                                                        9807    5.41    0.00  1.0000
   0 -20  22   10111    1279                                                       10371    5.41    0.00  1.0000
   0  20 -20     745     518                                                        1373   41.11    0.00  1.0000
   0 -20  20     410     229                                                         901   41.11    0.00  1.0000
   0 -20  20      96     483                                                        -115   41.11    0.00  1.0000
   0  20 -18    3545     621                                                        4245  -23.63    0.00  1.0000
   0 -20  18    3044     588                                                        3695  -23.63    0.00  1.0000
   0  20 -16    3587     783                                                        3807    7.62    0.00  1.0000
   0 -20  16    3170     541                                                        3377    7.62    0.00  1.0000
   0  20 -14    4811     590                                                        4740   -2.17    0.00  1.0000
   0 -20  14    4676     525                                                        4606   -2.17    0.00  1.0000
   0  20 -12      10     408                                                        -177   13.49    0.00  1.0000
   0 -20  12       0     492                                                           7   13.49    0.00  1.0000
   0  20 -10    1183     436                                                        1193    0.62    0.00  1.0000
   0 -20  10     653     393                                                         661    0.62    0.00  1.0000
   0  20  -8     248     386                                                         305    7.24    0.00  1.0000
   0 -20   8     693     359                                                         787    7.24    0.00  1.0000
   0  20  -6    7278     654                                                        7515    5.81    0.00  1.0000
   0 -20   6    7673     764                                                        7916    5.81    0.00  1.0000
   0  20  -4    5453     555                                                        5442    0.31    0.00  1.0000
   0 -20   4    5174     500                                                        5164    0.31    0.00  1.0000
   0  20  -2      83     491                                                        -216   38.41    0.00  1.0000
   0 -20   2      80     352                                                         320   38.41    0.00  1.0000
   0  20   0    8970     919                                                        9112    3.14    0.00  1.0000
   0 -20   0   10190     674                                                       10341    3.14    0.00  1.0000
   0  20   2      83     367                                                        -354   38.34    0.00  1.0000
   0 -20  -2      83     357                                                        -174   38.34    0.00  1.0000
   0  20   4    5130     588                                                        5120    0.28    0.00  1.0000
   0 -20  -4    6969     579                                                        6958    0.28    0.00  1.0000
   0  20   6    6727     728                                                        6952    5.74    0.00  1.0000
   0 -20  -6    9230     703                                                        9494    5.74    0.00  1.0000
   0  20   8     922     448                                                        1030    7.27    0.00  1.0000
   0 -20  -8     953     591                                                        1063    7.27    0.00  1.0000
   0  20  10     632     485                                                         638    0.48    0.00  1.0000
   0 -20 -10    1091     471                                                        1098    0.48    0.00  1.0000
   0  20  12     100     470                                                         174   13.44    0.00  1.0000
   0 -20 -12     129     475                                                         212   13.44    0.00  1.0000
   0  20  14    2868     646                                                        2809   -2.34    0.00  1.0000
   0 -20 -14    4431     646                                                        4357   -2.34    0.00  1.0000
   0  20  16    1677     664                                                        1827    7.54    0.00  1.0000
   0 -20 -16    2628     619                                                        2815    7.54    0.00  1.0000
   0  20  18    2067     706                                                        2611  -23.73    0.00  1.0000
   0 -20 -18    2991     699                                                        3639  -23.73    0.00  1.0000
   0  20  20     218     616                                                         599   40.94    0.00  1.0000
   0 -20 -20     376     637                                                         848   40.94    0.00  1.0000
   0  20  22   18887    1920                                                       19228    5.20    0.00  1.0000
   0 -20 -22   10936    1514                                                       11196    5.20    0.00  1.0000
   0  20  24    1891     793                                                        2396  -22.99    0.00  1.0000
   0 -20 -24    4242     904                                                        4984  -22.99    0.00  1.0000
   0  20  26     801     597                                                         584   17.85    0.00  1.0000
   0 -20 -26      18     687                                                        -486   17.85    0.00  1.0000
   0  20  28       9     618                                                        -311   12.48    0.00  1.0000
   0 -20 -28     488     678                                                         626   12.48    0.00  1.0000
   0 -20 -30     798     738                                                         513  -23.56    0.00  1.0000
   0 -20 -32       3     790                                                        -737   -6.99    0.00  1.0000
   0 -20 -34      84    1056                                                         214  -23.04    0.00  1.0000
   0 -20 -36     869     884                                                         913    3.12    0.00  1.0000
   0 -20 -38     837     897                                                         633  -15.90    0.00  1.0000
   0 -20 -40       3     991                                                       -1179   -6.88    0.00  1.0000
   0  22 -38      19     602                                                        -149  -18.40    0.00  1.0000
   0 -22  38      19     671                                                        -454  -18.40    0.00  1.0000
   0  22 -36    1818     639                                                        1459  -18.76    0.00  1.0000
   0 -22  36     960     877                                                         704  -18.76    0.00  1.0000
   0  22 -34       3     559                                                        -146    7.79    0.00  1.0000
   0 -22  34     477     583                                                         561    7.79    0.00  1.0000
   0 -22  32       5     574                                                        -194    9.12    0.00  1.0000
   0 -22  32       5     567                                                        -630    9.12    0.00  1.0000
   0  22 -30     860     572                                                         689  -12.98    0.00  1.0000
   0 -22  30    1033     560                                                         844  -12.98    0.00  1.0000
   0  22 -28       1     701                                                        -449    3.54    0.00  1.0000
   0 -22  28     144     530                                                         164    3.54    0.00  1.0000
   0  22 -26    1823     621                                                        1816   -0.33    0.00  1.0000
   0 -22  26    1936     587                                                        1929   -0.33    0.00  1.0000
   0  22 -24    3997     722                                                        4646  -20.80    0.00  1.0000
   0 -22  24    4366     688                                                        5044  -20.80    0.00  1.0000
   0 -22  24    3324     258                                                        3918  -20.80    0.00  1.0000
   0  22 -22   19348    1455                                                       20372   15.29    0.00  1.0000
   0 -22  22   17028    1813                                                       17989   15.29    0.00  1.0000
   0 -22  22   14462     721                                                       15349   15.29    0.00  1.0000
   0  22 -20   14243    1183                                                       14543    5.27    0.00  1.0000
   0 -22  20   12163    1100                                                       12441    5.27    0.00  1.0000
   0  22 -18    5662     694                                                        5355    8.71    0.00  1.0000
   0 -22  18    4197     637                                                        3933    8.71    0.00  1.0000
   0  22 -16   19169    1364                                                       18490  -10.42    0.00  1.0000
   0 -22  16   17117    1256                                                       16475  -10.42    0.00  1.0000
   0  22 -14   11910     976                                                       11835   -1.46    0.00  1.0000
   0 -22  14   11411     893                                                       11337   -1.46    0.00  1.0000
   0  22 -12    2959     780                                                        3462   18.68    0.00  1.0000
   0 -22  12    2438     486                                                        2896   18.68    0.00  1.0000
   0  22 -10    3329     598                                                        3743   14.67    0.00  1.0000
   0 -22  10    4031     520                                                        4486   14.67    0.00  1.0000
   0  22  -8    3159     546                                                        3115   -1.67    0.00  1.0000
   0 -22   8    3099     467                                                        3055   -1.67    0.00  1.0000
   0  22  -6   25286    1905                                                       24822   -6.18    0.00  1.0000
   0 -22   6   24603    1349                                                       24145   -6.18    0.00  1.0000
   0  22  -4     234     411                                                         219    2.08    0.00  1.0000
   0 -22   4     289     378                                                         272    2.08    0.00  1.0000
   0  22  -2    2804     662                                                        3058   -9.86    0.00  1.0000
   0 -22   2    2554     476                                                        2797   -9.86    0.00  1.0000
   0  22   0   23173    1607                                                       26839   48.92    0.00  1.0000
   0 -22   0   23306    1835                                                       26982   48.92    0.00  1.0000
   0  22   2    2310     690                                                        2543   -9.95    0.00  1.0000
   0 -22  -2    3125     491                                                        3395   -9.95    0.00  1.0000
   0  22   4     578     437                                                         555    2.03    0.00  1.0000
   0 -22  -4     255     559                                                         240    2.03    0.00  1.0000
   0  22   6   23672    1611                                                       23225   -6.15    0.00  1.0000
   0 -22  -6   25610    1558                                                       25145   -6.15    0.00  1.0000
   0  22   8    2373     548                                                        2334   -1.70    0.00  1.0000
   0 -22  -8    1633     537                                                        1600   -1.70    0.00  1.0000
   0  22  10    1654     602                                                        1949   14.65    0.00  1.0000
   0 -22 -10    3262     613                                                        3672   14.65    0.00  1.0000
   0  22  12    1083     623                                                        1393   18.57    0.00  1.0000
   0 -22 -12    2599     607                                                        3069   18.57    0.00  1.0000
   0  22  14    7291    1000                                                        7232   -1.47    0.00  1.0000
   0 -22 -14   10746    1023                                                       10674   -1.47    0.00  1.0000
   0  22  16   13120    1395                                                       12555  -10.50    0.00  1.0000
   0 -22 -16   16414    1376                                                       15781  -10.50    0.00  1.0000
   0  22  18    3499     786                                                        3261    8.62    0.00  1.0000
   0 -22 -18    4996    1076                                                        4711    8.62    0.00  1.0000
   0  22  20    7992    1105                                                        8213    5.17    0.00  1.0000
   0 -22 -20    8801    1618                                                        9033    5.17    0.00  1.0000
   0  22  22   13495    1832                                                       14346   15.19    0.00  1.0000
   0 -22 -22   11138    2035                                                       11913   15.19    0.00  1.0000
   0  22  24    1968     796                                                        2433  -20.88    0.00  1.0000
   0 -22 -24    3989    1202                                                        4640  -20.88    0.00  1.0000
   0  22  26    1282     681                                                        1274   -0.48    0.00  1.0000
   0 -22 -26    1543     831                                                        1534   -0.48    0.00  1.0000
   0  22  28       1     619                                                        -139    3.44    0.00  1.0000
   0 -22 -28     659     758                                                         700    3.44    0.00  1.0000
   0 -22 -30     588     803                                                         447  -13.09    0.00  1.0000
   0 -22 -32       5    1122                                                        -777    8.99    0.00  1.0000
   0 -22 -34       3     812                                                        -187    7.65    0.00  1.0000
   0 -22 -36     451     923                                                         281  -18.84    0.00  1.0000
   0 -22 -38    2076    1473                                                        2495  -18.48    0.00  1.0000
   0  24 -36     136     580                                                          30   26.41    0.00  1.0000
   0 -24  36      39     614                                                        -200   26.41    0.00  1.0000
   0  24 -34       1     592                                                        -531    4.48    0.00  1.0000
   0 -24  34       1     798                                                        -320    4.48    0.00  1.0000
   0  24 -32       0     568                                                        -242    2.57    0.00  1.0000
   0 -24  32      15     577                                                          11    2.57    0.00  1.0000
   0 -24  30      12     549                                                        -216   14.45    0.00  1.0000
   0  24 -28    2005     650                                                        2331  -14.75    0.00  1.0000
   0 -24  28    1928     814                                                        2248  -14.75    0.00  1.0000
   0  24 -26     645     552                                                         625    1.74    0.00  1.0000
   0 -24  26     350     150                                                         335    1.74    0.00  1.0000
   0 -24  26     503     520                                                         485    1.74    0.00  1.0000
   0  24 -24     502     764                                                         701   17.25    0.00  1.0000
   0 -24  24     472     687                                                         665   17.25    0.00  1.0000
   0 -24  24     213     223                                                         348   17.25    0.00  1.0000
   0  24 -22    3650    1013                                                        4273  -20.83    0.00  1.0000
   0 -24  22    3750     367                                                        4381  -20.83    0.00  1.0000
   0 -24  22    4101     688                                                        4760  -20.83    0.00  1.0000
   0  24 -20    5717    1067                                                        6574  -23.02    0.00  1.0000
   0 -24  20    5143     758                                                        5958  -23.02    0.00  1.0000
   0  24 -18    6641    1096                                                        6391    6.51    0.00  1.0000
   0 -24  18    6365     737                                                        6121    6.51    0.00  1.0000
   0  24 -16    5156     691                                                        4887    7.99    0.00  1.0000
   0 -24  16    3335     571                                                        3119    7.99    0.00  1.0000
   0  24 -14    8880     900                                                        8975   -2.12    0.00  1.0000
   0 -24  14    7372     757                                                        7459   -2.12    0.00  1.0000
   0  24 -12   13184    1059                                                       12937    4.55    0.00  1.0000
   0 -24  12   11973     914                                                       11738    4.55    0.00  1.0000
   0  24 -10   10852     841                                                        9036   38.39    0.00  1.0000
   0 -24  10    8747     737                                                        7125   38.39    0.00  1.0000
   0  24  -8    6756     976                                                        6934   -4.52    0.00  1.0000
   0 -24   8    6308     863                                                        6480   -4.52    0.00  1.0000
   0  24  -6    2302     557                                                        2634  -14.13    0.00  1.0000
   0 -24   6    2095     474                                                        2413  -14.13    0.00  1.0000
   0  24  -4   12540     938                                                       11702   16.01    0.00  1.0000
   0 -24   4   11859     847                                                       11045   16.01    0.00  1.0000
   0  24  -2    7764     725                                                        7588    4.22    0.00  1.0000
   0 -24   2    8194     927                                                        8013    4.22    0.00  1.0000
   0  24   0   14373    1495                                                       17172   46.93    0.00  1.0000
   0 -24   0   13475    1050                                                       16190   46.93    0.00  1.0000
   0  24   2    7144     727                                                        6972    4.31    0.00  1.0000
   0 -24  -2    7940     920                                                        7759    4.31    0.00  1.0000
   0  24   4   11114     942                                                       10326   16.03    0.00  1.0000
   0 -24  -4   13024     890                                                       12169   16.03    0.00  1.0000
   0  24   6    1741     564                                                        2030  -14.05    0.00  1.0000
   0 -24  -6    1422     544                                                        1684  -14.05    0.00  1.0000
   0  24   8    3992     720                                                        4132   -4.62    0.00  1.0000
   0 -24  -8    5211     704                                                        5371   -4.62    0.00  1.0000
   0  24  10    4842     800                                                        3652   38.54    0.00  1.0000
   0 -24 -10    9829     810                                                        8098   38.54    0.00  1.0000
   0  24  12    9382    1429                                                        9173    4.56    0.00  1.0000
   0 -24 -12   12335    1513                                                       12095    4.56    0.00  1.0000
   0  24  14    4306    1109                                                        4368   -1.97    0.00  1.0000
   0 -24 -14    5673     903                                                        5744   -1.97    0.00  1.0000
   0  24  16    3587    1065                                                        3363    8.00    0.00  1.0000
   0 -24 -16    5398    1175                                                        5122    8.00    0.00  1.0000
   0  24  18    5564     954                                                        5335    6.53    0.00  1.0000
   0 -24 -18    5588    1006                                                        5358    6.53    0.00  1.0000
   0  24  20    2623     846                                                        3211  -22.92    0.00  1.0000
   0 -24 -20    4042     936                                                        4764  -22.92    0.00  1.0000
   0  24  22    2879     836                                                        3431  -20.71    0.00  1.0000
   0 -24 -22    2561     965                                                        3083  -20.71    0.00  1.0000
   0  24  24     565     656                                                         776   17.33    0.00  1.0000
   0 -24 -24      17     777                                                        -184   17.33    0.00  1.0000
   0  24  26       0     620                                                        -350    1.76    0.00  1.0000
   0 -24 -26     723    1024                                                         701    1.76    0.00  1.0000
   0  24  28     777     659                                                         983  -14.67    0.00  1.0000
   0 -24 -28      12     834                                                        -686  -14.67    0.00  1.0000
   0 -24 -30     443     864                                                         312   14.47    0.00  1.0000
   0 -24 -32       0     896                                                         -75    2.75    0.00  1.0000
   0 -24 -34    1633    1336                                                        1548    4.51    0.00  1.0000
   0 -24 -36    1435    1014                                                        1007   26.49    0.00  1.0000
   0  26 -36      31     623                                                        -214   23.49    0.00  1.0000
   0 -26  36      39     611                                                         139   23.49    0.00  1.0000
   0  26 -34     565     614                                                         610   -3.93    0.00  1.0000
   0 -26  34       1     598                                                        -670   -3.93    0.00  1.0000
   0  26 -30      17     597                                                        -628  -17.51    0.00  1.0000
   0 -26  30      17     572                                                        -225  -17.51    0.00  1.0000
   0 -26  28     791     724                                                         936   10.43    0.00  1.0000
   0 -26  28     279     126                                                         368   10.43    0.00  1.0000
   0  26 -26     629     573                                                         660   -2.56    0.00  1.0000
   0 -26  26       0     157                                                        -375   -2.56    0.00  1.0000
   0 -26  26     100     521                                                         112   -2.56    0.00  1.0000
   0  26 -24     138     570                                                         129    1.69    0.00  1.0000
   0 -26  24       0     200                                                         -32    1.69    0.00  1.0000
   0  26 -22    1581     668                                                        1573   -0.44    0.00  1.0000
   0 -26  22    2773     598                                                        2762   -0.44    0.00  1.0000
   0  26 -20      18     586                                                         -15   17.76    0.00  1.0000
   0 -26  20      18     495                                                        -202   17.76    0.00  1.0000
   0  26 -18     407     625                                                         653  -22.80    0.00  1.0000
   0 -26  18     312     681                                                         532  -22.80    0.00  1.0000
   0  26 -16    2350     696                                                        2404    2.32    0.00  1.0000
   0 -26  16    2749     533                                                        2807    2.32    0.00  1.0000
   0  26 -14      95     539                                                         206   19.77    0.00  1.0000
   0 -26  14     112     437                                                         231   19.77    0.00  1.0000
   0  26 -12      37     560                                                        -786   25.59    0.00  1.0000
   0 -26  12     122     439                                                         294   25.59    0.00  1.0000
   0  26 -10    1418     637                                                        1386   -1.78    0.00  1.0000
   0 -26  10    3303     711                                                        3255   -1.78    0.00  1.0000
   0  26  -8    1191     550                                                        1029   10.27    0.00  1.0000
   0 -26   8    1356     629                                                        1182   10.27    0.00  1.0000
   0  26  -6    5369     701                                                        5372    0.07    0.00  1.0000
   0 -26   6    5162     622                                                        5164    0.07    0.00  1.0000
   0  26  -4      15     485                                                          54  -14.99    0.00  1.0000
   0 -26   4     205     445                                                         319  -14.99    0.00  1.0000
   0  26  -2    5067     677                                                        4759    9.23    0.00  1.0000
   0 -26   2    5156     650                                                        4846    9.23    0.00  1.0000
   0  26   0   16617    1641                                                       22276   85.61    0.00  1.0000
   0 -26   0   16584    1881                                                       22238   85.61    0.00  1.0000
   0  26   2    6231     749                                                        5886    9.31    0.00  1.0000
   0 -26  -2    5649     695                                                        5321    9.31    0.00  1.0000
   0  26   4      13     704                                                         -41  -14.99    0.00  1.0000
   0 -26  -4      13     495                                                        -315  -14.99    0.00  1.0000
   0  26   6    3514     720                                                        3518    0.15    0.00  1.0000
   0 -26  -6    4728     699                                                        4733    0.15    0.00  1.0000
   0  26   8    1136     626                                                         977   10.29    0.00  1.0000
   0 -26  -8    2015     612                                                        1802   10.29    0.00  1.0000
   0  26  10    1241     627                                                        1214   -1.60    0.00  1.0000
   0 -26 -10    1423     835                                                        1394   -1.60    0.00  1.0000
   0  26  12      50     609                                                         173   25.59    0.00  1.0000
   0 -26 -12     615     646                                                         954   25.59    0.00  1.0000
   0  26  14      22     585                                                         -55   19.93    0.00  1.0000
   0 -26 -14       4     654                                                           8   19.93    0.00  1.0000
   0  26  16    1198     712                                                        1238    2.42    0.00  1.0000
   0 -26 -16    2109     794                                                        2162    2.42    0.00  1.0000
   0  26  18      29     667                                                        -142  -22.57    0.00  1.0000
   0 -26 -18     738     769                                                        1056  -22.57    0.00  1.0000
   0  26  20     899     648                                                         668   17.93    0.00  1.0000
   0 -26 -20      18    1069                                                        -721   17.93    0.00  1.0000
   0  26  22     805     718                                                         800   -0.34    0.00  1.0000
   0 -26 -22     879    1117                                                         874   -0.34    0.00  1.0000
   0 -26 -24       0     817                                                        -245    1.87    0.00  1.0000
   0  26  26       0     639                                                        -300   -2.38    0.00  1.0000
   0 -26 -26       0     860                                                        -227   -2.38    0.00  1.0000
   0 -26 -28     612     904                                                         745   10.72    0.00  1.0000
   0  26  30      17     688                                                       -1111  -17.45    0.00  1.0000
   0 -26 -30      17     911                                                        -322  -17.45    0.00  1.0000
   0  26  32      19     681                                                        -117  -18.55    0.00  1.0000
   0 -26 -32      19     920                                                       -1005  -18.55    0.00  1.0000
   0 -26 -34     425    1010                                                         463   -3.78    0.00  1.0000
   0 -26 -36     818    1442                                                        1172   23.72    0.00  1.0000
   0  28 -34      17     852                                                        -530   17.36    0.00  1.0000
   0 -28  34      17     628                                                        -517   17.36    0.00  1.0000
   0  28 -32     202     646                                                         474   31.74    0.00  1.0000
   0 -28  32    1054     624                                                        1601   31.74    0.00  1.0000
   0 -28  30      38     551                                                         -75   25.99    0.00  1.0000
   0  28 -28     546     606                                                         610    5.66    0.00  1.0000
   0 -28  28       5     531                                                          13    5.66    0.00  1.0000
   0 -28  28       2     160                                                         -24    5.66    0.00  1.0000
   0  28 -26       6     593                                                        -683   10.49    0.00  1.0000
   0 -28  26     114     221                                                         173   10.49    0.00  1.0000
   0  28 -24    1549     872                                                        1837  -14.73    0.00  1.0000
   0 -28  24    1068     292                                                        1309  -14.73    0.00  1.0000
   0 -28  24    1110     571                                                        1355  -14.73    0.00  1.0000
   0  28 -22     575     816                                                         614    3.47    0.00  1.0000
   0  28 -20     511     828                                                         655   12.69    0.00  1.0000
   0 -28  20       9     493                                                         -89   12.69    0.00  1.0000
   0  28 -18       4     823                                                          55  -28.82    0.00  1.0000
   0 -28  18      47     463                                                         -89  -28.82    0.00  1.0000
   0  28 -16    3252     669                                                        3087   -6.19    0.00  1.0000
   0 -28  16    1399     536                                                        1291   -6.19    0.00  1.0000
   0  28 -14    3628     771                                                        3370   -9.20    0.00  1.0000
   0 -28  14    4257     601                                                        3977   -9.20    0.00  1.0000
   0  28 -12     241     780                                                         501   28.80    0.00  1.0000
   0 -28  12      47     618                                                         -36   28.80    0.00  1.0000
   0  28 -10      85     566                                                         174   16.66    0.00  1.0000
   0 -28  10      16     643                                                        -493   16.66    0.00  1.0000
   0  28  -8    6101     796                                                        5848   -6.89    0.00  1.0000
   0 -28   8    4536     869                                                        4318   -6.89    0.00  1.0000
   0  28  -6    6051     816                                                        5914   -3.73    0.00  1.0000
   0 -28   6    5642     672                                                        5510   -3.73    0.00  1.0000
   0 -28   4    2789     563                                                        3022   -9.09    0.00  1.0000
   0 -28   2    1109     499                                                        1070    2.49    0.00  1.0000
   0 -28   0   14165    1262                                                       16862   45.65    0.00  1.0000
   0 -28  -2    1306     523                                                        1264    2.49    0.00  1.0000
   0  28   4    1808     623                                                        1997   -9.12    0.00  1.0000
   0 -28  -4    1663     599                                                        1844   -9.12    0.00  1.0000
   0  28   6    4929     792                                                        4807   -3.69    0.00  1.0000
   0 -28  -6    5264     758                                                        5138   -3.69    0.00  1.0000
   0  28   8    3164     750                                                        2984   -6.83    0.00  1.0000
   0 -28  -8    3769     730                                                        3572   -6.83    0.00  1.0000
   0  28  10      16     593                                                        -113   16.73    0.00  1.0000
   0 -28 -10      16     626                                                        -395   16.73    0.00  1.0000
   0  28  12      17     631                                                         121   28.81    0.00  1.0000
   0 -28 -12     128     670                                                         330   28.81    0.00  1.0000
   0  28  14    2219    1049                                                        2020   -9.12    0.00  1.0000
   0 -28 -14    3322     874                                                        3078   -9.12    0.00  1.0000
   0  28  16    2049    1018                                                        1919   -6.13    0.00  1.0000
   0 -28 -16    2620     897                                                        2473   -6.13    0.00  1.0000
   0  28  18      47     718                                                        -269  -28.72    0.00  1.0000
   0 -28 -18      47     809                                                        -928  -28.72    0.00  1.0000
   0  28  20      44     705                                                          93   12.73    0.00  1.0000
   0 -28 -20       9     815                                                        -537   12.73    0.00  1.0000
   0 -28 -22       1     851                                                        -164    3.52    0.00  1.0000
   0  28  24     550     726                                                         725  -14.58    0.00  1.0000
   0 -28 -24    1182     927                                                        1432  -14.58    0.00  1.0000
   0  28  28     446     662                                                         506    5.81    0.00  1.0000
   0 -28 -28       2     893                                                        -243    5.81    0.00  1.0000
   0  28  30      38     672                                                        -818   26.02    0.00  1.0000
   0 -28 -30    1011     934                                                        1438   26.02    0.00  1.0000
   0 -28 -34      44     989                                                         116   17.43    0.00  1.0000
   0 -30  32     911     621                                                         825    6.17    0.00  1.0000
   0  30 -30     196     648                                                         129   11.44    0.00  1.0000
   0 -30  30    1281     582                                                        1099   11.44    0.00  1.0000
   0 -30  28      81     192                                                         228   26.09    0.00  1.0000
   0  30 -26      17     637                                                         -63  -17.36    0.00  1.0000
   0 -30  26     451     518                                                         642  -17.36    0.00  1.0000
   0 -30  26     213     214                                                         349  -17.36    0.00  1.0000
   0  30 -24    1396     620                                                        1153   14.58    0.00  1.0000
   0 -30  24     464     240                                                         329   14.58    0.00  1.0000
   0  30 -22    1257     675                                                        1046  -13.09    0.00  1.0000
   0 -30  22    1151     536                                                         950  -13.09    0.00  1.0000
   0  30 -20      31     620                                                        -646  -23.37    0.00  1.0000
   0 -30  20      31     489                                                        -144  -23.37    0.00  1.0000
   0  30 -18     255     616                                                         479  -25.20    0.00  1.0000
   0 -30  18     264     641                                                         491  -25.20    0.00  1.0000
   0  30 -16       6     623                                                        -335   10.55    0.00  1.0000
   0 -30  16     274     474                                                         197   10.55    0.00  1.0000
   0  30 -14       0     635                                                        -304   -0.47    0.00  1.0000
   0 -30  14     454     472                                                         459   -0.47    0.00  1.0000
   0  30 -12     229     639                                                         373  -17.53    0.00  1.0000
   0 -30  12     501     495                                                         705  -17.53    0.00  1.0000
   0  30 -10       4     649                                                        -112    8.12    0.00  1.0000
   0 -30  10    1510     515                                                        1364    8.12    0.00  1.0000
   0  30  -2     981     593                                                         810   12.02    0.00  1.0000
   0  30   0    4877     799                                                        4978    3.02    0.00  1.0000
   0  30   2     244     582                                                         163   12.03    0.00  1.0000
   0  30   4    3176     682                                                        3421   -9.00    0.00  1.0000
   0 -30  -4    1368     654                                                        1531   -9.00    0.00  1.0000
   0  30   6     196     619                                                         254    8.10    0.00  1.0000
   0 -30  -6     228     585                                                         290    8.10    0.00  1.0000
   0  30   8       3     625                                                          11   21.09    0.00  1.0000
   0 -30  -8      25     824                                                         -33   21.09    0.00  1.0000
   0  30  10     686     913                                                         591    7.97    0.00  1.0000
   0 -30 -10    1452     690                                                        1312    7.97    0.00  1.0000
   0  30  12     684     895                                                         919  -17.48    0.00  1.0000
   0 -30 -12     460     724                                                         656  -17.48    0.00  1.0000
   0  30  14       0     680                                                        -694   -0.58    0.00  1.0000
   0 -30 -14    1832     747                                                        1844   -0.58    0.00  1.0000
   0  30  16    1256     723                                                        1085   10.50    0.00  1.0000
   0 -30 -16    2677    1146                                                        2425   10.50    0.00  1.0000
   0  30  18     353     679                                                         612  -25.36    0.00  1.0000
   0 -30 -18      36    1064                                                        -269  -25.36    0.00  1.0000
   0  30  20     384     706                                                         197  -23.42    0.00  1.0000
   0 -30 -20      31    1070                                                        -375  -23.42    0.00  1.0000
   0  30  22      10     722                                                         -15  -13.09    0.00  1.0000
   0 -30 -22     817    1130                                                         649  -13.09    0.00  1.0000
   0  30  26      17     690                                                         -32  -17.49    0.00  1.0000
   0 -30 -26     441     927                                                         632  -17.49    0.00  1.0000
   0  30  28     257     682                                                         490   25.88    0.00  1.0000
   0 -30 -28      38     969                                                        -248   25.88    0.00  1.0000
   0  30  32     990     786                                                         901    6.08    0.00  1.0000
   0 -30 -32    2385    1079                                                        2246    6.08    0.00  1.0000
   0  32 -30     178     655                                                         141    6.15    0.00  1.0000
   0 -32  30       2     146                                                          -7    6.15    0.00  1.0000
   0 -32  30     679     579                                                         605    6.15    0.00  1.0000
   0  32 -28     564     648                                                         981   31.86    0.00  1.0000
   0 -32  28       2     192                                                          39   31.86    0.00  1.0000
   0 -32  28     400     557                                                         760   31.86    0.00  1.0000
   0 -32  26     270     236                                                         145  -18.56    0.00  1.0000
   0  32 -24     650     694                                                         617    2.79    0.00  1.0000
   0 -32  24    1165     530                                                        1120    2.79    0.00  1.0000
   0 -32  24     540     267                                                         510    2.79    0.00  1.0000
   0  32 -22      58     627                                                          94    9.13    0.00  1.0000
   0 -32  22       9     652                                                          26    9.13    0.00  1.0000
   0  32 -20     419     632                                                         488   -6.81    0.00  1.0000
   0 -32  20       3     500                                                        -732   -6.81    0.00  1.0000
   0  32 -18     704     631                                                         604    8.37    0.00  1.0000
   0 -32  18       4     464                                                        -107    8.37    0.00  1.0000
   0  32 -16     615     673                                                         522   -8.28    0.00  1.0000
   0 -32  16    1132     657                                                        1005   -8.28    0.00  1.0000
   0  32 -14     783     887                                                         797   -1.07    0.00  1.0000
   0 -32  14     467     482                                                         478   -1.07    0.00  1.0000
   0  32 -12       2     648                                                        -428    5.58    0.00  1.0000
   0 -32  12       2     476                                                        -131    5.58    0.00  1.0000
   0  32 -10     999     677                                                         998   -0.07    0.00  1.0000
   0 -32  10     504     516                                                         503   -0.07    0.00  1.0000
   0  32  -8    2398     714                                                        1838   25.73    0.00  1.0000
   0  32  -4     691     623                                                         829   10.53    0.00  1.0000
   0  32  -2    1805     692                                                        1907   -4.98    0.00  1.0000
   0 -32   2    2720     602                                                        2845   -4.98    0.00  1.0000
   0 -32   0    3703     709                                                        3609   -3.29    0.00  1.0000
   0 -32  -2    2790     650                                                        2917   -5.01    0.00  1.0000
   0  32   4       6     610                                                        -145   10.59    0.00  1.0000
   0  32   6       0     636                                                        -304   -1.66    0.00  1.0000
   0 -32  -6     480     611                                                         463   -1.66    0.00  1.0000
   0  32   8    1197     726                                                         812   25.72    0.00  1.0000
   0 -32  -8    2264     696                                                        1721   25.72    0.00  1.0000
   0  32  10     445     886                                                         442   -0.29    0.00  1.0000
   0 -32 -10      30     692                                                          29   -0.29    0.00  1.0000
   0  32  12       2     930                                                         -39    5.54    0.00  1.0000
   0 -32 -12    1097     979                                                        1186    5.54    0.00  1.0000
   0  32  14     458     661                                                         471   -1.28    0.00  1.0000
   0 -32 -14       0     731                                                        -651   -1.28    0.00  1.0000
   0  32  16     442     702                                                         363   -8.35    0.00  1.0000
   0 -32 -16     490     784                                                         407   -8.35    0.00  1.0000
   0  32  18     537     890                                                         452    8.20    0.00  1.0000
   0 -32 -18     437     820                                                         360    8.20    0.00  1.0000
   0  32  20       3     724                                                         -90   -6.94    0.00  1.0000
   0 -32 -20     418     827                                                         488   -6.94    0.00  1.0000
   0  32  22     546     963                                                         645    8.95    0.00  1.0000
   0 -32 -22       5     885                                                        -469    8.95    0.00  1.0000
   0  32  24       0     748                                                        -168    2.58    0.00  1.0000
   0 -32 -24       0     942                                                       -1104    2.58    0.00  1.0000
   0  32  26     637     950                                                         434  -18.67    0.00  1.0000
   0 -32 -26      20     946                                                       -1035  -18.67    0.00  1.0000
   0  32  28     197     727                                                         465   31.61    0.00  1.0000
   0  32  30       2     768                                                        -562    6.07    0.00  1.0000
   0 -32 -30       2    1051                                                        -798    6.07    0.00  1.0000
   0  34 -28      17     714                                                        -620   17.44    0.00  1.0000
   0 -34  28      17     254                                                         -72   17.44    0.00  1.0000
   0  34 -26     773     705                                                         826   -3.93    0.00  1.0000
   0 -34  26       1     526                                                        -821   -3.93    0.00  1.0000
   0 -34  26     285     249                                                         317   -3.93    0.00  1.0000
   0  34 -22     106     865                                                         147    7.77    0.00  1.0000
   0 -34  22       3     503                                                         -21    7.77    0.00  1.0000
   0  34 -20      30     704                                                        -107  -22.96    0.00  1.0000
   0 -34  20     902     692                                                        1260  -22.96    0.00  1.0000
   0  34 -18    1317     947                                                        1146   10.31    0.00  1.0000
   0 -34  18    1015     485                                                         866   10.31    0.00  1.0000
   0  34 -16    1298     892                                                        1580  -15.64    0.00  1.0000
   0 -34  16       5     476                                                          36  -15.64    0.00  1.0000
   0  34 -14       4     649                                                        -136    7.91    0.00  1.0000
   0 -34  14     295     456                                                         363    7.91    0.00  1.0000
   0  34 -12      28     655                                                        -447   22.41    0.00  1.0000
   0 -34  12       3     488                                                          44   22.41    0.00  1.0000
   0  34 -10    1005     691                                                        1190  -11.80    0.00  1.0000
   0 -34  10     636     517                                                         785  -11.80    0.00  1.0000
   0  34  -6     277     628                                                         310    4.11    0.00  1.0000
   0 -34   4    1338     550                                                        1314    1.38    0.00  1.0000
   0  34  -2     941     887                                                        1379  -27.18    0.00  1.0000
   0  34   0     499     668                                                         846   28.40    0.00  1.0000
   0 -34  -2      54     563                                                         190  -27.22    0.00  1.0000
   0  34   4     506     893                                                         491    1.42    0.00  1.0000
   0 -34  -4    1135     600                                                        1112    1.42    0.00  1.0000
   0  34   6       1     662                                                         -38    4.05    0.00  1.0000
   0 -34  -6     528     612                                                         573    4.05    0.00  1.0000
   0  34   8     781     688                                                         895    8.39    0.00  1.0000
   0 -34  -8      69     649                                                         106    8.39    0.00  1.0000
   0  34  10     473     689                                                         603  -11.87    0.00  1.0000
   0 -34 -10     388     690                                                         507  -11.87    0.00  1.0000
   0  34  12      28     672                                                        -324   22.36    0.00  1.0000
   0 -34 -12      89     930                                                         213   22.36    0.00  1.0000
   0  34  14       3     687                                                        -508    7.77    0.00  1.0000
   0 -34 -14     277     724                                                         341    7.77    0.00  1.0000
   0  34  16      14     949                                                       -1117  -15.65    0.00  1.0000
   0 -34 -16     410     769                                                         574  -15.65    0.00  1.0000
   0  34  18     535     743                                                         429   10.24    0.00  1.0000
   0 -34 -18    2341     891                                                        2113   10.24    0.00  1.0000
   0  34  20      98     740                                                         237  -23.04    0.00  1.0000
   0 -34 -20      30     867                                                        -211  -23.04    0.00  1.0000
   0  34  22       3     738                                                         -81    7.72    0.00  1.0000
   0 -34 -22     153     900                                                         201    7.72    0.00  1.0000
   0  34  24     772    1020                                                         716    4.36    0.00  1.0000
   0 -34 -24       1     941                                                         -98    4.36    0.00  1.0000
   0  34  26       1     765                                                        -437   -3.84    0.00  1.0000
   0  34  28    1400     801                                                        1726   17.38    0.00  1.0000
   0 -34 -28      17    1055                                                        -134   17.38    0.00  1.0000
   0  36 -26     929     751                                                        1301   23.56    0.00  1.0000
   0 -36  26     669     561                                                         990   23.56    0.00  1.0000
   0 -36  26     223     276                                                         422   23.56    0.00  1.0000
   0  36 -24      39     728                                                       -1347   26.33    0.00  1.0000
   0 -36  24     218     537                                                          74   26.33    0.00  1.0000
   0  36 -22    3060    1104                                                        2585  -18.89    0.00  1.0000
   0 -36  22    2606     589                                                        2169  -18.89    0.00  1.0000
   0  36 -20     638     961                                                         674    2.98    0.00  1.0000
   0 -36  20       1     515                                                        -666    2.98    0.00  1.0000
   0  36 -18     572     921                                                         331   24.21    0.00  1.0000
   0 -36  18      85     466                                                          12   24.21    0.00  1.0000
   0  36 -16    2096    1026                                                        1886   -9.90    0.00  1.0000
   0 -36  16    1936     531                                                        1735   -9.90    0.00  1.0000
   0  36 -14    1760     726                                                        1503  -13.48    0.00  1.0000
   0 -36  14     574     668                                                         431  -13.48    0.00  1.0000
   0  36 -12       9     655                                                          54  -18.49    0.00  1.0000
   0 -36  12     209     473                                                         354  -18.49    0.00  1.0000
   0  36 -10      50     691                                                        -789  -29.81    0.00  1.0000
   0  36  -8     383     648                                                         534   14.87    0.00  1.0000
   0 -36   6    1407     556                                                        1308   -5.67    0.00  1.0000
   0  36  -2     179     620                                                         294   15.80    0.00  1.0000
   0  36   0    5512     965                                                        4923  -17.21    0.00  1.0000
   0 -36   0    7807     820                                                        7103  -17.21    0.00  1.0000
   0  36   2      38     637                                                          98   15.86    0.00  1.0000
   0  36   8      23     665                                                          70   14.89    0.00  1.0000
   0  36  10      50     673                                                         -15  -29.70    0.00  1.0000
   0 -36 -10       3     642                                                          30  -29.70    0.00  1.0000
   0  36  12      46     718                                                         123  -18.41    0.00  1.0000
   0 -36 -12     761     979                                                        1019  -18.41    0.00  1.0000
   0  36  14     673     721                                                         519  -13.39    0.00  1.0000
   0 -36 -14     440     754                                                         317  -13.39    0.00  1.0000
   0  36  16     805     985                                                         678   -9.87    0.00  1.0000
   0 -36 -16       6     805                                                        -959   -9.87    0.00  1.0000
   0  36  18     943     756                                                         625   24.22    0.00  1.0000
   0 -36 -18     629     842                                                         375   24.22    0.00  1.0000
   0  36  20      60    1044                                                          72    3.12    0.00  1.0000
   0 -36 -20     366     882                                                         395    3.12    0.00  1.0000
   0  36  22    1322     976                                                        1019  -18.71    0.00  1.0000
   0 -36 -22    5920    1110                                                        5258  -18.71    0.00  1.0000
   0  36  24     704     787                                                         416   26.42    0.00  1.0000
   0 -36 -24      39     951                                                        -434   26.42    0.00  1.0000
   0  36  26      32    1060                                                        -261   23.70    0.00  1.0000
   0 -36 -26      32    1345                                                        -929   23.70    0.00  1.0000
   0  38 -22      19     759                                                        -410  -18.46    0.00  1.0000
   0 -38  22      19     700                                                        -221  -18.46    0.00  1.0000
   0  38 -20    1779     736                                                        1473  -15.99    0.00  1.0000
   0 -38  20      14     520                                                        -489  -15.99    0.00  1.0000
   0  38 -18     693     747                                                         532   13.80    0.00  1.0000
   0 -38  18      11     470                                                        -875   13.80    0.00  1.0000
   0  38 -16      15     756                                                        -282   16.11    0.00  1.0000
   0 -38  16      15     481                                                        -762   16.11    0.00  1.0000
   0  38 -14     195     699                                                         620   46.04    0.00  1.0000
   0 -38  14     120     627                                                        -314   46.04    0.00  1.0000
   0  38 -12       1     690                                                        -178   -3.51    0.00  1.0000
   0 -38  12     319     463                                                         349   -3.51    0.00  1.0000
   0  38  -4     333     652                                                         535   20.57    0.00  1.0000
   0 -38   4      66     517                                                         170   20.57    0.00  1.0000
   0  38  -2     584     671                                                         735  -12.41    0.00  1.0000
   0 -38   2    1166     556                                                        1376  -12.41    0.00  1.0000
   0  38   0     694     673                                                         640   -4.47    0.00  1.0000
   0 -38   0     625     568                                                         573   -4.47    0.00  1.0000
   0  38   2     857     677                                                        1037  -12.35    0.00  1.0000
   0 -38  -2       9     605                                                         -23  -12.35    0.00  1.0000
   0  38   4      24     697                                                        -645   20.60    0.00  1.0000
   0  38  10       8     702                                                         -46  -12.25    0.00  1.0000
   0 -38 -10     176     681                                                         107  -12.25    0.00  1.0000
   0  38  12     148     944                                                         169   -3.50    0.00  1.0000
   0 -38 -12     564     950                                                         604   -3.50    0.00  1.0000
   0  38  14     121     729                                                        -160   46.25    0.00  1.0000
   0 -38 -14      28     756                                                         265   46.25    0.00  1.0000
   0  38  16     789    1000                                                        1019   16.19    0.00  1.0000
   0 -38 -16       1     812                                                          22   16.19    0.00  1.0000
   0  38  18      11     774                                                        -299   14.00    0.00  1.0000
   0 -38 -18      11     837                                                        -218   14.00    0.00  1.0000
   0  38  20      14     829                                                        -957  -15.84    0.00  1.0000
   0 -38 -20      14     862                                                         -50  -15.84    0.00  1.0000
   0  38  22     534     851                                                         753  -18.31    0.00  1.0000
   0 -38 -22      44     894                                                         121  -18.31    0.00  1.0000
   0  40 -20       3     780                                                       -1947   -6.75    0.00  1.0000
   0 -40  20     250     506                                                         303   -6.75    0.00  1.0000
   0  40 -18      32     801                                                         147  -27.41    0.00  1.0000
   0 -40  18     289     635                                                         551  -27.41    0.00  1.0000
   0  40 -16      14     773                                                        -388  -15.82    0.00  1.0000
   0 -40  16     589     489                                                         785  -15.82    0.00  1.0000
   0  40 -14       0     799                                                        -397   -1.59    0.00  1.0000
   0 -40  14       0     504                                                       -1284   -1.59    0.00  1.0000
   0  40 -12       0     746                                                        -767    2.53    0.00  1.0000
   0 -40  12       0     497                                                        -571    2.53    0.00  1.0000
   0 -40  10     918     516                                                         758   11.71    0.00  1.0000
   0 -40   8      11     492                                                          21   -5.52    0.00  1.0000
   0 -40   6     812     530                                                         626   14.69    0.00  1.0000
   0 -40   4      10     513                                                         -31   13.05    0.00  1.0000
   0 -40   2     456     559                                                         573  -10.92    0.00  1.0000
   0 -40   0     173     566                                                        -217   55.37    0.00  1.0000
   0  40   2       7     704                                                        -333  -10.92    0.00  1.0000
   0  40   4     662     730                                                         513   13.01    0.00  1.0000
   0  40  14       0     755                                                         -62   -1.51    0.00  1.0000
   0 -40 -14     383     744                                                         397   -1.51    0.00  1.0000
   0  40  16    1433    1051                                                        1733  -15.89    0.00  1.0000
   0 -40 -16      14     783                                                        -596  -15.89    0.00  1.0000
   0  40  18    1255     838                                                        1756  -27.33    0.00  1.0000
   0 -40 -18      86     874                                                         247  -27.33    0.00  1.0000
   0  40  20       3     864                                                        -874   -6.82    0.00  1.0000
   0 -40 -20       3     864                                                        -127   -6.82    0.00  1.0000
   0  42 -14     693     832                                                        1240   37.45    0.00  1.0000
   0 -42  14     583     513                                                        1091   37.45    0.00  1.0000
   0  42 -12       0     783                                                        -563   -2.80    0.00  1.0000
   0 -42  12       0     645                                                        -690   -2.80    0.00  1.0000
   0 -42   4     909     723                                                         853    4.00    0.00  1.0000
   0 -42   2      15     542                                                           0   16.16    0.00  1.0000
   0  42   2     171     718                                                         286   16.20    0.00  1.0000
   0  42  10     101     757                                                          97   -0.94    0.00  1.0000
   0  42  12      84     772                                                          72   -2.92    0.00  1.0000
   0  42  14      79     791                                                        -278   37.35    0.00  1.0000
   0 -42 -14     158     744                                                         459   37.35    0.00  1.0000
   1 -43   9     312     673                                                         583  -27.27    0.00  1.0000
   1 -43  11      46     492                                                         139  -21.05    0.00  1.0000
  -1  43 -11    1356     765                                                        1750  -21.05    0.00  1.0000
   1 -41 -17      15     829                                                        -509  -16.04    0.00  1.0000
  -1  41  17      15     819                                                        -740  -16.04    0.00  1.0000
   1 -41 -15      13     749                                                       -1135  -15.31    0.00  1.0000
  -1  41  15     715     777                                                         922  -15.31    0.00  1.0000
  -1  41  13     971    1096                                                        1235  -16.73    0.00  1.0000
  -1  41   5     532     744                                                         555    2.04    0.00  1.0000
  -1  41   3      25     719                                                         101   21.21    0.00  1.0000
   1 -41   1      58     532                                                          90   -7.97    0.00  1.0000
   1 -41   3      25     558                                                       -1332   21.20    0.00  1.0000
   1 -41  11       6     743                                                       -1961   10.52    0.00  1.0000
   1 -41  13      21     456                                                          73  -16.79    0.00  1.0000
  -1  41 -13      16     740                                                        -421  -16.79    0.00  1.0000
   1 -41  15      13     630                                                        -318  -15.37    0.00  1.0000
  -1  41 -15      13     769                                                         -56  -15.37    0.00  1.0000
   1 -41  17      15     483                                                        -940  -16.02    0.00  1.0000
  -1  41 -17     432     804                                                         605  -16.02    0.00  1.0000
   1 -39 -21     643     933                                                         691    3.89    0.00  1.0000
  -1  39  21    1827     894                                                        1907    3.89    0.00  1.0000
   1 -39 -19     619     856                                                         912  -22.33    0.00  1.0000
  -1  39  19     473     809                                                         732  -22.33    0.00  1.0000
   1 -39 -17     338     806                                                         418    8.74    0.00  1.0000
  -1  39  17     572     782                                                         675    8.74    0.00  1.0000
   1 -39 -15      20     771                                                       -1099   18.64    0.00  1.0000
  -1  39  15      20     777                                                         -76   18.64    0.00  1.0000
   1 -39 -13       1     727                                                        -703    4.53    0.00  1.0000
  -1  39  13       1     749                                                        -194    4.53    0.00  1.0000
   1 -39 -11     393     938                                                         581   18.04    0.00  1.0000
  -1  39  11      18     717                                                         -95   18.04    0.00  1.0000
  -1  39   9      47     711                                                        -413   28.73    0.00  1.0000
  -1  39   5     166     691                                                         295   18.03    0.00  1.0000
   1 -39  -1    1539     610                                                        1486   -2.87    0.00  1.0000
   1 -39   1     165     548                                                         148   -2.87    0.00  1.0000
   1 -39   3      15     524                                                        -694   16.39    0.00  1.0000
   1 -39   5      18     500                                                        -420   18.06    0.00  1.0000
   1 -39   7       0     578                                                           2    6.22    0.00  1.0000
   1 -39   9       3     479                                                          25   28.75    0.00  1.0000
   1 -39  11      18     671                                                        -633   18.01    0.00  1.0000
   1 -39  13       1     471                                                        -407    4.56    0.00  1.0000
  -1  39 -13    1294     715                                                        1372    4.56    0.00  1.0000
   1 -39  15    1656     678                                                        2037   18.69    0.00  1.0000
  -1  39 -15     433     808                                                         637   18.69    0.00  1.0000
   1 -39  17      17     477                                                          39    8.85    0.00  1.0000
  -1  39 -17       4     764                                                        -847    8.85    0.00  1.0000
   1 -39  19    1067     641                                                        1441  -22.27    0.00  1.0000
  -1  39 -19      28     748                                                        -996  -22.27    0.00  1.0000
   1 -39  21       1     544                                                           3    3.91    0.00  1.0000
  -1  39 -21     941     770                                                         999    3.91    0.00  1.0000
   1 -37 -25      10    1276                                                       -2061   13.61    0.00  1.0000
  -1  37  25     424     792                                                         568   13.61    0.00  1.0000
   1 -37 -23       9     966                                                        -828   12.40    0.00  1.0000
  -1  37  23       9    1119                                                       -1759   12.40    0.00  1.0000
   1 -37 -21     659     889                                                         497   14.26    0.00  1.0000
  -1  37  21      12     805                                                        -242   14.26    0.00  1.0000
   1 -37 -19       5     839                                                        -219    9.43    0.00  1.0000
  -1  37  19       5     743                                                        -359    9.43    0.00  1.0000
   1 -37 -17      12     822                                                        -607   14.56    0.00  1.0000
  -1  37  17      12     757                                                        -676   14.56    0.00  1.0000
   1 -37 -15    1044     799                                                         808   16.39    0.00  1.0000
  -1  37  15     897     747                                                         679   16.39    0.00  1.0000
   1 -37 -13    1024     733                                                        1080    3.63    0.00  1.0000
  -1  37  13       1     708                                                        -793    3.63    0.00  1.0000
  -1  37  11       3     684                                                         -24    7.81    0.00  1.0000
  -1  37   9     149     690                                                         291   20.37    0.00  1.0000
   1 -37  -7     276     623                                                         329   -6.41    0.00  1.0000
   1 -37  -5     218     583                                                         261   -5.91    0.00  1.0000
   1 -37  -3       0     578                                                        -100   -0.18    0.00  1.0000
   1 -37  -1     150     572                                                         170   -3.35    0.00  1.0000
   1 -37   1     463     536                                                         498   -3.36    0.00  1.0000
  -1  37  -1       1     635                                                        -212   -3.36    0.00  1.0000
  -1  37  -3     233     626                                                         232   -0.14    0.00  1.0000
   1 -37   5       2     666                                                        -167   -5.88    0.00  1.0000
  -1  37  -5     413     630                                                         472   -5.88    0.00  1.0000
   1 -37   7     220     482                                                         267   -6.39    0.00  1.0000
   1 -37   9      24     487                                                        -558   20.41    0.00  1.0000
   1 -37  11       3     491                                                         -98    7.86    0.00  1.0000
   1 -37  13       1     460                                                        -424    3.72    0.00  1.0000
  -1  37 -13     353     683                                                         387    3.72    0.00  1.0000
   1 -37  15     750     639                                                         552   16.43    0.00  1.0000
  -1  37 -15    1450     749                                                        1168   16.43    0.00  1.0000
   1 -37  17      12     473                                                        -822   14.58    0.00  1.0000
  -1  37 -17      12     731                                                        -506   14.58    0.00  1.0000
   1 -37  19       5     615                                                        -363    9.48    0.00  1.0000
  -1  37 -19      93     711                                                         142    9.48    0.00  1.0000
   1 -37  21    1553     569                                                        1296   14.39    0.00  1.0000
  -1  37 -21    1623     799                                                        1360   14.39    0.00  1.0000
   1 -37  23       9     744                                                       -1246   12.48    0.00  1.0000
  -1  37 -23       9     797                                                       -1937   12.48    0.00  1.0000
   1 -37  25     300     304                                                         423   13.64    0.00  1.0000
   1 -37  25      11     521                                                        -822   13.64    0.00  1.0000
  -1  37 -25     933     758                                                        1141   13.64    0.00  1.0000
  -1  35  27      27    1125                                                       -1300  -21.83    0.00  1.0000
   1 -35 -25      15     974                                                        -585   16.16    0.00  1.0000
  -1  35  25     484     772                                                         667   16.16    0.00  1.0000
   1 -35 -23     173     946                                                         242  -10.15    0.00  1.0000
  -1  35  23       6     762                                                        -730  -10.15    0.00  1.0000
   1 -35 -21     434     907                                                         430    0.45    0.00  1.0000
  -1  35  21     332    1016                                                         328    0.45    0.00  1.0000
   1 -35 -19      40     827                                                        -302   26.49    0.00  1.0000
  -1  35  19      39     716                                                         158   26.49    0.00  1.0000
   1 -35 -17       3     825                                                        -209   -6.67    0.00  1.0000
  -1  35  17       3     965                                                        -554   -6.67    0.00  1.0000
   1 -35 -15    1550     786                                                        1796  -12.77    0.00  1.0000
  -1  35  15       5     734                                                          26  -12.77    0.00  1.0000
   1 -35 -13       9     719                                                        -804   12.70    0.00  1.0000
  -1  35  13     613     669                                                         473   12.70    0.00  1.0000
   1 -35 -11    1228     967                                                        1227   -0.09    0.00  1.0000
  -1  35  11     272     949                                                         271   -0.09    0.00  1.0000
  -1  35   3      10     642                                                        -365   13.28    0.00  1.0000
   1 -35  -1    1314     604                                                        1024   17.93    0.00  1.0000
  -1  35  -3      10     627                                                        -557   13.28    0.00  1.0000
   1 -35   5     494     490                                                         339  -16.07    0.00  1.0000
  -1  35  -9       0     644                                                        -406    1.01    0.00  1.0000
   1 -35  11    1207     520                                                        1206   -0.04    0.00  1.0000
   1 -35  13       9     468                                                        -601   12.66    0.00  1.0000
  -1  35 -13       9     680                                                          -5   12.66    0.00  1.0000
   1 -35  15       9     620                                                        -304  -12.75    0.00  1.0000
  -1  35 -15       3     664                                                           2  -12.75    0.00  1.0000
   1 -35  17    1083     487                                                         986   -6.66    0.00  1.0000
  -1  35 -17       3     937                                                        -232   -6.66    0.00  1.0000
   1 -35  19     224     463                                                         452   26.48    0.00  1.0000
  -1  35 -19      40     890                                                        -624   26.48    0.00  1.0000
   1 -35  21      20     500                                                          19    0.50    0.00  1.0000
  -1  35 -21       0     920                                                        -328    0.50    0.00  1.0000
   1 -35  23       6     508                                                        -168  -10.12    0.00  1.0000
   1 -35  25     392     294                                                         559   16.20    0.00  1.0000
   1 -35  25     941     536                                                        1191   16.20    0.00  1.0000
  -1  35 -25      15     706                                                       -1559   16.20    0.00  1.0000
   1 -35  27      27     259                                                         -20  -21.74    0.00  1.0000
  -1  35 -27     824     700                                                        1148  -21.74    0.00  1.0000
  -1  33  29      10     785                                                       -1133   13.09    0.00  1.0000
   1 -33 -27      77     971                                                        -312   36.93    0.00  1.0000
  -1  33  27      77     760                                                        -587   36.93    0.00  1.0000
   1 -33 -25      69     933                                                        -286  -34.91    0.00  1.0000
   1 -33 -23     203     927                                                         289   11.55    0.00  1.0000
  -1  33  23       8     740                                                        -938   11.55    0.00  1.0000
   1 -33 -21     159     873                                                         237   11.76    0.00  1.0000
  -1  33  21     118     715                                                         186   11.76    0.00  1.0000
   1 -33 -19       7     829                                                        -233   10.95    0.00  1.0000
  -1  33  19       7     739                                                        -460   10.95    0.00  1.0000
   1 -33 -17       3     800                                                        -774    7.46    0.00  1.0000
  -1  33  17       3     935                                                        -892    7.46    0.00  1.0000
   1 -33 -15       0     755                                                        -745   -1.69    0.00  1.0000
  -1  33  15     406     669                                                         418   -1.69    0.00  1.0000
   1 -33 -13     695     692                                                         740    3.58    0.00  1.0000
  -1  33  13       1     675                                                        -609    3.58    0.00  1.0000
   1 -33 -11       5     939                                                       -1194   -9.70    0.00  1.0000
  -1  33  11       5     922                                                         -78   -9.70    0.00  1.0000
   1 -33  -9     227     666                                                         268    5.43    0.00  1.0000
  -1  33   9     503     664                                                         563    5.43    0.00  1.0000
   1 -33  -7      72     817                                                         368  -45.36    0.00  1.0000
  -1  33   7     116     658                                                        -145  -45.36    0.00  1.0000
   1 -33  -5      21     608                                                        -420  -19.47    0.00  1.0000
  -1  33   3     295     618                                                         291   -0.43    0.00  1.0000
  -1  33   1      45     599                                                          95   12.83    0.00  1.0000
   1 -33   1     717     535                                                         890   12.82    0.00  1.0000
  -1  33  -1     204     639                                                         300   12.82    0.00  1.0000
   1 -33   3     324     509                                                         320   -0.46    0.00  1.0000
   1 -33   5     205     508                                                         359  -19.43    0.00  1.0000
  -1  33  -7     116     627                                                        -417  -45.37    0.00  1.0000
  -1  33  -9       2     642                                                        -137    5.37    0.00  1.0000
   1 -33  11    1047     522                                                        1203   -9.78    0.00  1.0000
  -1  33 -11     214     681                                                         288   -9.78    0.00  1.0000
   1 -33  13     194     464                                                         218    3.51    0.00  1.0000
  -1  33 -13       1     642                                                         -53    3.51    0.00  1.0000
   1 -33  15       0     623                                                         -64   -1.71    0.00  1.0000
  -1  33 -15       0     862                                                        -427   -1.71    0.00  1.0000
   1 -33  17     986     477                                                        1099    7.41    0.00  1.0000
  -1  33 -17       3     907                                                        -246    7.41    0.00  1.0000
   1 -33  19     510     463                                                         633   10.90    0.00  1.0000
  -1  33 -19       7     598                                                         -76   10.90    0.00  1.0000
   1 -33  21       8     659                                                        -809   11.67    0.00  1.0000
  -1  33 -21     702     630                                                         857   11.67    0.00  1.0000
   1 -33  23     306     503                                                         409   11.47    0.00  1.0000
  -1  33 -23       7     861                                                        -606   11.47    0.00  1.0000
   1 -33  25      69     263                                                        -196  -34.99    0.00  1.0000
   1 -33  27     940     540                                                        1555   36.91    0.00  1.0000
   1 -33  27       2     237                                                         101   36.91    0.00  1.0000
  -1  33 -27      11     707                                                         147   36.91    0.00  1.0000
   1 -33  29     147     185                                                         232   13.02    0.00  1.0000
  -1  33 -29     519     728                                                         669   13.02    0.00  1.0000
   1 -31 -31       3    1120                                                        -950   -7.47    0.00  1.0000
  -1  31  31       3     803                                                       -2342   -7.47    0.00  1.0000
   1 -31 -27      13     957                                                        -179  -14.88    0.00  1.0000
   1 -31 -25       0     910                                                           2    4.44    0.00  1.0000
  -1  31  25     311     706                                                         349    4.44    0.00  1.0000
  -1  31  23      13     966                                                        -792   15.20    0.00  1.0000
   1 -31 -21       3    1097                                                         -44    6.67    0.00  1.0000
   1 -31 -19      78    1087                                                         140   12.85    0.00  1.0000
  -1  31  19     537     936                                                         686   12.85    0.00  1.0000
   1 -31 -17       0    1067                                                       -1316   -2.16    0.00  1.0000
  -1  31  17     130     674                                                         142   -2.16    0.00  1.0000
   1 -31 -15       4     733                                                          -7    8.81    0.00  1.0000
  -1  31  15      63     672                                                         100    8.81    0.00  1.0000
   1 -31 -13      45     706                                                          12  -13.61    0.00  1.0000
  -1  31  13     128     886                                                          65  -13.61    0.00  1.0000
   1 -31 -11     355     916                                                         663  -29.12    0.00  1.0000
  -1  31  11      48     663                                                        -759  -29.12    0.00  1.0000
   1 -31  -9       1     637                                                         -54   -3.12    0.00  1.0000
  -1  31   9       1     647                                                        -260   -3.12    0.00  1.0000
   1 -31  -7       9     817                                                           7   -1.21    0.00  1.0000
  -1  31   7     365     623                                                         354   -1.21    0.00  1.0000
   1 -31  -5      77     578                                                          95   -4.19    0.00  1.0000
  -1  31   5     555     622                                                         603   -4.19    0.00  1.0000
   1 -31  -3    1171     592                                                        1361   11.25    0.00  1.0000
  -1  31   3    1915     662                                                        2156   11.25    0.00  1.0000
   1 -31  -1     445     536                                                         419    2.66    0.00  1.0000
   1 -31   1       0     526                                                        -350    2.70    0.00  1.0000
  -1  31  -5     542     588                                                         590   -4.22    0.00  1.0000
  -1  31  -7    1358     652                                                        1335   -1.29    0.00  1.0000
   1 -31   9     224     480                                                         204   -3.16    0.00  1.0000
  -1  31  -9       1     598                                                        -315   -3.16    0.00  1.0000
   1 -31  11      48     488                                                        -267  -29.16    0.00  1.0000
  -1  31 -11     179     608                                                         411  -29.16    0.00  1.0000
   1 -31  13     992     502                                                         799  -13.64    0.00  1.0000
  -1  31 -13    1106     646                                                         901  -13.64    0.00  1.0000
   1 -31  15     794     491                                                         915    8.72    0.00  1.0000
  -1  31 -15     762     888                                                         881    8.72    0.00  1.0000
   1 -31  17       0     611                                                         -42   -2.25    0.00  1.0000
  -1  31 -17     262     624                                                         280   -2.25    0.00  1.0000
   1 -31  19       9     492                                                        -281   12.82    0.00  1.0000
  -1  31 -19       9     603                                                         -99   12.82    0.00  1.0000
   1 -31  21     586     510                                                         513    6.57    0.00  1.0000
  -1  31 -21     892     652                                                         801    6.57    0.00  1.0000
   1 -31  23      13     266                                                         -36   15.16    0.00  1.0000
  -1  31 -23      13     642                                                        -431   15.16    0.00  1.0000
   1 -31  25     364     241                                                         405    4.37    0.00  1.0000
   1 -31  25     559     516                                                         609    4.37    0.00  1.0000
  -1  31 -25       1     659                                                        -223    4.37    0.00  1.0000
   1 -31  27      46     206                                                         107  -14.98    0.00  1.0000
   1 -31  29      43     546                                                         205   32.77    0.00  1.0000
   1 -31  29       1     157                                                          48   32.77    0.00  1.0000
  -1  31 -29     441     615                                                         827   32.77    0.00  1.0000
   1 -31  31    1103     609                                                         987   -7.55    0.00  1.0000
   1 -29 -33      10    1012                                                        -732   13.09    0.00  1.0000
  -1  29  33    1066     738                                                        1279   13.09    0.00  1.0000
   1 -29 -29      33     958                                                       -1154  -24.21    0.00  1.0000
  -1  29  29      33     708                                                        -285  -24.21    0.00  1.0000
   1 -29 -27       7     911                                                        -753  -10.90    0.00  1.0000
  -1  29  27       7     685                                                        -377  -10.90    0.00  1.0000
   1 -29 -23     591     868                                                         726  -11.05    0.00  1.0000
  -1  29  23       7     674                                                        -489  -11.05    0.00  1.0000
   1 -29 -21      16     863                                                       -1814  -16.67    0.00  1.0000
  -1  29  21      16     970                                                         -99  -16.67    0.00  1.0000
   1 -29 -19      66     793                                                          95   -6.94    0.00  1.0000
  -1  29  19       3     683                                                         -41   -6.94    0.00  1.0000
   1 -29 -17     766     811                                                         777    0.81    0.00  1.0000
  -1  29  17     483     696                                                         491    0.81    0.00  1.0000
   1 -29 -15     748     997                                                         841   -6.98    0.00  1.0000
  -1  29  15       3     865                                                        -489   -6.98    0.00  1.0000
   1 -29 -13     472     725                                                         558   -8.03    0.00  1.0000
  -1  29  13     430     674                                                         512   -8.03    0.00  1.0000
   1 -29 -11    1065     702                                                        1095    1.95    0.00  1.0000
  -1  29  11    1254     673                                                        1287    1.95    0.00  1.0000
   1 -29  -9     562     617                                                         727  -13.66    0.00  1.0000
  -1  29   9     203     615                                                         306  -13.66    0.00  1.0000
  -1  29   7    3009     717                                                        2926    3.19    0.00  1.0000
  -1  29   5    1292     618                                                        1394    5.85    0.00  1.0000
   1 -29  -3     360     526                                                         344   -1.81    0.00  1.0000
  -1  29   3     782     575                                                         758   -1.81    0.00  1.0000
   1 -29  -1    1997     574                                                        2649  -28.54    0.00  1.0000
  -1  29   1    1398     637                                                        1951  -28.54    0.00  1.0000
   1 -29   1    1523     571                                                        2098  -28.53    0.00  1.0000
  -1  29  -1    1123     602                                                        1623  -28.53    0.00  1.0000
   1 -29   3     141     476                                                         131   -1.87    0.00  1.0000
  -1  29  -3     122     553                                                         112   -1.87    0.00  1.0000
   1 -29   5     950     519                                                        1037    5.82    0.00  1.0000
  -1  29  -5    1950     612                                                        2074    5.82    0.00  1.0000
   1 -29   7    4631     651                                                        4527    3.23    0.00  1.0000
  -1  29  -7    4992     776                                                        4884    3.23    0.00  1.0000
   1 -29   9      11     455                                                         -50  -13.66    0.00  1.0000
  -1  29  -9      11     776                                                        -148  -13.66    0.00  1.0000
   1 -29  11     873     529                                                         901    1.95    0.00  1.0000
  -1  29 -11    1168     633                                                        1200    1.95    0.00  1.0000
   1 -29  13    1580     520                                                        1734   -8.02    0.00  1.0000
  -1  29 -13     798     908                                                         909   -8.02    0.00  1.0000
   1 -29  15     141     468                                                         183   -7.00    0.00  1.0000
  -1  29 -15     196     618                                                         245   -7.00    0.00  1.0000
   1 -29  17     349     473                                                         356    0.81    0.00  1.0000
  -1  29 -17     134     609                                                         138    0.81    0.00  1.0000
   1 -29  19     584     500                                                         667   -6.96    0.00  1.0000
  -1  29 -19       3     620                                                         -17   -6.96    0.00  1.0000
   1 -29  21     134     489                                                         240  -16.67    0.00  1.0000
  -1  29 -21      16     611                                                        -438  -16.67    0.00  1.0000
   1 -29  23      14     496                                                          41  -11.02    0.00  1.0000
   1 -29  23       7     254                                                        -458  -11.02    0.00  1.0000
  -1  29 -23     548     591                                                         678  -11.02    0.00  1.0000
   1 -29  25      14     273                                                        -222   15.88    0.00  1.0000
  -1  29 -25      14     541                                                        -457   15.88    0.00  1.0000
   1 -29  27       7     536                                                        -757  -10.94    0.00  1.0000
  -1  29 -27       7     638                                                        -108  -10.94    0.00  1.0000
   1 -29  29       6     158                                                          12  -24.20    0.00  1.0000
   1 -29  31      70     539                                                         259   32.80    0.00  1.0000
  -1  29 -31       3     630                                                          90   32.80    0.00  1.0000
   1 -29  33     210     599                                                         309   13.06    0.00  1.0000
   1 -27 -35      27    1018                                                        -434  -21.86    0.00  1.0000
   1 -27 -31      13     900                                                       -1297  -14.93    0.00  1.0000
  -1  27  31      12     692                                                          49  -14.93    0.00  1.0000
  -1  27  29     370     670                                                         477  -10.95    0.00  1.0000
   1 -27 -27       9     860                                                        -409   12.88    0.00  1.0000
  -1  27  27     342     875                                                         238   12.88    0.00  1.0000
   1 -27 -25    1717     893                                                        1729    0.60    0.00  1.0000
  -1  27  25     627     708                                                         634    0.60    0.00  1.0000
   1 -27 -23     188     827                                                         491  -35.50    0.00  1.0000
  -1  27  23     226     890                                                         551  -35.50    0.00  1.0000
   1 -27 -21    1455     881                                                        1284    9.75    0.00  1.0000
  -1  27  21    1203     743                                                        1048    9.75    0.00  1.0000
   1 -27 -19     385     801                                                         616   22.06    0.00  1.0000
  -1  27  19     112     946                                                         249   22.06    0.00  1.0000
   1 -27 -17     413     749                                                         379    3.59    0.00  1.0000
  -1  27  17     275     667                                                         247    3.59    0.00  1.0000
   1 -27 -15    2372     842                                                        2539   -7.12    0.00  1.0000
  -1  27  15    2039     744                                                        2194   -7.12    0.00  1.0000
   1 -27 -13    1753     927                                                        1781   -1.41    0.00  1.0000
  -1  27  13       0     609                                                        -188   -1.41    0.00  1.0000
   1 -27 -11    1085     651                                                        1063    1.43    0.00  1.0000
  -1  27  11     437     618                                                         423    1.43    0.00  1.0000
   1 -27  -9     995     583                                                         846   10.32    0.00  1.0000
  -1  27   9       6     578                                                        -428   10.32    0.00  1.0000
  -1  27   7     683     578                                                         647    2.91    0.00  1.0000
  -1  27   5    1410     585                                                        1236   10.06    0.00  1.0000
   1 -27  -3    2939     797                                                        2901   -1.46    0.00  1.0000
  -1  27   3    2704     646                                                        2668   -1.46    0.00  1.0000
   1 -27  -1    1146     510                                                        1555  -23.57    0.00  1.0000
  -1  27   1     600     743                                                         905  -23.57    0.00  1.0000
   1 -27   1    2077     556                                                        2617  -23.57    0.00  1.0000
  -1  27  -1    2125     805                                                        2671  -23.57    0.00  1.0000
   1 -27   3    2923     570                                                        2885   -1.47    0.00  1.0000
  -1  27  -3    4375     650                                                        4329   -1.47    0.00  1.0000
   1 -27   5    2590     525                                                        2352   10.08    0.00  1.0000
  -1  27  -5    2830     609                                                        2581   10.08    0.00  1.0000
   1 -27   7     897     466                                                         855    2.97    0.00  1.0000
  -1  27  -7     793     563                                                         754    2.97    0.00  1.0000
   1 -27   9    1197     647                                                        1033   10.36    0.00  1.0000
  -1  27  -9    1293     778                                                        1122   10.36    0.00  1.0000
   1 -27  11       0     635                                                        -292    1.46    0.00  1.0000
  -1  27 -11     501     556                                                         486    1.46    0.00  1.0000
   1 -27  13     178     598                                                         187   -1.40    0.00  1.0000
  -1  27 -13       0     567                                                        -508   -1.40    0.00  1.0000
   1 -27  15    2526     727                                                        2697   -7.05    0.00  1.0000
  -1  27 -15    2013     664                                                        2166   -7.05    0.00  1.0000
   1 -27  17       1     611                                                        -206    3.71    0.00  1.0000
  -1  27 -17     248     797                                                         221    3.71    0.00  1.0000
   1 -27  19      28     503                                                        -136   22.14    0.00  1.0000
  -1  27 -19      28     609                                                        -233   22.14    0.00  1.0000
   1 -27  21    1526     555                                                        1350    9.81    0.00  1.0000
  -1  27 -21    1706     639                                                        1520    9.81    0.00  1.0000
   1 -27  23      71     660                                                       -1347  -35.47    0.00  1.0000
   1 -27  23      71     228                                                        -149  -35.47    0.00  1.0000
  -1  27 -23     145     596                                                         419  -35.47    0.00  1.0000
   1 -27  25    1050     216                                                        1061    0.71    0.00  1.0000
   1 -27  25    1371     555                                                        1384    0.71    0.00  1.0000
  -1  27 -25     912     839                                                         922    0.71    0.00  1.0000
   1 -27  27     233     161                                                         148   13.02    0.00  1.0000
  -1  27 -27    1257     593                                                        1048   13.02    0.00  1.0000
   1 -27  29     682     538                                                         824  -10.86    0.00  1.0000
   1 -27  29       7     127                                                          -9  -10.86    0.00  1.0000
  -1  27 -29      74     593                                                         125  -10.86    0.00  1.0000
   1 -27  33     703     607                                                        1246   36.94    0.00  1.0000
  -1  27 -33     179     640                                                         491   36.94    0.00  1.0000
   1 -27  35      27     600                                                        -157  -21.73    0.00  1.0000
   1 -27  35      84     620                                                         205  -21.73    0.00  1.0000
   1 -25 -37      35    1316                                                          83   13.63    0.00  1.0000
   1 -25 -35      15     980                                                        -671   16.06    0.00  1.0000
   1 -25 -33     259     954                                                         596  -35.01    0.00  1.0000
  -1  25  31     263     655                                                         298    4.45    0.00  1.0000
   1 -25 -29      14     855                                                        -202   15.84    0.00  1.0000
  -1  25  29     356     638                                                         510   15.84    0.00  1.0000
   1 -25 -27      63     790                                                          65    0.61    0.00  1.0000
  -1  25  27       0     645                                                         -31    0.61    0.00  1.0000
   1 -25 -25      63    1083                                                       -1152   33.25    0.00  1.0000
  -1  25  25      63     648                                                        -161   33.25    0.00  1.0000
   1 -25 -23     902     833                                                         793    7.88    0.00  1.0000
  -1  25  23    1166     701                                                        1042    7.88    0.00  1.0000
   1 -25 -21     828     814                                                         829    0.06    0.00  1.0000
  -1  25  21    1494     731                                                        1495    0.06    0.00  1.0000
   1 -25 -19       2     738                                                        -304   -5.30    0.00  1.0000
   1 -25 -17    1644    1007                                                        1873   11.49    0.00  1.0000
  -1  25  17     502     686                                                         632   11.49    0.00  1.0000
   1 -25 -15    1533     708                                                        1970   22.05    0.00  1.0000
  -1  25  15     303     652                                                         513   22.05    0.00  1.0000
   1 -25 -13     665     635                                                         692    2.22    0.00  1.0000
  -1  25  13     248     595                                                         265    2.22    0.00  1.0000
   1 -25 -11       0     588                                                        -188   -2.54    0.00  1.0000
  -1  25  11     158     551                                                         143   -2.54    0.00  1.0000
   1 -25  -9    1652     605                                                        1835    9.21    0.00  1.0000
  -1  25   9     930     604                                                        1068    9.21    0.00  1.0000
   1 -25  -7    2521     752                                                        2252  -11.58    0.00  1.0000
  -1  25   7    1424     582                                                        1224  -11.58    0.00  1.0000
   1 -25  -5     604     623                                                         719   -9.56    0.00  1.0000
  -1  25   5       5     497                                                         -88   -9.56    0.00  1.0000
   1 -25  -3    4085     602                                                        4060   -0.83    0.00  1.0000
  -1  25   3    3858     850                                                        3834   -0.83    0.00  1.0000
   1 -25  -1       1     428                                                          56  -33.31    0.00  1.0000
  -1  25   1      96     465                                                         311  -33.31    0.00  1.0000
   1 -25   1     122     431                                                         357  -33.32    0.00  1.0000
  -1  25  -1      31     469                                                         178  -33.32    0.00  1.0000
   1 -25   3    3734     540                                                        3712   -0.74    0.00  1.0000
   1 -25   5     621     423                                                         737   -9.55    0.00  1.0000
  -1  25  -5     256     495                                                         332   -9.55    0.00  1.0000
   1 -25   7    2316     644                                                        2058  -11.60    0.00  1.0000
  -1  25  -7    2029     578                                                        1788  -11.60    0.00  1.0000
   1 -25   9    2308     507                                                        2524    9.25    0.00  1.0000
  -1  25  -9    2213     605                                                        2425    9.25    0.00  1.0000
   1 -25  11       0     452                                                         -67   -2.51    0.00  1.0000
  -1  25 -11     141     706                                                         127   -2.51    0.00  1.0000
   1 -25  13     966     476                                                        1000    2.30    0.00  1.0000
  -1  25 -13    1523     571                                                        1566    2.30    0.00  1.0000
   1 -25  15     275     442                                                         477   22.11    0.00  1.0000
  -1  25 -15     895     577                                                        1237   22.11    0.00  1.0000
   1 -25  17     544     459                                                         680   11.55    0.00  1.0000
  -1  25 -17     588     561                                                         729   11.55    0.00  1.0000
   1 -25  19     843     523                                                         772   -5.23    0.00  1.0000
  -1  25 -19    1326     601                                                        1237   -5.23    0.00  1.0000
   1 -25  21     626     682                                                         628    0.18    0.00  1.0000
  -1  25 -21    1071     585                                                        1074    0.18    0.00  1.0000
   1 -25  23       4     504                                                        -337    7.95    0.00  1.0000
   1 -25  23       4     223                                                        -155    7.95    0.00  1.0000
  -1  25 -23     240     554                                                         185    7.95    0.00  1.0000
   1 -25  25      63     213                                                         -35   33.31    0.00  1.0000
   1 -25  25      70     503                                                         262   33.31    0.00  1.0000
  -1  25 -25     149     556                                                         402   33.31    0.00  1.0000
   1 -25  27    1666     581                                                        1679    0.68    0.00  1.0000
  -1  25 -27    1648     625                                                        1661    0.68    0.00  1.0000
   1 -25  29      14     550                                                        -705   15.92    0.00  1.0000
   1 -25  31       1     546                                                        -617    4.49    0.00  1.0000
  -1  25 -31       1     602                                                        -644    4.49    0.00  1.0000
   1 -25  35    2109     630                                                        2476   16.16    0.00  1.0000
  -1  25 -35      15     641                                                        -112   16.16    0.00  1.0000
   1 -25  37     421     649                                                         564   13.65    0.00  1.0000
  -1  25 -37     474     638                                                         626   13.65    0.00  1.0000
   1 -23 -37       9     988                                                        -748   12.46    0.00  1.0000
   1 -23 -35     716    1211                                                         850  -10.11    0.00  1.0000
   1 -23 -33    1325     961                                                        1531   11.49    0.00  1.0000
   1 -23 -31      13     813                                                        -337   15.18    0.00  1.0000
   1 -23 -29       7     823                                                        -916  -11.03    0.00  1.0000
  -1  23  29       7     835                                                        -125  -11.03    0.00  1.0000
   1 -23 -27      11     776                                                         137  -35.45    0.00  1.0000
  -1  23  27      71     618                                                         -57  -35.45    0.00  1.0000
   1 -23 -25     912     781                                                         801    7.96    0.00  1.0000
  -1  23  25       4     845                                                        -180    7.96    0.00  1.0000
   1 -23 -23       0     807                                                        -506    2.40    0.00  1.0000
  -1  23  23    3067     707                                                        3131    2.40    0.00  1.0000
   1 -23 -21      35    1089                                                         -44  -24.92    0.00  1.0000
  -1  23  21    2844     999                                                        3509  -24.92    0.00  1.0000
   1 -23 -19     781     705                                                        1453  -42.73    0.00  1.0000
  -1  23  19     265     656                                                         700  -42.73    0.00  1.0000
   1 -23 -17    1255     641                                                        1212   -2.58    0.00  1.0000
  -1  23  17     828     667                                                         793   -2.58    0.00  1.0000
   1 -23 -15      14     595                                                        -833  -15.57    0.00  1.0000
  -1  23  15     119     558                                                         213  -15.57    0.00  1.0000
   1 -23 -13     364     565                                                         358   -0.62    0.00  1.0000
  -1  23  13     305     563                                                         300   -0.62    0.00  1.0000
   1 -23 -11      19     723                                                        -267   18.29    0.00  1.0000
  -1  23  11      10     515                                                          57   18.29    0.00  1.0000
   1 -23  -9      75     503                                                          98    5.18    0.00  1.0000
  -1  23   9     256     668                                                         297    5.18    0.00  1.0000
   1 -23  -7     754     636                                                         696    4.55    0.00  1.0000
  -1  23   7     323     478                                                         285    4.55    0.00  1.0000
   1 -23  -5       9     589                                                       -1130   12.80    0.00  1.0000
  -1  23   5       9     461                                                        -227   12.80    0.00  1.0000
   1 -23  -3    2677     510                                                        2904    9.03    0.00  1.0000
  -1  23   3    3415     556                                                        3670    9.03    0.00  1.0000
   1 -23  -1     891     595                                                        1157  -17.51    0.00  1.0000
  -1  23   1    1658     477                                                        2014  -17.51    0.00  1.0000
   1 -23   1    1150     411                                                        1450  -17.54    0.00  1.0000
  -1  23  -1     501     453                                                         705  -17.54    0.00  1.0000
   1 -23   3    3048     634                                                        3289    9.02    0.00  1.0000
  -1  23  -3    3153     532                                                        3398    9.02    0.00  1.0000
   1 -23   5       9     381                                                        -298   12.80    0.00  1.0000
  -1  23  -5     193     434                                                         284   12.80    0.00  1.0000
   1 -23   7     600     523                                                         548    4.56    0.00  1.0000
  -1  23  -7       1     450                                                        -144    4.56    0.00  1.0000
   1 -23   9     361     389                                                         409    5.19    0.00  1.0000
  -1  23  -9       2     459                                                        -587    5.19    0.00  1.0000
   1 -23  11     360     412                                                         544   18.31    0.00  1.0000
  -1  23 -11     534     492                                                         753   18.31    0.00  1.0000
   1 -23  13    1636     603                                                        1625   -0.58    0.00  1.0000
  -1  23 -13    1059     739                                                        1050   -0.58    0.00  1.0000
   1 -23  15     618     432                                                         816  -15.57    0.00  1.0000
  -1  23 -15     388     524                                                         548  -15.57    0.00  1.0000
   1 -23  17    1331     474                                                        1286   -2.63    0.00  1.0000
  -1  23 -17       0     736                                                        -166   -2.63    0.00  1.0000
   1 -23  19     104     633                                                        -189  -42.79    0.00  1.0000
  -1  23 -19       1     523                                                          87  -42.79    0.00  1.0000
   1 -23  21      11     264                                                          85  -24.87    0.00  1.0000
   1 -23  21      35     641                                                        -494  -24.87    0.00  1.0000
  -1  23 -21      30     542                                                         129  -24.87    0.00  1.0000
   1 -23  23    1965     574                                                        2016    2.42    0.00  1.0000
   1 -23  23    1472     230                                                        1516    2.42    0.00  1.0000
  -1  23 -23    2404     615                                                        2461    2.42    0.00  1.0000
   1 -23  25     764     507                                                         663    7.94    0.00  1.0000
   1 -23  25     500     180                                                         419    7.94    0.00  1.0000
  -1  23 -25    1010     564                                                         894    7.94    0.00  1.0000
   1 -23  27      41     500                                                           4  -35.49    0.00  1.0000
   1 -23  27      71     120                                                        -150  -35.49    0.00  1.0000
   1 -23  29      56     704                                                         102  -11.06    0.00  1.0000
  -1  23 -29       7     543                                                        -249  -11.06    0.00  1.0000
   1 -23  31     538     566                                                         719   15.21    0.00  1.0000
   1 -23  33     893     576                                                        1063   11.48    0.00  1.0000
  -1  23 -33      11     567                                                          36   11.48    0.00  1.0000
  -1  23 -35       3     558                                                          16  -10.17    0.00  1.0000
   1 -23  37     219     584                                                         315   12.41    0.00  1.0000
  -1  23 -37       9     777                                                        -201   12.41    0.00  1.0000
   1 -21 -39     611     955                                                         658    3.91    0.00  1.0000
   1 -21 -37      12     985                                                       -1243   14.29    0.00  1.0000
   1 -21 -35    1883     938                                                        1872    0.54    0.00  1.0000
   1 -21 -33    1429     883                                                        1648   11.78    0.00  1.0000
   1 -21 -31     987     791                                                         890    6.66    0.00  1.0000
   1 -21 -29      16     727                                                        -164  -16.61    0.00  1.0000
   1 -21 -27     626     771                                                         515    9.85    0.00  1.0000
  -1  21  27    1264     655                                                        1104    9.85    0.00  1.0000
   1 -21 -25    1579     779                                                        1581    0.13    0.00  1.0000
  -1  21  25    1185     915                                                        1187    0.13    0.00  1.0000
   1 -21 -23      35     690                                                        -267  -24.83    0.00  1.0000
   1 -21 -21   26240    2292                                                       25695    7.12    0.00  1.0000
  -1  21  21   21036    2082                                                       20548    7.12    0.00  1.0000
   1 -21 -19    3674     756                                                        3589   -2.98    0.00  1.0000
  -1  21  19    3579    1010                                                        3495   -2.98    0.00  1.0000
   1 -21 -17      27     566                                                        -330  -21.74    0.00  1.0000
  -1  21  17     293     583                                                         497  -21.74    0.00  1.0000
   1 -21 -15   15246    1698                                                       16170  -15.51    0.00  1.0000
  -1  21  15   12277    1285                                                       13107  -15.51    0.00  1.0000
   1 -21 -13    1008     549                                                         961    3.16    0.00  1.0000
  -1  21  13    1403     724                                                        1347    3.16    0.00  1.0000
   1 -21 -11    1457     515                                                        1437    1.11    0.00  1.0000
  -1  21  11     900     526                                                         884    1.11    0.00  1.0000
   1 -21  -9     963     491                                                        1131  -10.94    0.00  1.0000
  -1  21   9     734     489                                                         882  -10.94    0.00  1.0000
   1 -21  -7    8751     731                                                        8945   -4.35    0.00  1.0000
  -1  21   7    6881     761                                                        7053   -4.35    0.00  1.0000
   1 -21  -5    3689     656                                                        3364   11.55    0.00  1.0000
  -1  21   5    2819     513                                                        2536   11.55    0.00  1.0000
   1 -21  -3    4486     495                                                        4521    1.10    0.00  1.0000
  -1  21   3    3205     538                                                        3235    1.10    0.00  1.0000
   1 -21  -1    5216     504                                                        4750   13.92    0.00  1.0000
  -1  21   1    5148     545                                                        4686   13.92    0.00  1.0000
   1 -21   1    5902     657                                                        5406   13.91    0.00  1.0000
  -1  21  -1    5169     716                                                        4706   13.91    0.00  1.0000
   1 -21   3    4589     481                                                        4622    1.03    0.00  1.0000
  -1  21  -3    4588     535                                                        4621    1.03    0.00  1.0000
   1 -21   5    3561     439                                                        3242   11.53    0.00  1.0000
  -1  21  -5    3059     500                                                        2764   11.53    0.00  1.0000
   1 -21   7    8601     650                                                        8793   -4.34    0.00  1.0000
  -1  21  -7    9351     738                                                        9551   -4.34    0.00  1.0000
   1 -21   9     538     529                                                         666  -10.96    0.00  1.0000
  -1  21  -9    1056     582                                                        1232  -10.96    0.00  1.0000
   1 -21  11    1874     412                                                        1852    1.07    0.00  1.0000
  -1  21 -11    1533     677                                                        1513    1.07    0.00  1.0000
   1 -21  13    1097     408                                                        1049    3.06    0.00  1.0000
  -1  21 -13    1051     480                                                        1004    3.06    0.00  1.0000
   1 -21  15   15184    1395                                                       16110  -15.58    0.00  1.0000
  -1  21 -15   16563    1242                                                       17529  -15.58    0.00  1.0000
   1 -21  17     135     583                                                         282  -21.75    0.00  1.0000
  -1  21 -17      27     478                                                        -544  -21.75    0.00  1.0000
   1 -21  19    2597     688                                                        2524   -3.04    0.00  1.0000
  -1  21 -19    1770     754                                                        1710   -3.04    0.00  1.0000
   1 -21  21   23029     961                                                       22528    6.99    0.00  1.0000
   1 -21  21   24078    1788                                                       23565    6.99    0.00  1.0000
  -1  21 -21   28107    1874                                                       27553    6.99    0.00  1.0000
   1 -21  23      97     163                                                         248  -24.96    0.00  1.0000
   1 -21  23      35     493                                                        -117  -24.96    0.00  1.0000
  -1  21 -23     449     715                                                         734  -24.96    0.00  1.0000
   1 -21  25    2061     718                                                        2062    0.07    0.00  1.0000
   1 -21  25     967     161                                                         968    0.07    0.00  1.0000
  -1  21 -25    1124     766                                                        1125    0.07    0.00  1.0000
   1 -21  27     873     547                                                         741    9.80    0.00  1.0000
  -1  21 -27    1434     573                                                        1264    9.80    0.00  1.0000
   1 -21  29     105     700                                                         202  -16.71    0.00  1.0000
   1 -21  31     316     553                                                         263    6.55    0.00  1.0000
  -1  21 -31       2     531                                                        -640    6.55    0.00  1.0000
   1 -21  33     825     573                                                         991   11.64    0.00  1.0000
  -1  21 -33      12     753                                                          39   11.64    0.00  1.0000
   1 -21  35       0     757                                                        -960    0.47    0.00  1.0000
  -1  21 -35       0     564                                                         -11    0.47    0.00  1.0000
   1 -21  37     149     899                                                          78   14.25    0.00  1.0000
  -1  21 -37     996     602                                                         794   14.25    0.00  1.0000
   1 -21  39       1     399                                                        -203    3.85    0.00  1.0000
  -1  21 -39       1     559                                                        -260    3.85    0.00  1.0000
   1 -19 -39      28     866                                                        -292  -22.21    0.00  1.0000
   1 -19 -37     556    1113                                                         666    9.42    0.00  1.0000
   1 -19 -35      68    1010                                                         212   26.48    0.00  1.0000
   1 -19 -33     119     730                                                         182   10.95    0.00  1.0000
   1 -19 -31       9     751                                                       -1200   12.89    0.00  1.0000
   1 -19 -29       3     933                                                        -484   -6.85    0.00  1.0000
   1 -19 -27      49     666                                                         149   22.16    0.00  1.0000
  -1  19  27      28     592                                                         -73   22.16    0.00  1.0000
   1 -19 -25     257     857                                                         218   -5.33    0.00  1.0000
  -1  19  25     938     832                                                         862   -5.33    0.00  1.0000
   1 -19 -23       0     618                                                         105  -42.77    0.00  1.0000
  -1  19  23      35     587                                                          18  -42.77    0.00  1.0000
   1 -19 -21    1433     658                                                        1381   -2.94    0.00  1.0000
  -1  19  21    1960     844                                                        1899   -2.94    0.00  1.0000
   1 -19 -19     355     551                                                         550  -19.42    0.00  1.0000
  -1  19  19      21     545                                                        -438  -19.42    0.00  1.0000
   1 -19 -17     890     771                                                        1269   24.38    0.00  1.0000
  -1  19  17    1437     608                                                        1910   24.38    0.00  1.0000
   1 -19 -15     418     495                                                         450    3.28    0.00  1.0000
  -1  19  15    1051     542                                                        1102    3.28    0.00  1.0000
   1 -19 -13      10     603                                                        -181   13.29    0.00  1.0000
  -1  19  13      10     638                                                        -489   13.29    0.00  1.0000
   1 -19 -11    2959     517                                                        2879   -3.12    0.00  1.0000
  -1  19  11    1849     519                                                        1786   -3.12    0.00  1.0000
   1 -19  -9      60     552                                                         129   15.37    0.00  1.0000
  -1  19   9      13     561                                                        -342   15.37    0.00  1.0000
   1 -19  -7      34     387                                                        -375  -24.56    0.00  1.0000
  -1  19   7     278     392                                                         507  -24.56    0.00  1.0000
   1 -19  -5    5266     478                                                        5176   -2.61    0.00  1.0000
  -1  19   5    3226     511                                                        3156   -2.61    0.00  1.0000
   1 -19  -3      28     344                                                         -70  -22.33    0.00  1.0000
  -1  19   3      79     367                                                         201  -22.33    0.00  1.0000
   1 -19  -1       1     322                                                         -18    3.73    0.00  1.0000
  -1  19   1       1     343                                                         -17    3.73    0.00  1.0000
   1 -19   1       1     317                                                         -46    3.75    0.00  1.0000
  -1  19  -1     177     341                                                         200    3.75    0.00  1.0000
   1 -19   3       8     315                                                          64  -22.33    0.00  1.0000
  -1  19  -3      28     349                                                        -258  -22.33    0.00  1.0000
   1 -19   5    4645     443                                                        4561   -2.61    0.00  1.0000
  -1  19  -5    4468     504                                                        4386   -2.61    0.00  1.0000
   1 -19   7      34     328                                                        -122  -24.60    0.00  1.0000
  -1  19  -7      34     514                                                        -234  -24.60    0.00  1.0000
   1 -19   9     340     353                                                         487   15.31    0.00  1.0000
  -1  19  -9      26     381                                                          76   15.31    0.00  1.0000
   1 -19  11    3300     557                                                        3214   -3.18    0.00  1.0000
  -1  19 -11    2760     475                                                        2681   -3.18    0.00  1.0000
   1 -19  13     155     341                                                         244   13.28    0.00  1.0000
  -1  19 -13      10     392                                                        -163   13.28    0.00  1.0000
   1 -19  15     343     518                                                         372    3.24    0.00  1.0000
  -1  19 -15     590     434                                                         628    3.24    0.00  1.0000
   1 -19  17    1986     649                                                        2534   24.30    0.00  1.0000
  -1  19 -17    2374     536                                                        2970   24.30    0.00  1.0000
   1 -19  19     215     193                                                         372  -19.46    0.00  1.0000
   1 -19  19      21     573                                                         -13  -19.46    0.00  1.0000
  -1  19 -19     503     630                                                         732  -19.46    0.00  1.0000
   1 -19  21    3267     729                                                        3185   -3.05    0.00  1.0000
   1 -19  21    2991     219                                                        2912   -3.05    0.00  1.0000
  -1  19 -21    2408     771                                                        2337   -3.05    0.00  1.0000
   1 -19  23       0     158                                                         117  -42.81    0.00  1.0000
   1 -19  23      28     483                                                         240  -42.81    0.00  1.0000
  -1  19 -23       1     675                                                          85  -42.81    0.00  1.0000
   1 -19  25    1100     506                                                        1016   -5.44    0.00  1.0000
   1 -19  25     511     127                                                         454   -5.44    0.00  1.0000
  -1  19 -25    1054     513                                                         972   -5.44    0.00  1.0000
   1 -19  27      28     512                                                        -393   22.05    0.00  1.0000
  -1  19 -27     177     500                                                         341   22.05    0.00  1.0000
   1 -19  29     534     722                                                         612   -6.90    0.00  1.0000
  -1  19 -29       3     503                                                       -1335   -6.90    0.00  1.0000
   1 -19  31     186     519                                                         277   12.83    0.00  1.0000
  -1  19 -31       9     479                                                        -284   12.83    0.00  1.0000
   1 -19  33       7     547                                                        -415   10.87    0.00  1.0000
  -1  19 -33       7     497                                                         -95   10.87    0.00  1.0000
   1 -19  35      39     813                                                        -438   26.39    0.00  1.0000
  -1  19 -35      39     508                                                        -380   26.39    0.00  1.0000
   1 -19  37     235     611                                                         309    9.41    0.00  1.0000
  -1  19 -37       5     701                                                        -757    9.41    0.00  1.0000
  -1  19 -39      28     719                                                        -238  -22.29    0.00  1.0000
   1 -17 -41     494     850                                                         678  -16.06    0.00  1.0000
   1 -17 -39       4     763                                                        -155    8.81    0.00  1.0000
   1 -17 -37      12     759                                                        -548   14.60    0.00  1.0000
   1 -17 -35     576     731                                                         506   -6.69    0.00  1.0000
   1 -17 -33       3     682                                                        -208    7.40    0.00  1.0000
   1 -17 -31       0     917                                                       -1080   -2.25    0.00  1.0000
   1 -17 -29       0     659                                                        -989    0.83    0.00  1.0000
   1 -17 -27       1     645                                                        -817    3.65    0.00  1.0000
   1 -17 -25       7     601                                                        -657   11.50    0.00  1.0000
  -1  17  25     684     566                                                         835   11.50    0.00  1.0000
   1 -17 -23     424     781                                                         398   -2.68    0.00  1.0000
  -1  17  23     607     572                                                         576   -2.68    0.00  1.0000
   1 -17 -21     732     551                                                        1039  -21.81    0.00  1.0000
  -1  17  21     333     750                                                         549  -21.81    0.00  1.0000
   1 -17 -19    1034     573                                                        1439   24.32    0.00  1.0000
  -1  17  19    1651     598                                                        2154   24.32    0.00  1.0000
   1 -17 -17      46     636                                                         165   26.05    0.00  1.0000
  -1  17  17     355     506                                                         624   26.05    0.00  1.0000
   1 -17 -15     403     448                                                         503    9.88    0.00  1.0000
  -1  17  15     245     470                                                         324    9.88    0.00  1.0000
   1 -17 -13    3829     697                                                        4181   11.72    0.00  1.0000
  -1  17  13    1912     724                                                        2163   11.72    0.00  1.0000
   1 -17 -11      33     503                                                         -42  -24.26    0.00  1.0000
  -1  17  11      33     405                                                         -65  -24.26    0.00  1.0000
   1 -17  -9       3     380                                                        -166   -7.77    0.00  1.0000
  -1  17   9       3     390                                                        -205   -7.77    0.00  1.0000
   1 -17  -7    2522     420                                                        2334   -8.03    0.00  1.0000
  -1  17   7    2345     590                                                        2164   -8.03    0.00  1.0000
   1 -17  -5       1     334                                                          23  -23.19    0.00  1.0000
  -1  17   5      30     347                                                        -102  -23.19    0.00  1.0000
   1 -17  -3       4     313                                                        -267    8.77    0.00  1.0000
  -1  17   3       4     341                                                        -183    8.77    0.00  1.0000
   1 -17  -1    1454     368                                                        2516   50.57    0.00  1.0000
  -1  17   1    1555     512                                                        2648   50.57    0.00  1.0000
   1 -17   1    1782     347                                                        2943   50.63    0.00  1.0000
  -1  17  -1    1006     376                                                        1915   50.63    0.00  1.0000
   1 -17   3     167     295                                                         223    8.78    0.00  1.0000
  -1  17  -3     185     321                                                         244    8.78    0.00  1.0000
   1 -17   5     396     401                                                         645  -23.22    0.00  1.0000
  -1  17  -5      35     330                                                         131  -23.22    0.00  1.0000
   1 -17   7    2537     355                                                        2348   -8.06    0.00  1.0000
  -1  17  -7    2150     389                                                        1976   -8.06    0.00  1.0000
   1 -17   9       3     321                                                        -520   -7.76    0.00  1.0000
  -1  17  -9     394     372                                                         325   -7.76    0.00  1.0000
   1 -17  11      81     418                                                         215  -24.22    0.00  1.0000
  -1  17 -11      24     367                                                         111  -24.22    0.00  1.0000
   1 -17  13    3382     432                                                        3714   11.73    0.00  1.0000
  -1  17 -13    4141     481                                                        4507   11.73    0.00  1.0000
   1 -17  15     717     490                                                         848    9.89    0.00  1.0000
  -1  17 -15     632     404                                                         756    9.89    0.00  1.0000
   1 -17  17      38     376                                                         -64   26.03    0.00  1.0000
  -1  17 -17     324     409                                                         582   26.03    0.00  1.0000
   1 -17  19    2376     475                                                        2974   24.36    0.00  1.0000
   1 -17  19    2001     247                                                        2552   24.36    0.00  1.0000
  -1  17 -19    2309     696                                                        2899   24.36    0.00  1.0000
   1 -17  21      23     434                                                         100  -21.80    0.00  1.0000
   1 -17  21     348     163                                                         568  -21.80    0.00  1.0000
  -1  17 -21     162     631                                                         321  -21.80    0.00  1.0000
   1 -17  23     895     461                                                         858   -2.62    0.00  1.0000
  -1  17 -23    1004     473                                                         965   -2.62    0.00  1.0000
   1 -17  25      19     475                                                          51   11.52    0.00  1.0000
  -1  17 -25       2     446                                                          16   11.52    0.00  1.0000
   1 -17  27       1     677                                                        -378    3.65    0.00  1.0000
  -1  17 -27       1     621                                                        -288    3.65    0.00  1.0000
   1 -17  29     504     497                                                         513    0.84    0.00  1.0000
  -1  17 -29       0     467                                                        -163    0.84    0.00  1.0000
   1 -17  31      57     519                                                          65   -2.21    0.00  1.0000
  -1  17 -31      53     454                                                          61   -2.21    0.00  1.0000
   1 -17  33     263     570                                                         324    7.47    0.00  1.0000
  -1  17 -33       3     616                                                        -612    7.47    0.00  1.0000
   1 -17  35     173     584                                                         136   -6.65    0.00  1.0000
  -1  17 -35       3     489                                                        -598   -6.65    0.00  1.0000
  -1  17 -37     724     517                                                         922   14.56    0.00  1.0000
  -1  17 -39       4     501                                                        -147    8.81    0.00  1.0000
  -1  17 -41      14     528                                                        -368  -15.96    0.00  1.0000
   1 -15 -41      13    1015                                                         -59  -15.40    0.00  1.0000
   1 -15 -39     722    1019                                                         980   18.63    0.00  1.0000
   1 -15 -37     882     941                                                         666   16.38    0.00  1.0000
   1 -15 -35       9     923                                                       -1197  -12.85    0.00  1.0000
   1 -15 -33       0     813                                                         -36   -1.72    0.00  1.0000
   1 -15 -31     365     612                                                         449    8.76    0.00  1.0000
   1 -15 -29     569     602                                                         652   -7.06    0.00  1.0000
   1 -15 -27    1060     837                                                        1173   -7.16    0.00  1.0000
   1 -15 -25     660     584                                                         957   22.07    0.00  1.0000
   1 -15 -23     339     714                                                         490  -15.65    0.00  1.0000
  -1  15  23     167     741                                                         277  -15.65    0.00  1.0000
   1 -15 -21   11623    1091                                                       12437  -15.63    0.00  1.0000
  -1  15  21   10027    1061                                                       10784  -15.63    0.00  1.0000
   1 -15 -19    1005     481                                                        1055    3.26    0.00  1.0000
  -1  15  19     124     480                                                         142    3.26    0.00  1.0000
   1 -15 -17     472     443                                                         579    9.84    0.00  1.0000
  -1  15  17     487     461                                                         596    9.84    0.00  1.0000
   1 -15 -15    6859     615                                                        6312   14.21    0.00  1.0000
  -1  15  15    5893     673                                                        5387   14.21    0.00  1.0000
   1 -15 -13    2516     462                                                        3167  -25.74    0.00  1.0000
  -1  15  13    1997     504                                                        2581  -25.74    0.00  1.0000
   1 -15 -11     763     376                                                         676    6.82    0.00  1.0000
  -1  15  11    1074     404                                                         970    6.82    0.00  1.0000
   1 -15  -9    4664     664                                                        5422   22.47    0.00  1.0000
  -1  15   9    5135     724                                                        5929   22.47    0.00  1.0000
   1 -15  -7    8633     584                                                        9567  -20.63    0.00  1.0000
  -1  15   7    7285     649                                                        8145  -20.63    0.00  1.0000
   1 -15  -5    1644     497                                                        2297  -31.16    0.00  1.0000
  -1  15   5    1455     401                                                        2073  -31.16    0.00  1.0000
   1 -15  -3    3309     380                                                        3399    3.26    0.00  1.0000
  -1  15   3    2612     420                                                        2692    3.26    0.00  1.0000
   1 -15  -1    9055     635                                                        7262   41.87    0.00  1.0000
  -1  15   1    7777     511                                                        6123   41.87    0.00  1.0000
   1 -15   1    7681     597                                                        6038   41.87    0.00  1.0000
  -1  15  -1    7945     647                                                        6272   41.87    0.00  1.0000
   1 -15   3    2784     374                                                        2865    3.20    0.00  1.0000
  -1  15  -3    3632     406                                                        3724    3.20    0.00  1.0000
   1 -15   5    2155     357                                                        2895  -31.14    0.00  1.0000
  -1  15  -5    2164     393                                                        2905  -31.14    0.00  1.0000
   1 -15   7    9778     568                                                       10768  -20.57    0.00  1.0000
  -1  15  -7    9005     636                                                        9956  -20.57    0.00  1.0000
   1 -15   9    4622     428                                                        5379   22.51    0.00  1.0000
  -1  15  -9    5044     475                                                        5833   22.51    0.00  1.0000
   1 -15  11     900     304                                                         805    6.86    0.00  1.0000
  -1  15 -11     984     337                                                         884    6.86    0.00  1.0000
   1 -15  13    2523     526                                                        3175  -25.72    0.00  1.0000
  -1  15 -13    2607     417                                                        3269  -25.72    0.00  1.0000
   1 -15  15    7160     521                                                        6597   14.31    0.00  1.0000
  -1  15 -15    6853     545                                                        6302   14.31    0.00  1.0000
   1 -15  17     438     359                                                         542    9.93    0.00  1.0000
   1 -15  17     446     178                                                         551    9.93    0.00  1.0000
  -1  15 -17     384     384                                                         482    9.93    0.00  1.0000
   1 -15  19     132     384                                                         151    3.31    0.00  1.0000
   1 -15  19     357     150                                                         387    3.31    0.00  1.0000
  -1  15 -19     933     512                                                         982    3.31    0.00  1.0000
   1 -15  21   11681     373                                                       12492  -15.53    0.00  1.0000
   1 -15  21   13335    1001                                                       14201  -15.53    0.00  1.0000
  -1  15 -21   14664    1178                                                       15571  -15.53    0.00  1.0000
   1 -15  23     721     446                                                         934  -15.59    0.00  1.0000
  -1  15 -23      15     416                                                          58  -15.59    0.00  1.0000
   1 -15  25    1038     494                                                        1405   22.16    0.00  1.0000
  -1  15 -25     909     450                                                        1254   22.16    0.00  1.0000
   1 -15  27    1193     552                                                        1311   -7.01    0.00  1.0000
  -1  15 -27    2806     661                                                        2985   -7.01    0.00  1.0000
   1 -15  29       3     515                                                        -172   -6.96    0.00  1.0000
  -1  15 -29     659     451                                                         747   -6.96    0.00  1.0000
   1 -15  31     109     548                                                         157    8.82    0.00  1.0000
  -1  15 -31     473     446                                                         569    8.82    0.00  1.0000
   1 -15  33     219     548                                                         227   -1.66    0.00  1.0000
  -1  15 -33     259     441                                                         268   -1.66    0.00  1.0000
  -1  15 -35     262     590                                                         368  -12.73    0.00  1.0000
  -1  15 -37      15     621                                                        -351   16.49    0.00  1.0000
  -1  15 -39      20     659                                                        -830   18.75    0.00  1.0000
  -1  15 -41     903     700                                                        1135  -15.31    0.00  1.0000
   1 -13 -41     390     687                                                         563  -16.71    0.00  1.0000
   1 -13 -41      16     560                                                        -142  -16.71    0.00  1.0000
   1 -13 -39     553     705                                                         604    4.54    0.00  1.0000
   1 -13 -37      40     635                                                          52    3.63    0.00  1.0000
   1 -13 -35    1854     702                                                        1608   12.53    0.00  1.0000
   1 -13 -33     255     625                                                         281    3.46    0.00  1.0000
   1 -13 -31     659     598                                                         504  -13.56    0.00  1.0000
   1 -13 -29       4     588                                                        -306   -7.98    0.00  1.0000
   1 -13 -27       0     741                                                        -517   -1.44    0.00  1.0000
   1 -13 -25     814     545                                                         844    2.20    0.00  1.0000
   1 -13 -23       0     697                                                        -730   -0.67    0.00  1.0000
   1 -13 -21    1189     491                                                        1139    3.08    0.00  1.0000
  -1  13  21     658     661                                                         621    3.08    0.00  1.0000
   1 -13 -19     335     445                                                         461   13.34    0.00  1.0000
  -1  13  19     109     446                                                         185   13.34    0.00  1.0000
   1 -13 -17    3348     509                                                        3679   11.77    0.00  1.0000
  -1  13  17    2343     529                                                        2622   11.77    0.00  1.0000
   1 -13 -15    2425     464                                                        3066  -25.77    0.00  1.0000
  -1  13  15    1807     493                                                        2365  -25.77    0.00  1.0000
   1 -13 -13    5587     433                                                        3425   68.32    0.00  1.0000
  -1  13  13    2648     597                                                        1241   68.32    0.00  1.0000
   1 -13 -11   19702     881                                                       16598  -48.52    0.00  1.0000
  -1  13  11   17953     974                                                       14996  -48.52    0.00  1.0000
   1 -13  -9    9956     628                                                       10387   -8.99    0.00  1.0000
  -1  13   9    8581     699                                                        8982   -8.99    0.00  1.0000
   1 -13  -7     577     346                                                         463   10.69    0.00  1.0000
  -1  13   7      41     499                                                          15   10.69    0.00  1.0000
   1 -13  -5    5140     673                                                        5712   16.36    0.00  1.0000
  -1  13   5    5196     543                                                        5771   16.36    0.00  1.0000
   1 -13  -3     152     465                                                         766  -65.08    0.00  1.0000
  -1  13   3      55     489                                                         516  -65.08    0.00  1.0000
   1 -13  -1     890     352                                                        1414   32.69    0.00  1.0000
  -1  13   1     677     358                                                        1142   32.69    0.00  1.0000
   1 -13   1     842     318                                                        1353   32.68    0.00  1.0000
  -1  13  -1     131     345                                                         369   32.68    0.00  1.0000
   1 -13   3       2     311                                                         244  -65.04    0.00  1.0000
  -1  13  -3      12     455                                                         345  -65.04    0.00  1.0000
   1 -13   5    5387     457                                                        5973   16.38    0.00  1.0000
  -1  13  -5    5257     651                                                        5837   16.38    0.00  1.0000
   1 -13   7     316     301                                                         233   10.69    0.00  1.0000
  -1  13  -7     361     316                                                         272   10.69    0.00  1.0000
   1 -13   9    9730     699                                                       10155   -8.97    0.00  1.0000
  -1  13  -9    9400     575                                                        9818   -8.97    0.00  1.0000
   1 -13  11   19224     930                                                       16159  -48.52    0.00  1.0000
  -1  13 -11   19587     997                                                       16492  -48.52    0.00  1.0000
   1 -13  13    2946     333                                                        1447   68.36    0.00  1.0000
  -1  13 -13    4899     356                                                        2890   68.36    0.00  1.0000
   1 -13  15    1944     205                                                        2520  -25.71    0.00  1.0000
   1 -13  15    2826     373                                                        3513  -25.71    0.00  1.0000
  -1  13 -15    2175     384                                                        2783  -25.71    0.00  1.0000
   1 -13  17    3432     435                                                        3769   11.83    0.00  1.0000
  -1  13 -17    3449     424                                                        3787   11.83    0.00  1.0000
   1 -13  19      10     344                                                         -22   13.39    0.00  1.0000
   1 -13  19      10     123                                                        -198   13.39    0.00  1.0000
  -1  13 -19      95     331                                                         167   13.39    0.00  1.0000
   1 -13  21    1354     419                                                        1299    3.16    0.00  1.0000
  -1  13 -21    1280     383                                                        1227    3.16    0.00  1.0000
   1 -13  23     773     424                                                         765   -0.64    0.00  1.0000
  -1  13 -23       0     504                                                         -42   -0.64    0.00  1.0000
   1 -13  25     893     465                                                         925    2.27    0.00  1.0000
  -1  13 -25     686     401                                                         714    2.27    0.00  1.0000
   1 -13  27       0     449                                                        -262   -1.35    0.00  1.0000
  -1  13 -27       1     531                                                           2   -1.35    0.00  1.0000
   1 -13  29    1051     722                                                        1176   -7.91    0.00  1.0000
  -1  13 -29     799     438                                                         908   -7.91    0.00  1.0000
   1 -13  31      10     530                                                        -224  -13.51    0.00  1.0000
  -1  13 -31     702     427                                                         542  -13.51    0.00  1.0000
  -1  13 -33       1     445                                                        -316    3.54    0.00  1.0000
  -1  13 -35     391     463                                                         282   12.61    0.00  1.0000
  -1  13 -37     601     488                                                         645    3.68    0.00  1.0000
  -1  13 -41     103     478                                                         199  -16.71    0.00  1.0000
   1 -11 -41       6     706                                                        -235   10.53    0.00  1.0000
   1 -11 -39      18     872                                                        -198   18.05    0.00  1.0000
   1 -11 -37       4     384                                                        -435    7.88    0.00  1.0000
   1 -11 -37     418     646                                                         345    7.88    0.00  1.0000
   1 -11 -35     963     653                                                         962   -0.07    0.00  1.0000
   1 -11 -33     406     597                                                         505   -9.76    0.00  1.0000
   1 -11 -31      48     595                                                        -357  -29.14    0.00  1.0000
   1 -11 -29     336     756                                                         354    2.03    0.00  1.0000
   1 -11 -27       0     726                                                        -261    1.49    0.00  1.0000
   1 -11 -25       0     526                                                        -214   -2.53    0.00  1.0000
   1 -11 -23    1003     521                                                        1297   18.31    0.00  1.0000
   1 -11 -21    1972     514                                                        1949    1.10    0.00  1.0000
   1 -11 -19    2430     622                                                        2359   -3.07    0.00  1.0000
  -1  11  19    1949     479                                                        1885   -3.07    0.00  1.0000
   1 -11 -17     226     499                                                         427  -24.14    0.00  1.0000
  -1  11  17     112     379                                                         262  -24.14    0.00  1.0000
   1 -11 -15     695     360                                                         611    6.91    0.00  1.0000
  -1  11  15     255     372                                                         205    6.91    0.00  1.0000
   1 -11 -13   19210     878                                                       16144  -48.56    0.00  1.0000
  -1  11  13   17637    1209                                                       14705  -48.56    0.00  1.0000
   1 -11 -11    7021     496                                                        5835   31.16    0.00  1.0000
  -1  11  11    5679     540                                                        4618   31.16    0.00  1.0000
   1 -11  -9    1661     524                                                        2191  -25.55    0.00  1.0000
  -1  11   9     924     405                                                        1328  -25.55    0.00  1.0000
   1 -11  -7    7233     561                                                        7397    4.03    0.00  1.0000
  -1  11   7    7109     617                                                        7271    4.03    0.00  1.0000
   1 -11  -5     108     476                                                         607   61.23    0.00  1.0000
  -1  11   5      34     362                                                         395   61.23    0.00  1.0000
   1 -11  -3     168     329                                                         251   12.51    0.00  1.0000
  -1  11   3     256     341                                                         356   12.51    0.00  1.0000
   1 -11  -1     317     309                                                         122   28.47    0.00  1.0000
  -1  11   1     434     317                                                         198   28.47    0.00  1.0000
   1 -11   1     388     308                                                         167   28.45    0.00  1.0000
  -1  11  -1     792     317                                                         457   28.45    0.00  1.0000
   1 -11   3       9     306                                                         -99   12.55    0.00  1.0000
  -1  11  -3      30     316                                                          69   12.55    0.00  1.0000
   1 -11   5      36     304                                                         402   61.20    0.00  1.0000
  -1  11  -5      94     342                                                         572   61.20    0.00  1.0000
   1 -11   7    6381     644                                                        6532    3.97    0.00  1.0000
  -1  11  -7    7531     522                                                        7695    3.97    0.00  1.0000
   1 -11   9    1047     302                                                        1475  -25.57    0.00  1.0000
  -1  11  -9     827     334                                                        1211  -25.57    0.00  1.0000
   1 -11  11    6936     555                                                        5757   31.18    0.00  1.0000
  -1  11 -11    7546     583                                                        6314   31.18    0.00  1.0000
   1 -11  13   19428     969                                                       16345  -48.55    0.00  1.0000
   1 -11  13   20034     488                                                       16901  -48.55    0.00  1.0000
  -1  11 -13   19247     941                                                       16179  -48.55    0.00  1.0000
   1 -11  15     380     285                                                         319    6.84    0.00  1.0000
   1 -11  15     461     134                                                         394    6.84    0.00  1.0000
  -1  11 -15     754     283                                                         667    6.84    0.00  1.0000
   1 -11  17      33     111                                                         -33  -24.18    0.00  1.0000
   1 -11  17     312     297                                                         543  -24.18    0.00  1.0000
  -1  11 -17     129     279                                                         289  -24.18    0.00  1.0000
   1 -11  19    2988     410                                                        2908   -3.11    0.00  1.0000
  -1  11 -19    2478     358                                                        2405   -3.11    0.00  1.0000
   1 -11  21    1678     528                                                        1657    1.10    0.00  1.0000
  -1  11 -21     964     360                                                         948    1.10    0.00  1.0000
   1 -11  23     362     393                                                         546   18.29    0.00  1.0000
  -1  11 -23     171     364                                                         303   18.29    0.00  1.0000
   1 -11  25     772     580                                                         739   -2.54    0.00  1.0000
  -1  11 -25     535     394                                                         507   -2.54    0.00  1.0000
   1 -11  27    1311     491                                                        1287    1.41    0.00  1.0000
  -1  11 -27     376     566                                                         363    1.41    0.00  1.0000
   1 -11  29     297     400                                                         314    2.00    0.00  1.0000
  -1  11 -29    1734     573                                                        1774    2.00    0.00  1.0000
  -1  11 -31      64     427                                                         222  -29.14    0.00  1.0000
  -1  11 -33       5     446                                                        -658   -9.77    0.00  1.0000
  -1  11 -35     263     449                                                         262   -0.12    0.00  1.0000
  -1  11 -37       3     465                                                        -269    7.77    0.00  1.0000
   1  -9 -37      55     586                                                         151   20.41    0.00  1.0000
   1  -9 -35       0     322                                                        -413    1.05    0.00  1.0000
   1  -9 -35       0     800                                                        -658    1.05    0.00  1.0000
   1  -9 -33      92     773                                                         119    5.47    0.00  1.0000
   1  -9 -31     604     787                                                         572   -3.10    0.00  1.0000
   1  -9 -29      10     731                                                         -50  -13.60    0.00  1.0000
   1  -9 -27       6     703                                                        -438   10.41    0.00  1.0000
   1  -9 -25    1072     532                                                        1221    9.23    0.00  1.0000
   1  -9 -23     118     455                                                         147    5.23    0.00  1.0000
   1  -9 -21    1082     454                                                        1260  -10.93    0.00  1.0000
   1  -9 -19     456     401                                                         625   15.39    0.00  1.0000
   1  -9 -17    1066     386                                                         951   -7.68    0.00  1.0000
  -1   9  17     425     375                                                         353   -7.68    0.00  1.0000
   1  -9 -15    5076     506                                                        5871   22.59    0.00  1.0000
  -1   9  15    4383     530                                                        5123   22.59    0.00  1.0000
   1  -9 -13    9775     629                                                       10200   -8.95    0.00  1.0000
  -1   9  13    8923     688                                                        9330   -8.95    0.00  1.0000
   1  -9 -11    1088     382                                                        1524  -25.59    0.00  1.0000
  -1   9  11    1181     401                                                        1634  -25.59    0.00  1.0000
   1  -9  -9   12405     949                                                       17221   83.47    0.00  1.0000
  -1   9   9   12321    1063                                                       17122   83.47    0.00  1.0000
   1  -9  -7    2274     577                                                        2921  -26.75    0.00  1.0000
  -1   9   7    2403     430                                                        3067  -26.75    0.00  1.0000
   1  -9  -5    3828     589                                                        4297   15.49    0.00  1.0000
  -1   9   5    3699     471                                                        4161   15.49    0.00  1.0000
   1  -9  -3     850     327                                                         877    1.91    0.00  1.0000
  -1   9   3     990     331                                                        1019    1.91    0.00  1.0000
   1  -9  -1    1009     294                                                         952    3.81    0.00  1.0000
  -1   9   1     787     305                                                         737    3.81    0.00  1.0000
   1  -9   1     631     289                                                         587    3.78    0.00  1.0000
  -1   9  -1    1042     301                                                         985    3.78    0.00  1.0000
   1  -9   3    1366     428                                                        1398    1.83    0.00  1.0000
  -1   9  -3     772     328                                                         796    1.83    0.00  1.0000
   1  -9   5    3593     405                                                        4047   15.46    0.00  1.0000
  -1   9  -5    4733     571                                                        5252   15.46    0.00  1.0000
   1  -9   7    2112     341                                                        2736  -26.71    0.00  1.0000
  -1   9  -7    2278     373                                                        2925  -26.71    0.00  1.0000
   1  -9   9   11616     766                                                       16286   83.42    0.00  1.0000
  -1   9  -9   11486     770                                                       16132   83.42    0.00  1.0000
   1  -9  11     670     135                                                        1021  -25.63    0.00  1.0000
   1  -9  11     903     293                                                        1304  -25.63    0.00  1.0000
  -1   9 -11     721     291                                                        1083  -25.63    0.00  1.0000
   1  -9  13   11295     311                                                       11755   -9.00    0.00  1.0000
   1  -9  13   11049     581                                                       11504   -9.00    0.00  1.0000
  -1   9 -13    9572     664                                                        9996   -9.00    0.00  1.0000
   1  -9  15    3996     160                                                        4702   22.51    0.00  1.0000
   1  -9  15    4329     380                                                        5062   22.51    0.00  1.0000
  -1   9 -15    4126     369                                                        4842   22.51    0.00  1.0000
   1  -9  17     451     290                                                         377   -7.75    0.00  1.0000
  -1   9 -17     338     270                                                         274   -7.75    0.00  1.0000
   1  -9  19       0     308                                                          16   15.27    0.00  1.0000
  -1   9 -19      36     286                                                          92   15.27    0.00  1.0000
   1  -9  21     684     475                                                         828  -11.02    0.00  1.0000
  -1   9 -21     615     432                                                         752  -11.02    0.00  1.0000
   1  -9  23      74     369                                                          96    5.13    0.00  1.0000
  -1   9 -23     666     337                                                         730    5.13    0.00  1.0000
   1  -9  25    1532     481                                                        1708    9.19    0.00  1.0000
  -1   9 -25    1575     397                                                        1753    9.19    0.00  1.0000
  -1   9 -27       6     501                                                        -240   10.32    0.00  1.0000
  -1   9 -29      11     522                                                        -153  -13.67    0.00  1.0000
  -1   9 -31       1     549                                                         -16   -3.20    0.00  1.0000
  -1   9 -33       2     597                                                        -858    5.28    0.00  1.0000
  -1   9 -35     226     577                                                         219    0.94    0.00  1.0000
  -1   9 -37      23     460                                                        -462   20.31    0.00  1.0000
   1  -7 -41       1     626                                                         -56    3.19    0.00  1.0000
   1  -7 -37       2     577                                                         -37   -6.43    0.00  1.0000
   1  -7 -35     510     607                                                         458    4.99    0.00  1.0000
   1  -7 -35    1033     552                                                         958    4.99    0.00  1.0000
   1  -7 -33     116     561                                                        -530  -45.36    0.00  1.0000
   1  -7 -33     400     509                                                         943  -45.36    0.00  1.0000
   1  -7 -31      88     367                                                          83   -1.18    0.00  1.0000
   1  -7 -27    1048     711                                                        1002    3.00    0.00  1.0000
   1  -7 -25    1443     669                                                        1240  -11.66    0.00  1.0000
   1  -7 -23     286     575                                                         251    4.51    0.00  1.0000
   1  -7 -21    8084     695                                                        8269   -4.30    0.00  1.0000
   1  -7 -19      94     359                                                         241  -24.54    0.00  1.0000
   1  -7 -17    1909     371                                                        1747   -7.99    0.00  1.0000
   1  -7 -15    8209     770                                                        9121  -20.64    0.00  1.0000
   1  -7 -13     677     340                                                         554   10.63    0.00  1.0000
  -1   7  13     297     354                                                         217   10.63    0.00  1.0000
   1  -7 -11    7127     575                                                        7286    3.93    0.00  1.0000
  -1   7  11    6976     596                                                        7133    3.93    0.00  1.0000
   1  -7  -9    1849     562                                                        2436  -26.72    0.00  1.0000
  -1   7   9    2256     430                                                        2900  -26.72    0.00  1.0000
   1  -7  -7   39768    3014                                                       48557  -88.14    0.00  1.0000
  -1   7   7   39576    3209                                                       48344  -88.14    0.00  1.0000
   1  -7  -5    6781     768                                                       16717 -197.40    0.00  1.0000
  -1   7   5    5866     763                                                       15262 -197.40    0.00  1.0000
   1  -7  -3    2810     239                                                        2293  -21.60    0.00  1.0000
  -1   7   3    3072     240                                                        2530  -21.60    0.00  1.0000
   1  -7  -1    6096     272                                                        7926  -46.19    0.00  1.0000
  -1   7   1    6074     275                                                        7901  -46.19    0.00  1.0000
   1  -7   1    5973     331                                                        7785  -46.18    0.00  1.0000
  -1   7  -1    5816     341                                                        7606  -46.18    0.00  1.0000
   1  -7   3    3250     215                                                        2692  -21.61    0.00  1.0000
  -1   7  -3    3207     220                                                        2653  -21.61    0.00  1.0000
   1  -7   5    5894     615                                                       15308 -197.42    0.00  1.0000
  -1   7  -5    5638     632                                                       14894 -197.42    0.00  1.0000
   1  -7   7   33132    1799                                                       41193  -88.16    0.00  1.0000
  -1   7  -7   32237    1776                                                       40195  -88.16    0.00  1.0000
   1  -7   9    2323     201                                                        2976  -26.74    0.00  1.0000
   1  -7   9    2621     330                                                        3312  -26.74    0.00  1.0000
  -1   7  -9    2417     323                                                        3083  -26.74    0.00  1.0000
   1  -7  11    6708     443                                                        6861    3.90    0.00  1.0000
   1  -7  11    6752     229                                                        6905    3.90    0.00  1.0000
  -1   7 -11    7715     571                                                        7879    3.90    0.00  1.0000
   1  -7  13     231     260                                                         162   10.59    0.00  1.0000
   1  -7  13     896     116                                                         754   10.59    0.00  1.0000
  -1   7 -13     618     257                                                         501   10.59    0.00  1.0000
   1  -7  15    8642     515                                                        9579  -20.68    0.00  1.0000
  -1   7 -15    8399     449                                                        9323  -20.68    0.00  1.0000
   1  -7  17    1741     316                                                        1586   -8.00    0.00  1.0000
  -1   7 -17    2414     285                                                        2231   -8.00    0.00  1.0000
   1  -7  19     211     392                                                         415  -24.57    0.00  1.0000
  -1   7 -19      34     265                                                        -120  -24.57    0.00  1.0000
   1  -7  21    7606     604                                                        7789   -4.40    0.00  1.0000
  -1   7 -21    6916     502                                                        7091   -4.40    0.00  1.0000
   1  -7  23     100     270                                                          80    4.44    0.00  1.0000
  -1   7 -23       1     413                                                        -165    4.44    0.00  1.0000
  -1   7 -25    2111     511                                                        1864  -11.69    0.00  1.0000
  -1   7 -27     542     504                                                         510    2.96    0.00  1.0000
  -1   7 -33     117     425                                                        -220  -45.44    0.00  1.0000
  -1   7 -35     910     486                                                         841    4.94    0.00  1.0000
  -1   7 -41       1     527                                                        -308    3.12    0.00  1.0000
   1  -5 -43     419     185                                                         305   12.63    0.00  1.0000
   1  -5 -41    1139     643                                                        1172    2.03    0.00  1.0000
   1  -5 -41       0     554                                                          -8    2.03    0.00  1.0000
   1  -5 -37     301     751                                                         352   -5.93    0.00  1.0000
   1  -5 -35      15     497                                                        -157  -16.13    0.00  1.0000
   1  -5 -35      15     557                                                        -141  -16.13    0.00  1.0000
   1  -5 -31      14     542                                                          23   -4.20    0.00  1.0000
   1  -5 -29     493     482                                                         556    5.81    0.00  1.0000
   1  -5 -27       6     349                                                        -243   10.08    0.00  1.0000
   1  -5 -27    1615     488                                                        1428   10.08    0.00  1.0000
   1  -5 -25     663     453                                                         783   -9.58    0.00  1.0000
   1  -5 -23     415     416                                                         543   12.65    0.00  1.0000
   1  -5 -21    2022     428                                                        1784   11.50    0.00  1.0000
   1  -5 -19    3844     455                                                        3768   -2.61    0.00  1.0000
   1  -5 -17      30     325                                                        -491  -23.21    0.00  1.0000
   1  -5 -15    1500     367                                                        2127  -31.20    0.00  1.0000
   1  -5 -13    5227     491                                                        5802   16.30    0.00  1.0000
   1  -5 -11      82     329                                                          31   61.09    0.00  1.0000
  -1   5  11      18     344                                                         329   61.09    0.00  1.0000
   1  -5  -9    3804     440                                                        4269   15.41    0.00  1.0000
  -1   5   9    4495     649                                                        5000   15.41    0.00  1.0000
   1  -5  -7    7615    1036                                                       18011 -197.37    0.00  1.0000
  -1   5   7    6891     813                                                       16889 -197.37    0.00  1.0000
   1  -5  -5     577     274                                                        6598 -243.27    0.00  1.0000
  -1   5   5     485     284                                                        6271 -243.27    0.00  1.0000
   1  -5  -3   32753     752                                                       30491  -26.76    0.00  1.0000
  -1   5   3   32917     774                                                       30649  -26.76    0.00  1.0000
   1  -5   3   31395     653                                                       29184  -26.73    0.00  1.0000
  -1   5  -3   31132     648                                                       28931  -26.73    0.00  1.0000
   1  -5   5     220     247                                                        5145 -243.25    0.00  1.0000
  -1   5  -5     197     258                                                        5027 -243.25    0.00  1.0000
   1  -5   7    5089     374                                                       13991 -197.39    0.00  1.0000
   1  -5   7    5396     563                                                       14498 -197.39    0.00  1.0000
  -1   5  -7    5768     562                                                       15104 -197.39    0.00  1.0000
   1  -5   9    3596     453                                                        4050   15.44    0.00  1.0000
   1  -5   9    3210     165                                                        3639   15.44    0.00  1.0000
  -1   5  -9    3656     325                                                        4113   15.44    0.00  1.0000
   1  -5  11      21     254                                                         105   61.09    0.00  1.0000
   1  -5  11      41     123                                                          69   61.09    0.00  1.0000
  -1   5 -11      12     236                                                         294   61.09    0.00  1.0000
   1  -5  13    4136     496                                                        4651   16.37    0.00  1.0000
  -1   5 -13    5015     344                                                        5581   16.37    0.00  1.0000
  -1   5 -13    4629     165                                                        5173   16.37    0.00  1.0000
   1  -5  15    1316     294                                                        1906  -31.14    0.00  1.0000
  -1   5 -15    1931     260                                                        2634  -31.14    0.00  1.0000
  -1   5 -15    1324     106                                                        1915  -31.14    0.00  1.0000
   1  -5  17      50     271                                                         158  -23.23    0.00  1.0000
  -1   5 -17      92      85                                                         228  -23.23    0.00  1.0000
  -1   5 -17     123     307                                                         276  -23.23    0.00  1.0000
   1  -5  19    1796     285                                                        1745   -2.56    0.00  1.0000
  -1   5 -19    3950     316                                                        3874   -2.56    0.00  1.0000
  -1   5 -21    2473     117                                                        2208   11.57    0.00  1.0000
  -1   5 -21    2925     324                                                        2636   11.57    0.00  1.0000
  -1   5 -23       5      95                                                          27   12.74    0.00  1.0000
  -1   5 -23     135     293                                                         212   12.74    0.00  1.0000
  -1   5 -25       5      99                                                         -33   -9.62    0.00  1.0000
  -1   5 -25       5     325                                                          -7   -9.62    0.00  1.0000
  -1   5 -27     824     111                                                         692   10.09    0.00  1.0000
  -1   5 -27     873     405                                                         737   10.09    0.00  1.0000
  -1   5 -29     266     106                                                         314    5.87    0.00  1.0000
  -1   5 -31      70      90                                                          87   -4.11    0.00  1.0000
  -1   5 -33      30      89                                                         102  -19.42    0.00  1.0000
  -1   5 -33     765     469                                                        1042  -19.42    0.00  1.0000
  -1   5 -39      19     522                                                        -535   18.13    0.00  1.0000
  -1   5 -41     338     546                                                         357    2.10    0.00  1.0000
   1  -3 -43     219     219                                                         252    4.59    0.00  1.0000
   1  -3 -41     842     532                                                        1158   21.11    0.00  1.0000
   1  -3 -41      25     204                                                        -132   21.11    0.00  1.0000
   1  -3 -37      97     502                                                          96   -0.22    0.00  1.0000
   1  -3 -35     456     508                                                         600   13.22    0.00  1.0000
   1  -3 -35     465     567                                                         610   13.22    0.00  1.0000
   1  -3 -33     580     567                                                         574   -0.50    0.00  1.0000
   1  -3 -31     270     557                                                         364   11.20    0.00  1.0000
   1  -3 -27    2436     544                                                        2400   -1.55    0.00  1.0000
   1  -3 -27    3516     609                                                        3472   -1.55    0.00  1.0000
   1  -3 -25    3578     530                                                        3555   -0.82    0.00  1.0000
   1  -3 -25    3338     585                                                        3315   -0.82    0.00  1.0000
   1  -3 -23    2745     515                                                        2973    8.97    0.00  1.0000
   1  -3 -23    2788     305                                                        3018    8.97    0.00  1.0000
   1  -3 -21    4084     682                                                        4114    0.98    0.00  1.0000
   1  -3 -19     791     504                                                        1117  -22.35    0.00  1.0000
   1  -3 -17       4     318                                                         -31    8.75    0.00  1.0000
   1  -3 -15    3113     547                                                        3198    3.20    0.00  1.0000
   1  -3 -13      59     347                                                         529  -65.09    0.00  1.0000
   1  -3 -11       9     348                                                        -333   12.45    0.00  1.0000
   1  -3  -9    1406     353                                                        1438    1.81    0.00  1.0000
   1  -3  -7    2923     237                                                        2395  -21.60    0.00  1.0000
  -1   3   7    3273     248                                                        2713  -21.60    0.00  1.0000
   1  -3  -5   33898     770                                                       31605  -26.66    0.00  1.0000
  -1   3   5   33460     782                                                       31182  -26.66    0.00  1.0000
   1  -3   5   32040     695                                                       29813  -26.64    0.00  1.0000
   1  -3   5   30422     490                                                       28253  -26.64    0.00  1.0000
  -1   3  -5   32066     621                                                       29838  -26.64    0.00  1.0000
  -1   3  -5   30749     490                                                       28568  -26.64    0.00  1.0000
   1  -3   7    3852     190                                                        3243  -21.56    0.00  1.0000
  -1   3  -7    4362     103                                                        3713  -21.56    0.00  1.0000
  -1   3  -7    3807     184                                                        3202  -21.56    0.00  1.0000
   1  -3   9    1481     268                                                        1516    1.90    0.00  1.0000
  -1   3  -9    1842     353                                                        1881    1.90    0.00  1.0000
  -1   3  -9    1855     135                                                        1894    1.90    0.00  1.0000
   1  -3  11       9     237                                                         -79   12.53    0.00  1.0000
  -1   3 -11     350     226                                                         466   12.53    0.00  1.0000
  -1   3 -11       9     114                                                          -2   12.53    0.00  1.0000
   1  -3  13     240     260                                                         -91  -65.08    0.00  1.0000
  -1   3 -13      56     125                                                         519  -65.08    0.00  1.0000
  -1   3 -13       2     239                                                         263  -65.08    0.00  1.0000
  -1   3 -15    3183     158                                                        3272    3.30    0.00  1.0000
  -1   3 -15    2933     289                                                        3018    3.30    0.00  1.0000
  -1   3 -17     226     225                                                         291    8.83    0.00  1.0000
  -1   3 -17       4     120                                                         -27    8.83    0.00  1.0000
  -1   3 -19     184     135                                                         354  -22.25    0.00  1.0000
  -1   3 -19     232     272                                                         420  -22.25    0.00  1.0000
  -1   3 -21    3926     396                                                        3958    1.08    0.00  1.0000
  -1   3 -21    3588     202                                                        3619    1.08    0.00  1.0000
  -1   3 -23    1920     180                                                        2113    9.03    0.00  1.0000
  -1   3 -23    2781     520                                                        3012    9.03    0.00  1.0000
  -1   3 -25    3039     180                                                        3020   -0.72    0.00  1.0000
  -1   3 -25    4571     470                                                        4548   -0.72    0.00  1.0000
  -1   3 -27    1602     157                                                        1576   -1.39    0.00  1.0000
  -1   3 -27    2154     439                                                        2123   -1.39    0.00  1.0000
  -1   3 -29     720     426                                                         697   -1.82    0.00  1.0000
  -1   3 -29     422     132                                                         404   -1.82    0.00  1.0000
  -1   3 -31     449     152                                                         570   11.30    0.00  1.0000
  -1   3 -31     935     469                                                        1106   11.30    0.00  1.0000
  -1   3 -33     375     468                                                         371   -0.39    0.00  1.0000
  -1   3 -33     125     146                                                         123   -0.39    0.00  1.0000
  -1   3 -35      10     629                                                        -954   13.34    0.00  1.0000
  -1   3 -35       1     128                                                          17   13.34    0.00  1.0000
  -1   3 -37       0     501                                                         -21   -0.10    0.00  1.0000
  -1   3 -37     184     116                                                         183   -0.10    0.00  1.0000
  -1   3 -39      15      95                                                         -16   16.42    0.00  1.0000
  -1   3 -39      15     505                                                        -137   16.42    0.00  1.0000
  -1   3 -41      26     552                                                        -408   21.29    0.00  1.0000
   1  -1 -43      88     132                                                         114   -5.40    0.00  1.0000
   1  -1 -41     130     190                                                         177   -7.94    0.00  1.0000
   1  -1 -39       0     194                                                         -18   -2.87    0.00  1.0000
   1  -1 -37       1     202                                                        -134   -3.42    0.00  1.0000
   1  -1 -37       1     509                                                         -16   -3.42    0.00  1.0000
   1  -1 -35     959     526                                                         715   17.80    0.00  1.0000
   1  -1 -33       9     507                                                        -481   12.76    0.00  1.0000
   1  -1 -31       0     478                                                         -71    2.69    0.00  1.0000
   1  -1 -31     587     549                                                         556    2.69    0.00  1.0000
   1  -1 -27    1380     489                                                        1826  -23.59    0.00  1.0000
   1  -1 -25      16     388                                                          16  -33.40    0.00  1.0000
   1  -1 -23    1300     389                                                        1618  -17.56    0.00  1.0000
   1  -1 -21    4953     447                                                        4501   13.88    0.00  1.0000
   1  -1 -19      10     412                                                          16    3.77    0.00  1.0000
   1  -1 -17    1176     333                                                        2147   50.67    0.00  1.0000
   1  -1 -15    7371     333                                                        5764   41.86    0.00  1.0000
  -1   1  -7    7277     303                                                        9261  -46.09    0.00  1.0000
  -1   1  -9    3700     299                                                        3590    3.84    0.00  1.0000
  -1   1 -11     919     253                                                         554   28.49    0.00  1.0000
  -1   1 -13    1428     304                                                        2075   32.65    0.00  1.0000
  -1   1 -15    7699     530                                                        6051   41.94    0.00  1.0000
  -1   1 -17    1481     307                                                        2555   50.72    0.00  1.0000
  -1   1 -19     223     276                                                         249    3.80    0.00  1.0000
  -1   1 -21    4417     551                                                        3990   13.92    0.00  1.0000
  -1   1 -23     686     366                                                         922  -17.52    0.00  1.0000
  -1   1 -25      63     505                                                        -256  -33.33    0.00  1.0000
  -1   1 -27    1399     461                                                        1846  -23.49    0.00  1.0000
  -1   1 -27    1219     206                                                        1638  -23.49    0.00  1.0000
  -1   1 -29    1712     463                                                        2317  -28.41    0.00  1.0000
  -1   1 -29     611     189                                                         991  -28.41    0.00  1.0000
  -1   1 -31     213     203                                                         195    2.72    0.00  1.0000
  -1   1 -31       0     457                                                         -33    2.72    0.00  1.0000
  -1   1 -33      50     209                                                         103   12.80    0.00  1.0000
  -1   1 -35      18     500                                                        -575   17.88    0.00  1.0000
  -1   1 -35     406     162                                                         253   17.88    0.00  1.0000
  -1   1 -37     224     146                                                         248   -3.32    0.00  1.0000
  -1   1 -37       1     591                                                        -171   -3.32    0.00  1.0000
  -1   1 -37     187     500                                                         209   -3.32    0.00  1.0000
  -1   1 -39       0     608                                                        -289   -2.83    0.00  1.0000
  -1   1 -39       0     525                                                         -38   -2.83    0.00  1.0000
  -1   1 -39     242     169                                                         222   -2.83    0.00  1.0000
  -1   1 -41     148     544                                                         197   -7.91    0.00  1.0000
  -1   1 -41     137     121                                                         184   -7.91    0.00  1.0000
  -1   1 -43     190     117                                                         227   -5.40    0.00  1.0000
   1   1 -41       4     112                                                         -66   -7.90    0.00  1.0000
   1   1 -39       0     110                                                         -38   -2.83    0.00  1.0000
   1   1 -37     143     160                                                         163   -3.34    0.00  1.0000
   1   1 -35     127     173                                                          49   17.90    0.00  1.0000
   1   1 -35    1217     498                                                         939   17.90    0.00  1.0000
   1   1 -33      66     143                                                         124   12.79    0.00  1.0000
   1   1 -31     267     162                                                         246    2.73    0.00  1.0000
   1   1 -31       0     461                                                        -469    2.73    0.00  1.0000
   1   1 -27     744     445                                                        1079  -23.51    0.00  1.0000
   1   1 -25     707     547                                                        1187  -33.32    0.00  1.0000
   1   1 -23     768     365                                                        1016  -17.54    0.00  1.0000
   1   1 -21    5316     445                                                        4845   13.95    0.00  1.0000
   1   1 -19     109     376                                                         128    3.80    0.00  1.0000
   1   1 -17    1762     309                                                        2920   50.71    0.00  1.0000
   1   1 -15    8686     422                                                        6930   41.93    0.00  1.0000
   1   1 -13     990     287                                                        1538   32.63    0.00  1.0000
   1   1 -11      61     341                                                           1   28.51    0.00  1.0000
   1   1  -9    3159     286                                                        3057    3.85    0.00  1.0000
   1   1  -7    7284     248                                                        9268  -46.07    0.00  1.0000
  -1  -1   7    7221     262                                                        9197  -46.07    0.00  1.0000
  -1  -1 -15     934     216                                                         425   41.86    0.00  1.0000
  -1  -1 -17    2028     345                                                        3258   50.66    0.00  1.0000
  -1  -1 -19      32     301                                                          42    3.77    0.00  1.0000
  -1  -1 -21    6635     512                                                        6109   13.90    0.00  1.0000
  -1  -1 -23     922     502                                                        1193  -17.55    0.00  1.0000
  -1  -1 -25     365     398                                                         728  -33.40    0.00  1.0000
  -1  -1 -27    1076     473                                                        1474  -23.62    0.00  1.0000
  -1  -1 -29    1061     577                                                        1548  -28.46    0.00  1.0000
  -1  -1 -31       0     543                                                         -88    2.71    0.00  1.0000
  -1  -1 -31      26     453                                                          20    2.71    0.00  1.0000
  -1  -1 -33       0     173                                                           6   12.77    0.00  1.0000
  -1  -1 -35     482     572                                                         314   17.82    0.00  1.0000
  -1  -1 -35     273     240                                                         151   17.82    0.00  1.0000
  -1  -1 -37       1     584                                                        -380   -3.43    0.00  1.0000
  -1  -1 -37     106     228                                                         123   -3.43    0.00  1.0000
  -1  -1 -37    1165     513                                                        1221   -3.43    0.00  1.0000
  -1  -1 -39     280     531                                                         258   -2.88    0.00  1.0000
  -1  -1 -39     702     602                                                         666   -2.88    0.00  1.0000
  -1  -1 -39       0     185                                                        -293   -2.88    0.00  1.0000
  -1  -1 -41       4     213                                                         -90   -7.95    0.00  1.0000
  -1  -1 -43       2     151                                                         -50   -5.41    0.00  1.0000
   1   3 -43       1     587                                                        -671    4.63    0.00  1.0000
   1   3 -35      38      93                                                          87   13.35    0.00  1.0000
   1   3 -35     577     649                                                         739   13.35    0.00  1.0000
   1   3 -33     230      93                                                         227   -0.38    0.00  1.0000
   1   3 -31     761     470                                                         916   11.31    0.00  1.0000
   1   3 -31     425     126                                                         543   11.31    0.00  1.0000
   1   3 -29     249     130                                                         236   -1.82    0.00  1.0000
   1   3 -27    1585     158                                                        1558   -1.41    0.00  1.0000
   1   3 -27    2489     452                                                        2456   -1.41    0.00  1.0000
   1   3 -25    3425     446                                                        3405   -0.74    0.00  1.0000
   1   3 -25    2226     153                                                        2210   -0.74    0.00  1.0000
   1   3 -23    2527     399                                                        2748    9.05    0.00  1.0000
   1   3 -23    1927     139                                                        2120    9.05    0.00  1.0000
   1   3 -21    2832     501                                                        2860    1.09    0.00  1.0000
   1   3 -21    3149     146                                                        3178    1.09    0.00  1.0000
   1   3 -19      23      84                                                         101  -22.27    0.00  1.0000
   1   3 -19     243     359                                                         435  -22.27    0.00  1.0000
   1   3 -17       4     316                                                        -115    8.83    0.00  1.0000
   1   3 -15    3375     259                                                        3467    3.31    0.00  1.0000
  -1  -3  15       1     209                                                        -140    3.31    0.00  1.0000
   1   3 -13       2     227                                                         226  -65.06    0.00  1.0000
  -1  -3  13     239     271                                                         -10  -65.06    0.00  1.0000
   1   3 -11     107     228                                                         174   12.51    0.00  1.0000
  -1  -3  11     223     245                                                         317   12.51    0.00  1.0000
   1   3  -9    1565     259                                                        1601    1.88    0.00  1.0000
  -1  -3   9    1964     279                                                        2004    1.88    0.00  1.0000
   1   3  -7    3908     191                                                        3295  -21.57    0.00  1.0000
  -1  -3   7    4113     200                                                        3483  -21.57    0.00  1.0000
   1   3  -5   31567     635                                                       29357  -26.63    0.00  1.0000
  -1  -3   5   32150     665                                                       29920  -26.63    0.00  1.0000
   1   3   5   33459     786                                                       31179  -26.68    0.00  1.0000
  -1  -3  -5   33551     777                                                       31268  -26.68    0.00  1.0000
   1   3   7    3305     250                                                        2743  -21.58    0.00  1.0000
  -1  -3  -7    3018     230                                                        2482  -21.58    0.00  1.0000
  -1  -3  -9     750     319                                                         774    1.81    0.00  1.0000
  -1  -3 -11       9     326                                                        -127   12.48    0.00  1.0000
  -1  -3 -13       9     462                                                         164  -65.11    0.00  1.0000
  -1  -3 -15    3150     408                                                        3235    3.18    0.00  1.0000
  -1  -3 -17       6     313                                                          19    8.77    0.00  1.0000
  -1  -3 -19     100     340                                                         234  -22.36    0.00  1.0000
  -1  -3 -21    4120     505                                                        4151    1.00    0.00  1.0000
  -1  -3 -23    1950     342                                                        2142    8.95    0.00  1.0000
  -1  -3 -23    2298     479                                                        2506    8.95    0.00  1.0000
  -1  -3 -25    3010     512                                                        2989   -0.81    0.00  1.0000
  -1  -3 -25    3296     564                                                        3274   -0.81    0.00  1.0000
  -1  -3 -27    2878     542                                                        2839   -1.54    0.00  1.0000
  -1  -3 -29    1060     548                                                        1031   -1.89    0.00  1.0000
  -1  -3 -31     438     561                                                         557   11.22    0.00  1.0000
  -1  -3 -33     299     495                                                         295   -0.52    0.00  1.0000
  -1  -3 -35     277     666                                                         391   13.24    0.00  1.0000
  -1  -3 -37     392     501                                                         390   -0.24    0.00  1.0000
  -1  -3 -37       0     569                                                        -185   -0.24    0.00  1.0000
  -1  -3 -39     154     230                                                         265   16.33    0.00  1.0000
  -1  -3 -39      15     570                                                       -1355   16.33    0.00  1.0000
  -1  -3 -41      25     202                                                        -169   21.15    0.00  1.0000
  -1  -3 -43      50     252                                                          67    4.57    0.00  1.0000
   1   5 -43     255     563                                                         168   12.72    0.00  1.0000
   1   5 -41     504     546                                                         527    2.11    0.00  1.0000
   1   5 -33      21     471                                                        -173  -19.41    0.00  1.0000
   1   5 -31     129     455                                                         152   -4.14    0.00  1.0000
   1   5 -27    2014     443                                                        1804   10.13    0.00  1.0000
   1   5 -25      39     352                                                          72   -9.62    0.00  1.0000
   1   5 -23     322     312                                                         436   12.72    0.00  1.0000
   1   5 -21    2194     326                                                        1946   11.53    0.00  1.0000
   1   5 -19    3122     446                                                        3055   -2.54    0.00  1.0000
  -1  -5  19    3688     258                                                        3615   -2.54    0.00  1.0000
   1   5 -17      30     233                                                          -6  -23.20    0.00  1.0000
  -1  -5  17      30     284                                                        -394  -23.20    0.00  1.0000
   1   5 -15    1913     272                                                        2613  -31.14    0.00  1.0000
  -1  -5  15    1705     310                                                        2369  -31.14    0.00  1.0000
   1   5 -13    5002     364                                                        5567   16.37    0.00  1.0000
  -1  -5  13    4670     398                                                        5216   16.37    0.00  1.0000
   1   5 -11      73     347                                                         515   61.10    0.00  1.0000
  -1  -5  11      33     272                                                         390   61.10    0.00  1.0000
   1   5  -9    3097     324                                                        3519   15.44    0.00  1.0000
  -1  -5   9    3004     345                                                        3420   15.44    0.00  1.0000
   1   5  -7    5344     540                                                       14414 -197.42    0.00  1.0000
  -1  -5   7    5452     586                                                       14591 -197.42    0.00  1.0000
   1   5  -5     145     265                                                        4729 -243.25    0.00  1.0000
  -1  -5   5     206     197                                                        5072 -243.25    0.00  1.0000
   1   5  -3   30669     663                                                       28485  -26.72    0.00  1.0000
  -1  -5   3   31775     675                                                       29551  -26.72    0.00  1.0000
   1   5   3   32368     864                                                       30119  -26.77    0.00  1.0000
  -1  -5  -3   33515     858                                                       31226  -26.77    0.00  1.0000
   1   5   5     380     269                                                        5864 -243.25    0.00  1.0000
  -1  -5  -5     484     270                                                        6266 -243.25    0.00  1.0000
   1   5   7    6347     796                                                       16031 -197.37    0.00  1.0000
  -1  -5  -7    6630     965                                                       16478 -197.37    0.00  1.0000
   1   5   9    3457     455                                                        3901   15.40    0.00  1.0000
  -1  -5  -9    3362     431                                                        3800   15.40    0.00  1.0000
   1   5  11     211     471                                                        -228   61.06    0.00  1.0000
  -1  -5 -11      52     322                                                          56   61.06    0.00  1.0000
  -1  -5 -13    4920     633                                                        5479   16.32    0.00  1.0000
  -1  -5 -15    1695     368                                                        2358  -31.17    0.00  1.0000
  -1  -5 -17      30     309                                                         -71  -23.21    0.00  1.0000
  -1  -5 -19    4306     471                                                        4225   -2.62    0.00  1.0000
  -1  -5 -21    3100     607                                                        2805   11.48    0.00  1.0000
  -1  -5 -23       9     563                                                        -717   12.66    0.00  1.0000
  -1  -5 -25     468     608                                                         570   -9.60    0.00  1.0000
  -1  -5 -27     571     341                                                         462   10.10    0.00  1.0000
  -1  -5 -27    1304     491                                                        1137   10.10    0.00  1.0000
  -1  -5 -29     697     492                                                         772    5.83    0.00  1.0000
  -1  -5 -29    1585     547                                                        1697    5.83    0.00  1.0000
  -1  -5 -33     364     561                                                         563  -19.52    0.00  1.0000
  -1  -5 -33     320     477                                                         508  -19.52    0.00  1.0000
  -1  -5 -35     735     765                                                         542  -16.16    0.00  1.0000
  -1  -5 -37     229     517                                                         273   -5.90    0.00  1.0000
  -1  -5 -39      19     597                                                        -422   18.11    0.00  1.0000
  -1  -5 -41       0     204                                                        -202    2.01    0.00  1.0000
  -1  -5 -43     580     292                                                         445   12.63    0.00  1.0000
   1   7 -41       1     539                                                        -476    3.11    0.00  1.0000
   1   7 -35    1089     491                                                        1014    4.91    0.00  1.0000
   1   7 -33      19     456                                                         224  -45.46    0.00  1.0000
   1   7 -31     141     595                                                         134   -1.25    0.00  1.0000
   1   7 -27     809     522                                                         770    2.94    0.00  1.0000
   1   7 -25    1269     489                                                        1079  -11.69    0.00  1.0000
   1   7 -23     240     316                                                         208    4.45    0.00  1.0000
  -1  -7  23       1     228                                                         -54    4.45    0.00  1.0000
   1   7 -21    7076     507                                                        7252   -4.38    0.00  1.0000
  -1  -7  21    8377     799                                                        8569   -4.38    0.00  1.0000
   1   7 -19      77     266                                                         214  -24.57    0.00  1.0000
  -1  -7  19       1     307                                                          48  -24.57    0.00  1.0000
   1   7 -17    2112     298                                                        1940   -8.04    0.00  1.0000
  -1  -7  17    2144     427                                                        1971   -8.04    0.00  1.0000
   1   7 -15    8614     463                                                        9549  -20.67    0.00  1.0000
  -1  -7  15    8486     526                                                        9414  -20.67    0.00  1.0000
   1   7 -13     764     263                                                         633   10.58    0.00  1.0000
  -1  -7  13     434     373                                                         337   10.58    0.00  1.0000
   1   7 -11    7003     444                                                        7159    3.90    0.00  1.0000
  -1  -7  11    6941     164                                                        7096    3.90    0.00  1.0000
  -1  -7  11    7298     460                                                        7457    3.90    0.00  1.0000
   1   7  -9    2562     328                                                        3246  -26.73    0.00  1.0000
  -1  -7   9    2462     350                                                        3133  -26.73    0.00  1.0000
   1   7  -7   32645    1784                                                       40648  -88.14    0.00  1.0000
  -1  -7   7   29904    1667                                                       37583  -88.14    0.00  1.0000
   1   7  -5    5833     844                                                       15209 -197.40    0.00  1.0000
  -1  -7   5    5171     612                                                       14127 -197.40    0.00  1.0000
   1   7  -3    3415     311                                                        2841  -21.66    0.00  1.0000
  -1  -7   3    3375     305                                                        2805  -21.66    0.00  1.0000
   1   7  -1    6054     283                                                        7878  -46.19    0.00  1.0000
  -1  -7   1    6229     277                                                        8078  -46.19    0.00  1.0000
   1   7   1    5946     290                                                        7754  -46.17    0.00  1.0000
  -1  -7  -1    6365     285                                                        8232  -46.17    0.00  1.0000
   1   7   3    2783     244                                                        2269  -21.59    0.00  1.0000
  -1  -7  -3    2885     236                                                        2361  -21.59    0.00  1.0000
   1   7   5    6491     803                                                       16261 -197.40    0.00  1.0000
  -1  -7  -5    6966     798                                                       17008 -197.40    0.00  1.0000
   1   7   7   38405    2511                                                       47054  -88.19    0.00  1.0000
  -1  -7  -7   39090    3001                                                       47812  -88.19    0.00  1.0000
   1   7   9    1968     592                                                        2572  -26.70    0.00  1.0000
  -1  -7  -9    2020     414                                                        2631  -26.70    0.00  1.0000
   1   7  11    6855     606                                                        7010    3.93    0.00  1.0000
  -1  -7 -11    7800     594                                                        7966    3.93    0.00  1.0000
   1   7  13     527     347                                                         419   10.62    0.00  1.0000
  -1  -7 -13     685     353                                                         561   10.62    0.00  1.0000
  -1  -7 -15    8212     598                                                        9124  -20.64    0.00  1.0000
  -1  -7 -17    1684     374                                                        1532   -7.99    0.00  1.0000
  -1  -7 -19     111     353                                                         267  -24.50    0.00  1.0000
  -1  -7 -21    7029     648                                                        7202   -4.33    0.00  1.0000
  -1  -7 -23       1     419                                                        -273    4.51    0.00  1.0000
  -1  -7 -25     749     474                                                         605  -11.65    0.00  1.0000
  -1  -7 -27       1     491                                                        -274    2.99    0.00  1.0000
  -1  -7 -29    2176     608                                                        2104    3.27    0.00  1.0000
  -1  -7 -31     183     541                                                         175   -1.21    0.00  1.0000
  -1  -7 -31       0     364                                                         -93   -1.21    0.00  1.0000
  -1  -7 -33     116     502                                                       -1046  -45.31    0.00  1.0000
  -1  -7 -33     291     565                                                         770  -45.31    0.00  1.0000
  -1  -7 -35     995     615                                                         922    4.99    0.00  1.0000
  -1  -7 -37     785     521                                                         873   -6.44    0.00  1.0000
  -1  -7 -39    1194     664                                                        1298    6.24    0.00  1.0000
  -1  -7 -43      12     664                                                        -298  -14.55    0.00  1.0000
   1   9 -41     523     537                                                         718   16.55    0.00  1.0000
   1   9 -37      23     449                                                        -139   20.30    0.00  1.0000
   1   9 -35       0     573                                                        -126    0.98    0.00  1.0000
   1   9 -33       2     566                                                         -25    5.30    0.00  1.0000
   1   9 -31     304     566                                                         280   -3.20    0.00  1.0000
   1   9 -29     263     535                                                         379  -13.69    0.00  1.0000
   1   9 -27     801     498                                                         668   10.30    0.00  1.0000
  -1  -9  27       6     359                                                         -39   10.30    0.00  1.0000
   1   9 -25    1460     394                                                        1632    9.20    0.00  1.0000
  -1  -9  25    1164     492                                                        1318    9.20    0.00  1.0000
   1   9 -23     580     337                                                         640    5.13    0.00  1.0000
  -1  -9  23     218     384                                                         255    5.13    0.00  1.0000
   1   9 -21     825     417                                                         982  -11.01    0.00  1.0000
  -1  -9  21     174     358                                                         250  -11.01    0.00  1.0000
   1   9 -19     135     284                                                         232   15.28    0.00  1.0000
  -1  -9  19      30     321                                                          82   15.28    0.00  1.0000
   1   9 -17     380     283                                                         312   -7.74    0.00  1.0000
  -1  -9  17     639     305                                                         550   -7.74    0.00  1.0000
   1   9 -15    4259     361                                                        4986   22.49    0.00  1.0000
  -1  -9  15    4236     405                                                        4961   22.49    0.00  1.0000
   1   9 -13    9023     661                                                        9435   -9.01    0.00  1.0000
  -1  -9  13   10804     241                                                       11254   -9.01    0.00  1.0000
  -1  -9  13    9675     574                                                       10101   -9.01    0.00  1.0000
   1   9 -11    1036     419                                                        1463  -25.62    0.00  1.0000
  -1  -9  11    1065     307                                                        1497  -25.62    0.00  1.0000
   1   9  -9   11067     776                                                       15635   83.42    0.00  1.0000
  -1  -9   9   11850     778                                                       16563   83.42    0.00  1.0000
   1   9  -7    2490     385                                                        3164  -26.72    0.00  1.0000
  -1  -9   7    2098     358                                                        2720  -26.72    0.00  1.0000
   1   9  -5    3495     416                                                        3943   15.44    0.00  1.0000
  -1  -9   5    3037     400                                                        3455   15.44    0.00  1.0000
   1   9  -3    1048     348                                                        1077    1.86    0.00  1.0000
  -1  -9   3    1358     329                                                        1391    1.86    0.00  1.0000
   1   9  -1    1023     323                                                         966    3.79    0.00  1.0000
  -1  -9   1    1310     415                                                        1246    3.79    0.00  1.0000
   1   9   1     235     419                                                         208    3.79    0.00  1.0000
  -1  -9  -1     998     302                                                         942    3.79    0.00  1.0000
   1   9   3    1191     476                                                        1222    1.88    0.00  1.0000
  -1  -9  -3     891     340                                                         918    1.88    0.00  1.0000
   1   9   5    3476     474                                                        3924   15.49    0.00  1.0000
  -1  -9  -5    3999     447                                                        4478   15.49    0.00  1.0000
   1   9   7    1443     434                                                        1966  -26.72    0.00  1.0000
  -1  -9  -7    2107     420                                                        2730  -26.72    0.00  1.0000
   1   9   9   12696    1394                                                       17563   83.46    0.00  1.0000
  -1  -9  -9   12452     967                                                       17276   83.46    0.00  1.0000
   1   9  11    1005     396                                                        1426  -25.58    0.00  1.0000
  -1  -9 -11     899     526                                                        1299  -25.58    0.00  1.0000
   1   9  13    9258     889                                                        9672   -8.95    0.00  1.0000
  -1  -9 -13    9733     624                                                       10158   -8.95    0.00  1.0000
   1   9  15    3582     508                                                        4254   22.59    0.00  1.0000
  -1  -9 -15    4721     474                                                        5488   22.59    0.00  1.0000
   1   9  17     909     383                                                         803   -7.70    0.00  1.0000
  -1  -9 -17     710     389                                                         616   -7.70    0.00  1.0000
  -1  -9 -19     218     397                                                         339   15.37    0.00  1.0000
  -1  -9 -21     136     422                                                         203  -10.88    0.00  1.0000
  -1  -9 -23       2     456                                                        -247    5.23    0.00  1.0000
  -1  -9 -25    1492     545                                                        1666    9.23    0.00  1.0000
  -1  -9 -27     696     530                                                         572   10.39    0.00  1.0000
  -1  -9 -29      10     537                                                        -389  -13.59    0.00  1.0000
  -1  -9 -31       1     593                                                        -769   -3.07    0.00  1.0000
  -1  -9 -33     574     591                                                         638    5.43    0.00  1.0000
  -1  -9 -35     166     586                                                         160    1.06    0.00  1.0000
  -1  -9 -35     570     397                                                         558    1.06    0.00  1.0000
  -1  -9 -39       2     533                                                          67   28.80    0.00  1.0000
  -1  -9 -39      47     609                                                        -462   28.80    0.00  1.0000
  -1  -9 -43      86     686                                                         248  -27.22    0.00  1.0000
   1  11 -41     173     502                                                         245   10.50    0.00  1.0000
   1  11 -37       3     599                                                         -69    7.78    0.00  1.0000
   1  11 -35     954     478                                                         952   -0.13    0.00  1.0000
   1  11 -33     653     465                                                         777   -9.79    0.00  1.0000
   1  11 -31     187     452                                                         423  -29.12    0.00  1.0000
   1  11 -29    1230     603                                                        1264    2.00    0.00  1.0000
  -1 -11  29     946     335                                                         975    2.00    0.00  1.0000
   1  11 -27     853     431                                                         833    1.44    0.00  1.0000
  -1 -11  27     816     670                                                         797    1.44    0.00  1.0000
   1  11 -25     292     387                                                         272   -2.56    0.00  1.0000
  -1 -11  25      61     437                                                          52   -2.56    0.00  1.0000
   1  11 -23     302     502                                                         471   18.28    0.00  1.0000
  -1 -11  23     437     409                                                         637   18.28    0.00  1.0000
   1  11 -21    1539     375                                                        1519    1.10    0.00  1.0000
  -1 -11  21     999     402                                                         983    1.10    0.00  1.0000
   1  11 -19    1975     353                                                        1909   -3.14    0.00  1.0000
  -1 -11  19    3267     524                                                        3183   -3.14    0.00  1.0000
   1  11 -17      32     283                                                         126  -24.16    0.00  1.0000
  -1 -11  17      18     304                                                          96  -24.16    0.00  1.0000
   1  11 -15     465     286                                                         397    6.85    0.00  1.0000
  -1 -11  15     736     106                                                         650    6.85    0.00  1.0000
  -1 -11  15     209     302                                                         165    6.85    0.00  1.0000
   1  11 -13   19194     912                                                       16131  -48.53    0.00  1.0000
  -1 -11  13   18706     751                                                       15684  -48.53    0.00  1.0000
   1  11 -11    8151     608                                                        6869   31.16    0.00  1.0000
  -1 -11  11    7254     582                                                        6048   31.16    0.00  1.0000
   1  11  -9    1227     343                                                        1688  -25.60    0.00  1.0000
  -1 -11   9     784     304                                                        1160  -25.60    0.00  1.0000
   1  11  -7    7529     543                                                        7694    3.99    0.00  1.0000
  -1 -11   7    7456     657                                                        7621    3.99    0.00  1.0000
   1  11  -5     212     326                                                          -1   61.19    0.00  1.0000
  -1 -11   5     212     307                                                          -4   61.19    0.00  1.0000
   1  11  -3       9     338                                                         -51   12.58    0.00  1.0000
  -1 -11   3      76     435                                                         135   12.58    0.00  1.0000
   1  11  -1     182     326                                                          45   28.45    0.00  1.0000
  -1 -11   1    1104     432                                                         700   28.45    0.00  1.0000
   1  11   1     722     449                                                         404   28.46    0.00  1.0000
  -1 -11  -1     471     326                                                         223   28.46    0.00  1.0000
   1  11   3      48     463                                                          96   12.52    0.00  1.0000
  -1 -11  -3      25     318                                                          62   12.52    0.00  1.0000
   1  11   5       5     368                                                         174   61.20    0.00  1.0000
  -1 -11  -5      79     361                                                         534   61.20    0.00  1.0000
   1  11   7    7330     789                                                        7495    4.05    0.00  1.0000
  -1 -11  -7    7276     570                                                        7441    4.05    0.00  1.0000
   1  11   9     997     413                                                        1416  -25.56    0.00  1.0000
  -1 -11  -9    1504     400                                                        2010  -25.56    0.00  1.0000
   1  11  11    6946     540                                                        5766   31.17    0.00  1.0000
  -1 -11 -11    7060     504                                                        5870   31.17    0.00  1.0000
   1  11  13   17818     966                                                       14871  -48.55    0.00  1.0000
  -1 -11 -13   19297     888                                                       16224  -48.55    0.00  1.0000
   1  11  15    1353     532                                                        1235    6.90    0.00  1.0000
  -1 -11 -15    1171     389                                                        1061    6.90    0.00  1.0000
   1  11  17     325     532                                                         560  -24.10    0.00  1.0000
  -1 -11 -17     150     388                                                         319  -24.10    0.00  1.0000
   1  11  19    2348     500                                                        2278   -3.09    0.00  1.0000
  -1 -11 -19    2868     476                                                        2790   -3.09    0.00  1.0000
  -1 -11 -21    1577     480                                                        1556    1.09    0.00  1.0000
  -1 -11 -23     301     681                                                         470   18.29    0.00  1.0000
  -1 -11 -25     193     524                                                         177   -2.52    0.00  1.0000
  -1 -11 -27    1071     580                                                        1047    1.53    0.00  1.0000
  -1 -11 -29     852     595                                                         880    2.01    0.00  1.0000
  -1 -11 -31      71     765                                                         234  -29.13    0.00  1.0000
  -1 -11 -33       5     802                                                        -568   -9.78    0.00  1.0000
  -1 -11 -35      16     811                                                          16   -0.06    0.00  1.0000
  -1 -11 -37    2029     940                                                        1865    7.88    0.00  1.0000
  -1 -11 -39      18     670                                                        -347   18.03    0.00  1.0000
   1  13 -41      16     484                                                         -94  -16.69    0.00  1.0000
   1  13 -39       1     478                                                        -570    4.62    0.00  1.0000
   1  13 -37     351     471                                                         385    3.68    0.00  1.0000
   1  13 -35       9     455                                                         -15   12.59    0.00  1.0000
   1  13 -33     491     432                                                         528    3.53    0.00  1.0000
   1  13 -31     484     433                                                         353  -13.52    0.00  1.0000
  -1 -13  31     646     551                                                         493  -13.52    0.00  1.0000
   1  13 -29     119     564                                                         163   -7.89    0.00  1.0000
  -1 -13  29     153     537                                                         203   -7.89    0.00  1.0000
   1  13 -27       0     404                                                        -562   -1.35    0.00  1.0000
  -1 -13  27     213     463                                                         222   -1.35    0.00  1.0000
   1  13 -25    1119     418                                                        1155    2.27    0.00  1.0000
  -1 -13  25     635     640                                                         662    2.27    0.00  1.0000
   1  13 -23       0     376                                                         -78   -0.64    0.00  1.0000
  -1 -13  23     116     434                                                         113   -0.64    0.00  1.0000
   1  13 -21    1024     385                                                         977    3.15    0.00  1.0000
  -1 -13  21    1907     575                                                        1842    3.15    0.00  1.0000
   1  13 -19     155     333                                                         244   13.39    0.00  1.0000
  -1 -13  19      10     354                                                         -35   13.39    0.00  1.0000
   1  13 -17    4153     436                                                        4523   11.82    0.00  1.0000
  -1 -13  17    3733     451                                                        4084   11.82    0.00  1.0000
  -1 -13  17    3603     174                                                        3948   11.82    0.00  1.0000
   1  13 -15    1993     387                                                        2576  -25.71    0.00  1.0000
  -1 -13  15    2650     503                                                        3316  -25.71    0.00  1.0000
   1  13 -13    3893     360                                                        2131   68.36    0.00  1.0000
  -1 -13  13    3148     339                                                        1590   68.36    0.00  1.0000
   1  13 -11   20110     806                                                       16973  -48.51    0.00  1.0000
  -1 -13  11   18246     936                                                       15264  -48.51    0.00  1.0000
   1  13  -9   10468     614                                                       10908   -8.95    0.00  1.0000
  -1 -13   9   10018     581                                                       10449   -8.95    0.00  1.0000
   1  13  -7     578     335                                                         464   10.69    0.00  1.0000
  -1 -13   7     759     319                                                         627   10.69    0.00  1.0000
   1  13  -5    4222     489                                                        4743   16.38    0.00  1.0000
  -1 -13   5    5350     457                                                        5935   16.38    0.00  1.0000
   1  13  -3       5     347                                                         300  -65.07    0.00  1.0000
  -1 -13   3     104     329                                                         653  -65.07    0.00  1.0000
   1  13  -1     463     354                                                         858   32.68    0.00  1.0000
  -1 -13   1     704     453                                                        1177   32.68    0.00  1.0000
   1  13   1     233     484                                                         530   32.69    0.00  1.0000
  -1 -13  -1     449     336                                                         839   32.69    0.00  1.0000
   1  13   3       2     361                                                         237  -65.06    0.00  1.0000
  -1 -13  -3     108     340                                                         661  -65.06    0.00  1.0000
   1  13   5    5163     527                                                        5737   16.38    0.00  1.0000
  -1 -13  -5    5161     485                                                        5735   16.38    0.00  1.0000
   1  13   7     792     379                                                         658   10.66    0.00  1.0000
  -1 -13  -7     524     355                                                         416   10.66    0.00  1.0000
   1  13   9    8335     682                                                        8730   -8.98    0.00  1.0000
  -1 -13  -9   10139     645                                                       10574   -8.98    0.00  1.0000
   1  13  11   17894     974                                                       14941  -48.54    0.00  1.0000
  -1 -13 -11   19751     890                                                       16641  -48.54    0.00  1.0000
   1  13  13    2293     418                                                        1002   68.34    0.00  1.0000
  -1 -13 -13    2730     522                                                        1297   68.34    0.00  1.0000
   1  13  15    1580     672                                                        2104  -25.76    0.00  1.0000
  -1 -13 -15    2756     469                                                        3436  -25.76    0.00  1.0000
   1  13  17    2608     706                                                        2901   11.76    0.00  1.0000
  -1 -13 -17    4309     713                                                        4684   11.76    0.00  1.0000
   1  13  19      17     607                                                          54   13.36    0.00  1.0000
  -1 -13 -19     274     441                                                         389   13.36    0.00  1.0000
   1  13  21    1569     512                                                        1512    3.05    0.00  1.0000
  -1 -13 -21     958     687                                                         914    3.05    0.00  1.0000
  -1 -13 -23     602     515                                                         594   -0.66    0.00  1.0000
  -1 -13 -25     315     523                                                         334    2.20    0.00  1.0000
  -1 -13 -27       0     552                                                        -577   -1.45    0.00  1.0000
  -1 -13 -29       4     791                                                        -682   -7.97    0.00  1.0000
  -1 -13 -31     967     612                                                         777  -13.58    0.00  1.0000
  -1 -13 -33       1     604                                                        -438    3.49    0.00  1.0000
  -1 -13 -35       9     633                                                        -376   12.52    0.00  1.0000
  -1 -13 -37       1     616                                                        -221    3.63    0.00  1.0000
  -1 -13 -39    2253     760                                                        2355    4.52    0.00  1.0000
  -1 -13 -41     594     546                                                         804  -16.74    0.00  1.0000
  -1 -13 -41      16     696                                                        -832  -16.74    0.00  1.0000
   1  15 -41     758     701                                                         971  -15.32    0.00  1.0000
   1  15 -39      20     681                                                       -1334   18.74    0.00  1.0000
   1  15 -37      15     629                                                        -205   16.49    0.00  1.0000
   1  15 -35       9     613                                                        -215  -12.72    0.00  1.0000
   1  15 -33       0     442                                                        -528   -1.62    0.00  1.0000
  -1 -15  33       0     580                                                          -9   -1.62    0.00  1.0000
   1  15 -31       4     442                                                         -48    8.79    0.00  1.0000
  -1 -15  31       4     549                                                        -552    8.79    0.00  1.0000
   1  15 -29     612     466                                                         697   -6.97    0.00  1.0000
  -1 -15  29     707     533                                                         798   -6.97    0.00  1.0000
   1  15 -27    1209     641                                                        1328   -7.03    0.00  1.0000
  -1 -15  27    1276     725                                                        1398   -7.03    0.00  1.0000
   1  15 -25    1213     460                                                        1607   22.17    0.00  1.0000
  -1 -15  25    1110     521                                                        1488   22.17    0.00  1.0000
   1  15 -23     234     414                                                         361  -15.57    0.00  1.0000
  -1 -15  23     115     593                                                         208  -15.57    0.00  1.0000
   1  15 -21   14588    1298                                                       15493  -15.54    0.00  1.0000
  -1 -15  21   13811    1116                                                       14692  -15.54    0.00  1.0000
   1  15 -19     897     516                                                         945    3.34    0.00  1.0000
  -1 -15  19     523     124                                                         560    3.34    0.00  1.0000
  -1 -15  19     528     387                                                         565    3.34    0.00  1.0000
   1  15 -17     633     383                                                         757    9.90    0.00  1.0000
  -1 -15  17     107     366                                                         161    9.90    0.00  1.0000
   1  15 -15    7776     559                                                        7189   14.31    0.00  1.0000
  -1 -15  15    6863     551                                                        6312   14.31    0.00  1.0000
   1  15 -13    1923     416                                                        2497  -25.73    0.00  1.0000
  -1 -15  13    3544     546                                                        4310  -25.73    0.00  1.0000
   1  15 -11     696     326                                                         613    6.86    0.00  1.0000
  -1 -15  11     415     303                                                         351    6.86    0.00  1.0000
   1  15  -9    5475     474                                                        6297   22.54    0.00  1.0000
  -1 -15   9    4165     429                                                        4886   22.54    0.00  1.0000
   1  15  -7    9283     633                                                       10250  -20.60    0.00  1.0000
  -1 -15   7    9101     587                                                       10058  -20.60    0.00  1.0000
   1  15  -5    1877     367                                                        2570  -31.13    0.00  1.0000
  -1 -15   5    2044     350                                                        2765  -31.13    0.00  1.0000
   1  15  -3    2653     527                                                        2732    3.20    0.00  1.0000
  -1 -15   3    2312     494                                                        2386    3.20    0.00  1.0000
   1  15  -1    7403     493                                                        5792   41.87    0.00  1.0000
  -1 -15   1    7389     459                                                        5779   41.87    0.00  1.0000
   1  15   1    7574     507                                                        5943   41.88    0.00  1.0000
  -1 -15  -1    8892     500                                                        7116   41.88    0.00  1.0000
   1  15   3    2594     415                                                        2673    3.23    0.00  1.0000
  -1 -15  -3    2611     391                                                        2690    3.23    0.00  1.0000
   1  15   5    1800     423                                                        2480  -31.14    0.00  1.0000
  -1 -15  -5    2020     400                                                        2737  -31.14    0.00  1.0000
   1  15   7    8607     680                                                        9540  -20.64    0.00  1.0000
  -1 -15  -7    8924     625                                                        9874  -20.64    0.00  1.0000
   1  15   9    3384     514                                                        4035   22.49    0.00  1.0000
  -1 -15  -9    4218     478                                                        4941   22.49    0.00  1.0000
   1  15  11    1081     407                                                         977    6.82    0.00  1.0000
  -1 -15 -11    1114     389                                                        1008    6.82    0.00  1.0000
   1  15  13    1850     709                                                        2414  -25.76    0.00  1.0000
  -1 -15 -13    2941     491                                                        3643  -25.76    0.00  1.0000
   1  15  15    4325     638                                                        3893   14.22    0.00  1.0000
  -1 -15 -15    6965     596                                                        6413   14.22    0.00  1.0000
   1  15  17       5     457                                                         -72    9.81    0.00  1.0000
  -1 -15 -17       5     431                                                        -150    9.81    0.00  1.0000
   1  15  19     446     469                                                         479    3.27    0.00  1.0000
  -1 -15 -19       1     622                                                        -304    3.27    0.00  1.0000
   1  15  21   11647    1135                                                       12461  -15.61    0.00  1.0000
  -1 -15 -21   13635    1501                                                       14515  -15.61    0.00  1.0000
   1  15  23     306     519                                                         450  -15.63    0.00  1.0000
  -1 -15 -23     311     546                                                         456  -15.63    0.00  1.0000
  -1 -15 -25      28     550                                                        -181   22.06    0.00  1.0000
  -1 -15 -27    1861     670                                                        2011   -7.19    0.00  1.0000
  -1 -15 -29       3     601                                                        -167   -7.04    0.00  1.0000
  -1 -15 -31     964     651                                                        1098    8.76    0.00  1.0000
  -1 -15 -33      99     615                                                         105   -1.71    0.00  1.0000
  -1 -15 -35       9     680                                                       -1252  -12.86    0.00  1.0000
  -1 -15 -37    1264     736                                                        1003   16.38    0.00  1.0000
  -1 -15 -39      20     783                                                       -1129   18.65    0.00  1.0000
  -1 -15 -41     114     778                                                         205  -15.41    0.00  1.0000
   1  17 -41       4     529                                                          35  -15.97    0.00  1.0000
   1  17 -39       4     517                                                        -152    8.82    0.00  1.0000
   1  17 -37      12     502                                                        -552   14.57    0.00  1.0000
   1  17 -35       3     475                                                         -35   -6.66    0.00  1.0000
  -1 -17  35       3     584                                                        -141   -6.66    0.00  1.0000
   1  17 -33     102     644                                                         141    7.45    0.00  1.0000
  -1 -17  33     260     594                                                         320    7.45    0.00  1.0000
   1  17 -31       0     477                                                         -23   -2.19    0.00  1.0000
  -1 -17  31     610     547                                                         636   -2.19    0.00  1.0000
   1  17 -29     293     500                                                         300    0.84    0.00  1.0000
  -1 -17  29    1085     718                                                        1098    0.84    0.00  1.0000
   1  17 -27       1     641                                                        -462    3.65    0.00  1.0000
  -1 -17  27     527     506                                                         488    3.65    0.00  1.0000
   1  17 -25     802     486                                                         964   11.49    0.00  1.0000
  -1 -17  25     150     504                                                         225   11.49    0.00  1.0000
   1  17 -23     961     459                                                         923   -2.62    0.00  1.0000
  -1 -17  23     124     466                                                         111   -2.62    0.00  1.0000
   1  17 -21     500     634                                                         758  -21.79    0.00  1.0000
  -1 -17  21     237     126                                                         423  -21.79    0.00  1.0000
  -1 -17  21     500     587                                                         759  -21.79    0.00  1.0000
   1  17 -19    2480     685                                                        3089   24.33    0.00  1.0000
  -1 -17  19    1631     199                                                        2132   24.33    0.00  1.0000
  -1 -17  19    2539     473                                                        3155   24.33    0.00  1.0000
   1  17 -17      38     410                                                          -1   26.04    0.00  1.0000
  -1 -17  17      38     370                                                        -184   26.04    0.00  1.0000
   1  17 -15     335     407                                                         427    9.90    0.00  1.0000
  -1 -17  15    1254     504                                                        1426    9.90    0.00  1.0000
   1  17 -13    3944     506                                                        4302   11.76    0.00  1.0000
  -1 -17  13    3914     441                                                        4271   11.76    0.00  1.0000
   1  17 -11      33     355                                                         -52  -24.24    0.00  1.0000
  -1 -17  11     245     425                                                         454  -24.24    0.00  1.0000
   1  17  -9    1193     395                                                        1069   -7.79    0.00  1.0000
  -1 -17   9     809     345                                                         708   -7.79    0.00  1.0000
   1  17  -7    2333     406                                                        2152   -8.04    0.00  1.0000
  -1 -17   7    2878     374                                                        2677   -8.04    0.00  1.0000
   1  17  -5     354     461                                                         591  -23.21    0.00  1.0000
  -1 -17   5      94     313                                                         231  -23.21    0.00  1.0000
   1  17  -3     169     436                                                         226    8.81    0.00  1.0000
  -1 -17   3       4     299                                                        -185    8.81    0.00  1.0000
   1  17  -1    1355     384                                                        2386   50.60    0.00  1.0000
  -1 -17   1    1536     360                                                        2624   50.60    0.00  1.0000
   1  17   1    1379     394                                                        2417   50.58    0.00  1.0000
  -1 -17  -1    1693     370                                                        2828   50.58    0.00  1.0000
   1  17   3       4     448                                                        -344    8.78    0.00  1.0000
  -1 -17  -3       4     434                                                         -70    8.78    0.00  1.0000
   1  17   5     273     360                                                         485  -23.22    0.00  1.0000
  -1 -17  -5      90     338                                                         225  -23.22    0.00  1.0000
   1  17   7    1278     420                                                        1146   -8.00    0.00  1.0000
  -1 -17  -7    2080     538                                                        1910   -8.00    0.00  1.0000
   1  17   9       3     376                                                        -570   -7.77    0.00  1.0000
  -1 -17  -9     588     378                                                         502   -7.77    0.00  1.0000
   1  17  11     659     573                                                         982  -24.24    0.00  1.0000
  -1 -17 -11      78     403                                                         209  -24.24    0.00  1.0000
   1  17  13    2908     556                                                        3215   11.70    0.00  1.0000
  -1 -17 -13    3494     518                                                        3830   11.70    0.00  1.0000
   1  17  15      80     655                                                         127    9.86    0.00  1.0000
  -1 -17 -15     451     446                                                         556    9.86    0.00  1.0000
   1  17  17     174     707                                                         373   26.07    0.00  1.0000
  -1 -17 -17     695     496                                                        1057   26.07    0.00  1.0000
   1  17  19    1620     828                                                        2118   24.31    0.00  1.0000
  -1 -17 -19    2233     813                                                        2813   24.31    0.00  1.0000
   1  17  21      27     533                                                        -358  -21.81    0.00  1.0000
  -1 -17 -21     156     729                                                         313  -21.81    0.00  1.0000
   1  17  23     639     582                                                         607   -2.70    0.00  1.0000
  -1 -17 -23    1015     590                                                         975   -2.70    0.00  1.0000
   1  17  25      67     791                                                         120   11.52    0.00  1.0000
  -1 -17 -25       8     597                                                        -377   11.52    0.00  1.0000
  -1 -17 -27       1     853                                                        -396    3.68    0.00  1.0000
  -1 -17 -29     720     663                                                         730    0.81    0.00  1.0000
  -1 -17 -31       0     645                                                        -439   -2.25    0.00  1.0000
  -1 -17 -33     684     937                                                         779    7.38    0.00  1.0000
  -1 -17 -35       3     776                                                       -1427   -6.67    0.00  1.0000
  -1 -17 -37      12     755                                                        -171   14.59    0.00  1.0000
  -1 -17 -39      19     792                                                          42    8.81    0.00  1.0000
  -1 -17 -41       1     830                                                          23  -16.02    0.00  1.0000
   1  19 -39     402     748                                                         643  -22.29    0.00  1.0000
   1  19 -37      58     715                                                          97    9.39    0.00  1.0000
  -1 -19  37       5     654                                                       -1256    9.39    0.00  1.0000
   1  19 -35       0     497                                                          44   26.40    0.00  1.0000
  -1 -19  35      39     608                                                        -152   26.40    0.00  1.0000
   1  19 -33     106     510                                                         165   10.85    0.00  1.0000
  -1 -19  33     660     561                                                         799   10.85    0.00  1.0000
   1  19 -31       9     488                                                        -334   12.84    0.00  1.0000
  -1 -19  31       9     538                                                         -46   12.84    0.00  1.0000
   1  19 -29     162     487                                                         207   -6.92    0.00  1.0000
  -1 -19  29       3     692                                                        -428   -6.92    0.00  1.0000
   1  19 -27      28     518                                                          -9   22.08    0.00  1.0000
  -1 -19  27      56     519                                                         160   22.08    0.00  1.0000
   1  19 -25     699     526                                                         633   -5.42    0.00  1.0000
  -1 -19  25     741     701                                                         673   -5.42    0.00  1.0000
   1  19 -23     540     726                                                        1117  -42.85    0.00  1.0000
  -1 -19  23     582     516                                                        1178  -42.85    0.00  1.0000
   1  19 -21    3262     776                                                        3180   -3.06    0.00  1.0000
  -1 -19  21    2999     557                                                        2920   -3.06    0.00  1.0000
  -1 -19  21    2623     224                                                        2549   -3.06    0.00  1.0000
   1  19 -19    1247     655                                                        1595  -19.47    0.00  1.0000
  -1 -19  19     337     622                                                         528  -19.47    0.00  1.0000
   1  19 -17    2416     549                                                        3018   24.34    0.00  1.0000
  -1 -19  17    2839     685                                                        3489   24.34    0.00  1.0000
   1  19 -15       1     422                                                         -30    3.21    0.00  1.0000
  -1 -19  15     497     401                                                         532    3.21    0.00  1.0000
   1  19 -13     159     417                                                         248   13.27    0.00  1.0000
  -1 -19  13     532     361                                                         687   13.27    0.00  1.0000
   1  19 -11    3195     484                                                        3111   -3.15    0.00  1.0000
  -1 -19  11    3778     587                                                        3687   -3.15    0.00  1.0000
   1  19  -9     547     403                                                         729   15.30    0.00  1.0000
  -1 -19   9     331     364                                                         476   15.30    0.00  1.0000
   1  19  -7      34     384                                                         -89  -24.59    0.00  1.0000
  -1 -19   7      34     339                                                        -122  -24.59    0.00  1.0000
   1  19  -5    4264     485                                                        4182   -2.64    0.00  1.0000
  -1 -19   5    3829     432                                                        3752   -2.64    0.00  1.0000
   1  19  -3     116     484                                                         258  -22.33    0.00  1.0000
  -1 -19   3      29     326                                                         113  -22.33    0.00  1.0000
   1  19  -1       1     471                                                        -110    3.76    0.00  1.0000
  -1 -19   1       1     325                                                        -443    3.76    0.00  1.0000
   1  19   1       1     482                                                        -536    3.71    0.00  1.0000
  -1 -19  -1       1     339                                                        -336    3.71    0.00  1.0000
   1  19   3      28     511                                                        -483  -22.31    0.00  1.0000
  -1 -19  -3     122     469                                                         267  -22.31    0.00  1.0000
   1  19   5    3350     687                                                        3279   -2.61    0.00  1.0000
  -1 -19  -5    4685     484                                                        4600   -2.61    0.00  1.0000
   1  19   7       3     411                                                          56  -24.55    0.00  1.0000
  -1 -19  -7      34     376                                                        -359  -24.55    0.00  1.0000
   1  19   9     753     439                                                         965   15.34    0.00  1.0000
  -1 -19  -9     111     422                                                         201   15.34    0.00  1.0000
   1  19  11     662     516                                                         624   -3.15    0.00  1.0000
  -1 -19 -11    3651     680                                                        3561   -3.15    0.00  1.0000
   1  19  13      23     464                                                          64   13.33    0.00  1.0000
  -1 -19 -13      35     456                                                          83   13.33    0.00  1.0000
   1  19  15     884     536                                                         931    3.29    0.00  1.0000
  -1 -19 -15     284     490                                                         311    3.29    0.00  1.0000
   1  19  17    1528     655                                                        2015   24.38    0.00  1.0000
  -1 -19 -17    2130     587                                                        2699   24.38    0.00  1.0000
   1  19  19      21     561                                                        -820  -19.46    0.00  1.0000
  -1 -19 -19      21     775                                                        -245  -19.46    0.00  1.0000
   1  19  21    2086     656                                                        2023   -2.93    0.00  1.0000
  -1 -19 -21    1691     894                                                        1634   -2.93    0.00  1.0000
   1  19  23     103     597                                                         412  -42.75    0.00  1.0000
  -1 -19 -23     137     863                                                         478  -42.75    0.00  1.0000
   1  19  25     563     642                                                         504   -5.35    0.00  1.0000
  -1 -19 -25     943     674                                                         867   -5.35    0.00  1.0000
   1  19  27      28     603                                                        -268   22.16    0.00  1.0000
  -1 -19 -27      28     670                                                        -437   22.16    0.00  1.0000
  -1 -19 -29     414     706                                                         483   -6.84    0.00  1.0000
  -1 -19 -31     630     746                                                         792   12.90    0.00  1.0000
  -1 -19 -33     602     790                                                         736   10.93    0.00  1.0000
  -1 -19 -35      40     767                                                        -422   26.48    0.00  1.0000
  -1 -19 -37     184    1065                                                         250    9.43    0.00  1.0000
  -1 -19 -39    1461    1310                                                        1893  -22.21    0.00  1.0000
   1  21 -39       1     564                                                        -407    3.86    0.00  1.0000
  -1 -21  39     173     670                                                         198    3.86    0.00  1.0000
   1  21 -37    2026     641                                                        1733   14.27    0.00  1.0000
  -1 -21  37     532     952                                                         387   14.27    0.00  1.0000
   1  21 -35     763     595                                                         757    0.45    0.00  1.0000
  -1 -21  35    1033     629                                                        1026    0.45    0.00  1.0000
   1  21 -33    1524     787                                                        1747   11.63    0.00  1.0000
  -1 -21  33     614     613                                                         759   11.63    0.00  1.0000
   1  21 -31     703     529                                                         623    6.55    0.00  1.0000
  -1 -21  31       2     537                                                        -508    6.55    0.00  1.0000
  -1 -21  29     212     715                                                         343  -16.69    0.00  1.0000
   1  21 -27    1621     592                                                        1440    9.77    0.00  1.0000
  -1 -21  27    1707     568                                                        1521    9.77    0.00  1.0000
   1  21 -25    1799     760                                                        1800    0.06    0.00  1.0000
  -1 -21  25     179     731                                                         179    0.06    0.00  1.0000
   1  21 -23     333     720                                                         583  -24.93    0.00  1.0000
  -1 -21  23      35     505                                                        -994  -24.93    0.00  1.0000
  -1 -21  23     217     177                                                         426  -24.93    0.00  1.0000
   1  21 -21   29999    1954                                                       29426    7.00    0.00  1.0000
  -1 -21  21   22953     997                                                       22452    7.00    0.00  1.0000
  -1 -21  21   28774    1968                                                       28212    7.00    0.00  1.0000
   1  21 -19    2757     800                                                        2682   -3.03    0.00  1.0000
  -1 -21  19    2763     729                                                        2688   -3.03    0.00  1.0000
   1  21 -17     318     517                                                         530  -21.80    0.00  1.0000
  -1 -21  17    1324     630                                                        1728  -21.80    0.00  1.0000
   1  21 -15   17712    1262                                                       18710  -15.57    0.00  1.0000
  -1 -21  15   14391    1428                                                       15292  -15.57    0.00  1.0000
   1  21 -13    1721     497                                                        1661    3.07    0.00  1.0000
  -1 -21  13    1133     428                                                        1084    3.07    0.00  1.0000
   1  21 -11    1801     658                                                        1779    1.07    0.00  1.0000
  -1 -21  11    1201     414                                                        1183    1.07    0.00  1.0000
   1  21  -9    1219     580                                                        1407  -10.94    0.00  1.0000
  -1 -21   9      95     444                                                         152  -10.94    0.00  1.0000
   1  21  -7    8508     752                                                        8699   -4.34    0.00  1.0000
  -1 -21   7    9052     665                                                        9249   -4.34    0.00  1.0000
   1  21  -5    2852     517                                                        2567   11.56    0.00  1.0000
  -1 -21   5    3872     456                                                        3539   11.56    0.00  1.0000
   1  21  -3    3647     713                                                        3676    0.99    0.00  1.0000
  -1 -21   3    4912     654                                                        4945    0.99    0.00  1.0000
   1  21  -1    6021     553                                                        5521   13.91    0.00  1.0000
  -1 -21   1    5524     525                                                        5045   13.91    0.00  1.0000
   1  21   1    5419     556                                                        4944   13.94    0.00  1.0000
  -1 -21  -1    5911     537                                                        5414   13.94    0.00  1.0000
   1  21   3    3250     543                                                        3280    1.09    0.00  1.0000
  -1 -21  -3    4461     499                                                        4496    1.09    0.00  1.0000
   1  21   5    2678     505                                                        2402   11.56    0.00  1.0000
  -1 -21  -5    3443     501                                                        3129   11.56    0.00  1.0000
   1  21   7    7669     773                                                        7852   -4.38    0.00  1.0000
  -1 -21  -7    8614     975                                                        8808   -4.38    0.00  1.0000
   1  21   9     191     649                                                         269  -10.91    0.00  1.0000
  -1 -21  -9    1070     498                                                        1246  -10.91    0.00  1.0000
   1  21  11     476     517                                                         465    1.11    0.00  1.0000
  -1 -21 -11     991     513                                                         974    1.11    0.00  1.0000
   1  21  13    1449     569                                                        1393    3.14    0.00  1.0000
  -1 -21 -13    2102     771                                                        2034    3.14    0.00  1.0000
   1  21  15   11858    1709                                                       12674  -15.52    0.00  1.0000
  -1 -21 -15   15823    1377                                                       16764  -15.52    0.00  1.0000
   1  21  17     806     826                                                        1126  -21.75    0.00  1.0000
  -1 -21 -17      63     802                                                         172  -21.75    0.00  1.0000
   1  21  19    2703     704                                                        2631   -2.93    0.00  1.0000
  -1 -21 -19    2264     721                                                        2198   -2.93    0.00  1.0000
   1  21  21   21042    2009                                                       20555    7.11    0.00  1.0000
  -1 -21 -21   23269    2163                                                       22757    7.11    0.00  1.0000
   1  21  23     169     613                                                         357  -24.84    0.00  1.0000
  -1 -21 -23     152     706                                                         331  -24.84    0.00  1.0000
   1  21  25     922     652                                                         924    0.14    0.00  1.0000
  -1 -21 -25       0     986                                                        -505    0.14    0.00  1.0000
   1  21  27    1246     647                                                        1087    9.83    0.00  1.0000
  -1 -21 -27       5     769                                                        -221    9.83    0.00  1.0000
   1  21  29      16     614                                                        -199  -16.61    0.00  1.0000
  -1 -21 -29     292     986                                                         442  -16.61    0.00  1.0000
  -1 -21 -31     688     785                                                         608    6.64    0.00  1.0000
  -1 -21 -33       8    1121                                                       -1443   11.81    0.00  1.0000
  -1 -21 -35     298     857                                                         294    0.55    0.00  1.0000
  -1 -21 -37    1259     969                                                        1030   14.28    0.00  1.0000
  -1 -21 -39       1    1007                                                        -940    3.91    0.00  1.0000
   1  23 -37       9     804                                                        -564   12.43    0.00  1.0000
  -1 -23  37     790     833                                                         965   12.43    0.00  1.0000
   1  23 -35       6     597                                                        -244  -10.17    0.00  1.0000
   1  23 -33       0     561                                                          11   11.51    0.00  1.0000
  -1 -23  33       8     573                                                        -146   11.51    0.00  1.0000
  -1 -23  31      13     559                                                        -248   15.17    0.00  1.0000
   1  23 -29     238     552                                                         326  -11.06    0.00  1.0000
  -1 -23  29       7     724                                                        -184  -11.06    0.00  1.0000
  -1 -23  27      79     538                                                         300  -35.49    0.00  1.0000
   1  23 -25     328     557                                                         263    7.95    0.00  1.0000
  -1 -23  25       4     692                                                         -47    7.95    0.00  1.0000
  -1 -23  25     300     151                                                         238    7.95    0.00  1.0000
   1  23 -23    1672     635                                                        1720    2.43    0.00  1.0000
  -1 -23  23    1723     212                                                        1771    2.43    0.00  1.0000
  -1 -23  23    2246     580                                                        2301    2.43    0.00  1.0000
   1  23 -21      35     561                                                        -556  -24.90    0.00  1.0000
  -1 -23  21      76     494                                                         214  -24.90    0.00  1.0000
   1  23 -19     116     550                                                         439  -42.76    0.00  1.0000
  -1 -23  19      23     653                                                         223  -42.76    0.00  1.0000
   1  23 -17    1339     559                                                        1294   -2.62    0.00  1.0000
  -1 -23  17    1050     663                                                        1010   -2.62    0.00  1.0000
   1  23 -15     350     518                                                         502  -15.57    0.00  1.0000
  -1 -23  15      86     572                                                         168  -15.57    0.00  1.0000
   1  23 -13    1153     525                                                        1144   -0.59    0.00  1.0000
  -1 -23  13       0     584                                                          -4   -0.59    0.00  1.0000
   1  23 -11     190     489                                                         328   18.29    0.00  1.0000
  -1 -23  11     530     425                                                         749   18.29    0.00  1.0000
   1  23  -9     173     462                                                         207    5.20    0.00  1.0000
  -1 -23   9       2     404                                                        -122    5.20    0.00  1.0000
   1  23  -7     509     452                                                         462    4.54    0.00  1.0000
  -1 -23   7       1     536                                                        -138    4.54    0.00  1.0000
   1  23  -5       9     433                                                        -371   12.82    0.00  1.0000
  -1 -23   5       0     403                                                           8   12.82    0.00  1.0000
   1  23  -3    2643     709                                                        2869    9.04    0.00  1.0000
  -1 -23   3    3239     658                                                        3488    9.04    0.00  1.0000
   1  23  -1     767     445                                                        1016  -17.54    0.00  1.0000
  -1 -23   1    1047     434                                                        1334  -17.54    0.00  1.0000
   1  23   1     916     452                                                        1186  -17.52    0.00  1.0000
  -1 -23  -1     331     575                                                         500  -17.52    0.00  1.0000
   1  23   3    3719     588                                                        3984    8.99    0.00  1.0000
  -1 -23  -3    4026     543                                                        4302    8.99    0.00  1.0000
   1  23   5     133     463                                                         210   12.81    0.00  1.0000
  -1 -23  -5       1     435                                                          13   12.81    0.00  1.0000
   1  23   7     630     484                                                         577    4.57    0.00  1.0000
  -1 -23  -7     742     501                                                         684    4.57    0.00  1.0000
   1  23   9      40     510                                                          57    5.18    0.00  1.0000
  -1 -23  -9      79     686                                                         102    5.18    0.00  1.0000
   1  23  11      63     694                                                         150   18.29    0.00  1.0000
  -1 -23 -11       5     551                                                          42   18.29    0.00  1.0000
   1  23  13     647     799                                                         639   -0.62    0.00  1.0000
  -1 -23 -13    1151     617                                                        1141   -0.62    0.00  1.0000
   1  23  15     312     798                                                         456  -15.57    0.00  1.0000
  -1 -23 -15      74     848                                                         152  -15.57    0.00  1.0000
   1  23  17     743     896                                                         710   -2.59    0.00  1.0000
  -1 -23 -17    1134     691                                                        1093   -2.59    0.00  1.0000
   1  23  19     806     952                                                        1487  -42.74    0.00  1.0000
  -1 -23 -19     357     723                                                         845  -42.74    0.00  1.0000
   1  23  21     142     656                                                         318  -24.92    0.00  1.0000
  -1 -23 -21      35     738                                                        -416  -24.92    0.00  1.0000
   1  23  23    1217     699                                                        1257    2.42    0.00  1.0000
  -1 -23 -23    1227     829                                                        1268    2.42    0.00  1.0000
   1  23  25     598     647                                                         509    7.96    0.00  1.0000
  -1 -23 -25       4     735                                                        -425    7.96    0.00  1.0000
   1  23  27      71     646                                                        -428  -35.45    0.00  1.0000
  -1 -23 -27      71    1070                                                        -941  -35.45    0.00  1.0000
   1  23  29     258     640                                                         349  -11.02    0.00  1.0000
  -1 -23 -29     473     830                                                         594  -11.02    0.00  1.0000
  -1 -23 -31      13    1130                                                        -302   15.19    0.00  1.0000
  -1 -23 -33     167     879                                                         245   11.47    0.00  1.0000
  -1 -23 -35      85     926                                                         135  -10.13    0.00  1.0000
  -1 -23 -37    1274    1357                                                        1494   12.48    0.00  1.0000
   1  25 -37      11     630                                                         -66   13.64    0.00  1.0000
  -1 -25  37     623     648                                                         795   13.64    0.00  1.0000
   1  25 -35      15     603                                                         -88   16.14    0.00  1.0000
  -1 -25  35      15     818                                                        -141   16.14    0.00  1.0000
  -1 -25  33     152     617                                                         425  -34.92    0.00  1.0000
   1  25 -31       1     592                                                        -732    4.53    0.00  1.0000
  -1 -25  31       1     584                                                        -451    4.53    0.00  1.0000
  -1 -25  29      14     551                                                        -459   15.92    0.00  1.0000
   1  25 -27       0     596                                                        -179    0.70    0.00  1.0000
  -1 -25  27     876     566                                                         886    0.70    0.00  1.0000
  -1 -25  27     530     124                                                         538    0.70    0.00  1.0000
   1  25 -25      63     544                                                        -169   33.30    0.00  1.0000
  -1 -25  25      63     187                                                        -126   33.30    0.00  1.0000
  -1 -25  25     355     515                                                         713   33.30    0.00  1.0000
   1  25 -23    1131     588                                                        1008    7.92    0.00  1.0000
  -1 -25  23     454     525                                                         377    7.92    0.00  1.0000
  -1 -25  23     404     240                                                         332    7.92    0.00  1.0000
   1  25 -21    1948     854                                                        1952    0.19    0.00  1.0000
  -1 -25  21    1476     760                                                        1479    0.19    0.00  1.0000
   1  25 -19    1435     614                                                        1342   -5.26    0.00  1.0000
  -1 -25  19    1346     528                                                        1256   -5.26    0.00  1.0000
   1  25 -17    1367     563                                                        1578   11.58    0.00  1.0000
  -1 -25  17      73     474                                                         128   11.58    0.00  1.0000
   1  25 -15    1112     621                                                        1490   22.11    0.00  1.0000
  -1 -25  15    1232     509                                                        1628   22.11    0.00  1.0000
   1  25 -13    1571     585                                                        1615    2.30    0.00  1.0000
  -1 -25  13    1114     492                                                        1151    2.30    0.00  1.0000
   1  25 -11     628     574                                                         598   -2.51    0.00  1.0000
  -1 -25  11    1384     483                                                        1340   -2.51    0.00  1.0000
   1  25  -9    1660     604                                                        1843    9.22    0.00  1.0000
  -1 -25   9    2183     507                                                        2392    9.22    0.00  1.0000
   1  25  -7    2284     585                                                        2029  -11.58    0.00  1.0000
  -1 -25   7    1897     651                                                        1665  -11.58    0.00  1.0000
   1  25  -5     340     508                                                         427   -9.56    0.00  1.0000
  -1 -25   5     816     439                                                         949   -9.56    0.00  1.0000
   1  25  -3    4881     676                                                        4857   -0.73    0.00  1.0000
  -1 -25   3    4914     587                                                        4890   -0.73    0.00  1.0000
   1  25  -1      23     643                                                         158  -33.32    0.00  1.0000
  -1 -25   1      16     609                                                         139  -33.32    0.00  1.0000
   1  25   1     741     502                                                        1231  -33.31    0.00  1.0000
  -1 -25  -1      13     454                                                         130  -33.31    0.00  1.0000
   1  25   3    3908     649                                                        3884   -0.80    0.00  1.0000
  -1 -25  -3    3814     619                                                        3791   -0.80    0.00  1.0000
   1  25   5       5     507                                                         -90   -9.59    0.00  1.0000
  -1 -25  -5     572     495                                                         684   -9.59    0.00  1.0000
   1  25   7    1706     585                                                        1486  -11.59    0.00  1.0000
  -1 -25  -7    1950     568                                                        1715  -11.59    0.00  1.0000
   1  25   9     426     592                                                         521    9.20    0.00  1.0000
  -1 -25  -9    1447     593                                                        1618    9.20    0.00  1.0000
   1  25  11     372     587                                                         349   -2.55    0.00  1.0000
  -1 -25 -11    1149     590                                                        1108   -2.55    0.00  1.0000
   1  25  13     452     594                                                         475    2.24    0.00  1.0000
  -1 -25 -13     326     865                                                         345    2.24    0.00  1.0000
   1  25  15     508     664                                                         771   22.04    0.00  1.0000
  -1 -25 -15    1902     736                                                        2386   22.04    0.00  1.0000
   1  25  17     391     633                                                         507   11.51    0.00  1.0000
  -1 -25 -17      85     727                                                         143   11.51    0.00  1.0000
   1  25  19     601     701                                                         541   -5.32    0.00  1.0000
  -1 -25 -19     703    1048                                                         638   -5.32    0.00  1.0000
   1  25  21    1211     967                                                        1212    0.05    0.00  1.0000
  -1 -25 -21    1300    1113                                                        1301    0.05    0.00  1.0000
   1  25  23    1328     696                                                        1195    7.88    0.00  1.0000
  -1 -25 -23     202    1113                                                         152    7.88    0.00  1.0000
   1  25  25     243     868                                                         549   33.24    0.00  1.0000
  -1 -25 -25      63     807                                                        -489   33.24    0.00  1.0000
   1  25  27     544     676                                                         551    0.64    0.00  1.0000
  -1 -25 -27    1397     887                                                        1408    0.64    0.00  1.0000
   1  25  31     440     665                                                         485    4.45    0.00  1.0000
  -1 -25 -31     282     898                                                         319    4.45    0.00  1.0000
  -1 -25 -33      69    1244                                                         -59  -35.01    0.00  1.0000
  -1 -25 -35      15    1193                                                       -3362   16.07    0.00  1.0000
  -1 -25 -37      10    1029                                                        -493   13.62    0.00  1.0000
  -1 -27  35     734     675                                                        1041  -21.72    0.00  1.0000
   1  27 -33       0     615                                                          73   36.92    0.00  1.0000
  -1 -27  31     553     603                                                         731  -14.90    0.00  1.0000
   1  27 -29       7     593                                                        -209  -10.86    0.00  1.0000
  -1 -27  29      45     546                                                          87  -10.86    0.00  1.0000
   1  27 -27     244     813                                                         157   13.01    0.00  1.0000
  -1 -27  27     502     139                                                         373   13.01    0.00  1.0000
  -1 -27  25    1521     568                                                        1534    0.72    0.00  1.0000
  -1 -27  25     754     245                                                         763    0.72    0.00  1.0000
   1  27 -23       8     597                                                          32  -35.47    0.00  1.0000
  -1 -27  23      71     665                                                        -335  -35.47    0.00  1.0000
   1  27 -21    1924     667                                                        1725    9.84    0.00  1.0000
  -1 -27  21    1883     568                                                        1686    9.84    0.00  1.0000
   1  27 -19      28     629                                                        -246   22.12    0.00  1.0000
  -1 -27  19      28     506                                                        -462   22.12    0.00  1.0000
   1  27 -17       1     614                                                        -171    3.70    0.00  1.0000
  -1 -27  17     740     474                                                         693    3.70    0.00  1.0000
   1  27 -15    2255     679                                                        2417   -7.05    0.00  1.0000
  -1 -27  15    2492     743                                                        2662   -7.05    0.00  1.0000
   1  27 -13       0     568                                                        -400   -1.40    0.00  1.0000
  -1 -27  13     598     606                                                         614   -1.40    0.00  1.0000
   1  27 -11    1100     595                                                        1077    1.48    0.00  1.0000
  -1 -27  11    1060     667                                                        1037    1.48    0.00  1.0000
   1  27  -9     728     569                                                         601   10.36    0.00  1.0000
  -1 -27   9     998     642                                                         848   10.36    0.00  1.0000
   1  27  -7     316     543                                                         291    2.98    0.00  1.0000
[truncated: 9,724,870 more chars]
