# Supplementary material for: Evolution of form in metal–organic frameworks
Source: Nat Commun. 2017 Jan 4;8:14070. doi: 10.1038/ncomms14070 (PMC5216133; doi:10.1038/ncomms14070)
Supplement: Supplementary Data 3 — Single crystal structure for UMOM-2 [file ncomms14070-s4.cif]

 
data_UMOM-2
 
_audit_creation_method            'SHELXL-2014/7'
_shelx_SHELXL_version_number      '2014/7'
_chemical_name_systematic         ?
_chemical_name_common             ?
_chemical_melting_point           ?
_chemical_formula_moiety          ?
_chemical_formula_sum
 'C228 H192 Cu24 N12 O132' 
_chemical_formula_weight          6736.88

loop_
 _atom_type_symbol
 _atom_type_description
 _atom_type_scat_dispersion_real
 _atom_type_scat_dispersion_imag
 _atom_type_scat_source
 'C'  'C'   0.0033   0.0016
 'International Tables Vol C Tables 4.2.6.8 and 6.1.1.4'
 'H'  'H'   0.0000   0.0000
 'International Tables Vol C Tables 4.2.6.8 and 6.1.1.4'
 'N'  'N'   0.0061   0.0033
 'International Tables Vol C Tables 4.2.6.8 and 6.1.1.4'
 'O'  'O'   0.0106   0.0060
 'International Tables Vol C Tables 4.2.6.8 and 6.1.1.4'
 'Cu'  'Cu'   0.3201   1.2651
 'International Tables Vol C Tables 4.2.6.8 and 6.1.1.4'
 
_space_group_crystal_system       cubic
_space_group_IT_number            225
_space_group_name_H-M_alt         'F m -3 m'
_space_group_name_Hall            '-F 4 2 3'
 
_shelx_space_group_comment
;
The symmetry employed for this shelxl refinement is uniquely defined
by the following loop, which should always be used as a source of
symmetry information in preference to the above space-group names.
They are only intended as comments.
;
 
loop_
 _space_group_symop_operation_xyz
 'x, y, z'
 '-x, -y, z'
 '-x, y, -z'
 'x, -y, -z'
 'z, x, y'
 'z, -x, -y'
 '-z, -x, y'
 '-z, x, -y'
 'y, z, x'
 '-y, z, -x'
 'y, -z, -x'
 '-y, -z, x'
 'y, x, -z'
 '-y, -x, -z'
 'y, -x, z'
 '-y, x, z'
 'x, z, -y'
 '-x, z, y'
 '-x, -z, -y'
 'x, -z, y'
 'z, y, -x'
 'z, -y, x'
 '-z, y, x'
 '-z, -y, -x'
 'x, y+1/2, z+1/2'
 '-x, -y+1/2, z+1/2'
 '-x, y+1/2, -z+1/2'
 'x, -y+1/2, -z+1/2'
 'z, x+1/2, y+1/2'
 'z, -x+1/2, -y+1/2'
 '-z, -x+1/2, y+1/2'
 '-z, x+1/2, -y+1/2'
 'y, z+1/2, x+1/2'
 '-y, z+1/2, -x+1/2'
 'y, -z+1/2, -x+1/2'
 '-y, -z+1/2, x+1/2'
 'y, x+1/2, -z+1/2'
 '-y, -x+1/2, -z+1/2'
 'y, -x+1/2, z+1/2'
 '-y, x+1/2, z+1/2'
 'x, z+1/2, -y+1/2'
 '-x, z+1/2, y+1/2'
 '-x, -z+1/2, -y+1/2'
 'x, -z+1/2, y+1/2'
 'z, y+1/2, -x+1/2'
 'z, -y+1/2, x+1/2'
 '-z, y+1/2, x+1/2'
 '-z, -y+1/2, -x+1/2'
 'x+1/2, y, z+1/2'
 '-x+1/2, -y, z+1/2'
 '-x+1/2, y, -z+1/2'
 'x+1/2, -y, -z+1/2'
 'z+1/2, x, y+1/2'
 'z+1/2, -x, -y+1/2'
 '-z+1/2, -x, y+1/2'
 '-z+1/2, x, -y+1/2'
 'y+1/2, z, x+1/2'
 '-y+1/2, z, -x+1/2'
 'y+1/2, -z, -x+1/2'
 '-y+1/2, -z, x+1/2'
 'y+1/2, x, -z+1/2'
 '-y+1/2, -x, -z+1/2'
 'y+1/2, -x, z+1/2'
 '-y+1/2, x, z+1/2'
 'x+1/2, z, -y+1/2'
 '-x+1/2, z, y+1/2'
 '-x+1/2, -z, -y+1/2'
 'x+1/2, -z, y+1/2'
 'z+1/2, y, -x+1/2'
 'z+1/2, -y, x+1/2'
 '-z+1/2, y, x+1/2'
 '-z+1/2, -y, -x+1/2'
 'x+1/2, y+1/2, z'
 '-x+1/2, -y+1/2, z'
 '-x+1/2, y+1/2, -z'
 'x+1/2, -y+1/2, -z'
 'z+1/2, x+1/2, y'
 'z+1/2, -x+1/2, -y'
 '-z+1/2, -x+1/2, y'
 '-z+1/2, x+1/2, -y'
 'y+1/2, z+1/2, x'
 '-y+1/2, z+1/2, -x'
 'y+1/2, -z+1/2, -x'
 '-y+1/2, -z+1/2, x'
 'y+1/2, x+1/2, -z'
 '-y+1/2, -x+1/2, -z'
 'y+1/2, -x+1/2, z'
 '-y+1/2, x+1/2, z'
 'x+1/2, z+1/2, -y'
 '-x+1/2, z+1/2, y'
 '-x+1/2, -z+1/2, -y'
 'x+1/2, -z+1/2, y'
 'z+1/2, y+1/2, -x'
 'z+1/2, -y+1/2, x'
 '-z+1/2, y+1/2, x'
 '-z+1/2, -y+1/2, -x'
 '-x, -y, -z'
 'x, y, -z'
 'x, -y, z'
 '-x, y, z'
 '-z, -x, -y'
 '-z, x, y'
 'z, x, -y'
 'z, -x, y'
 '-y, -z, -x'
 'y, -z, x'
 '-y, z, x'
 'y, z, -x'
 '-y, -x, z'
 'y, x, z'
 '-y, x, -z'
 'y, -x, -z'
 '-x, -z, y'
 'x, -z, -y'
 'x, z, y'
 '-x, z, -y'
 '-z, -y, x'
 '-z, y, -x'
 'z, -y, -x'
 'z, y, x'
 '-x, -y+1/2, -z+1/2'
 'x, y+1/2, -z+1/2'
 'x, -y+1/2, z+1/2'
 '-x, y+1/2, z+1/2'
 '-z, -x+1/2, -y+1/2'
 '-z, x+1/2, y+1/2'
 'z, x+1/2, -y+1/2'
 'z, -x+1/2, y+1/2'
 '-y, -z+1/2, -x+1/2'
 'y, -z+1/2, x+1/2'
 '-y, z+1/2, x+1/2'
 'y, z+1/2, -x+1/2'
 '-y, -x+1/2, z+1/2'
 'y, x+1/2, z+1/2'
 '-y, x+1/2, -z+1/2'
 'y, -x+1/2, -z+1/2'
 '-x, -z+1/2, y+1/2'
 'x, -z+1/2, -y+1/2'
 'x, z+1/2, y+1/2'
 '-x, z+1/2, -y+1/2'
 '-z, -y+1/2, x+1/2'
 '-z, y+1/2, -x+1/2'
 'z, -y+1/2, -x+1/2'
 'z, y+1/2, x+1/2'
 '-x+1/2, -y, -z+1/2'
 'x+1/2, y, -z+1/2'
 'x+1/2, -y, z+1/2'
 '-x+1/2, y, z+1/2'
 '-z+1/2, -x, -y+1/2'
 '-z+1/2, x, y+1/2'
 'z+1/2, x, -y+1/2'
 'z+1/2, -x, y+1/2'
 '-y+1/2, -z, -x+1/2'
 'y+1/2, -z, x+1/2'
 '-y+1/2, z, x+1/2'
 'y+1/2, z, -x+1/2'
 '-y+1/2, -x, z+1/2'
 'y+1/2, x, z+1/2'
 '-y+1/2, x, -z+1/2'
 'y+1/2, -x, -z+1/2'
 '-x+1/2, -z, y+1/2'
 'x+1/2, -z, -y+1/2'
 'x+1/2, z, y+1/2'
 '-x+1/2, z, -y+1/2'
 '-z+1/2, -y, x+1/2'
 '-z+1/2, y, -x+1/2'
 'z+1/2, -y, -x+1/2'
 'z+1/2, y, x+1/2'
 '-x+1/2, -y+1/2, -z'
 'x+1/2, y+1/2, -z'
 'x+1/2, -y+1/2, z'
 '-x+1/2, y+1/2, z'
 '-z+1/2, -x+1/2, -y'
 '-z+1/2, x+1/2, y'
 'z+1/2, x+1/2, -y'
 'z+1/2, -x+1/2, y'
 '-y+1/2, -z+1/2, -x'
 'y+1/2, -z+1/2, x'
 '-y+1/2, z+1/2, x'
 'y+1/2, z+1/2, -x'
 '-y+1/2, -x+1/2, z'
 'y+1/2, x+1/2, z'
 '-y+1/2, x+1/2, -z'
 'y+1/2, -x+1/2, -z'
 '-x+1/2, -z+1/2, y'
 'x+1/2, -z+1/2, -y'
 'x+1/2, z+1/2, y'
 '-x+1/2, z+1/2, -y'
 '-z+1/2, -y+1/2, x'
 '-z+1/2, y+1/2, -x'
 'z+1/2, -y+1/2, -x'
 'z+1/2, y+1/2, x'
 
_cell_length_a                    39.954(5)
_cell_length_b                    39.954(5)
_cell_length_c                    39.954(5)
_cell_angle_alpha                 90
_cell_angle_beta                  90
_cell_angle_gamma                 90
_cell_volume                      63781(22)
_cell_formula_units_Z             4
_cell_measurement_temperature     296(2)
_cell_measurement_reflns_used     66350  
_cell_measurement_theta_min       3.016
_cell_measurement_theta_max       27.477
 
_exptl_crystal_description        'truncated octahedron'
_exptl_crystal_colour             green
_exptl_crystal_density_meas       ?
_exptl_crystal_density_method     ?
_exptl_crystal_density_diffrn     0.702          
_exptl_crystal_F_000              13584
_exptl_transmission_factor_min    ?
_exptl_transmission_factor_max    ?
_exptl_crystal_size_max           0.340
_exptl_crystal_size_mid           0.180
_exptl_crystal_size_min           0.090
_exptl_absorpt_coefficient_mu     0.825
_exptl_absorpt_correction_type    multi-scan
_exptl_absorpt_correction_T_min   0.767
_exptl_absorpt_correction_T_max   0.929
_exptl_absorpt_process_details    'Rigaku Rapid Auto'
_exptl_absorpt_special_details    ?
_diffrn_ambient_temperature       296(2)
_diffrn_radiation_wavelength      0.71073
_diffrn_radiation_type            MoK\a
_diffrn_radiation_source          'fine-focus sealed tube' 
_diffrn_measurement_device_type   'imaging plate' 
_diffrn_measurement_method        'omega scans'
_diffrn_detector_area_resol_mean  ?
_diffrn_reflns_number             158212
_diffrn_reflns_av_unetI/netI      0.0236
_diffrn_reflns_av_R_equivalents   0.1335
_diffrn_reflns_limit_h_min        -51
_diffrn_reflns_limit_h_max        49
_diffrn_reflns_limit_k_min        -51
_diffrn_reflns_limit_k_max        51
_diffrn_reflns_limit_l_min        -48
_diffrn_reflns_limit_l_max        51
_diffrn_reflns_theta_min          3.016
_diffrn_reflns_theta_max          27.477
_diffrn_reflns_theta_full         25.242
_diffrn_measured_fraction_theta_max   0.994
_diffrn_measured_fraction_theta_full  0.996
_diffrn_reflns_Laue_measured_fraction_max    0.994
_diffrn_reflns_Laue_measured_fraction_full   0.996
_diffrn_reflns_point_group_measured_fraction_max   0.994
_diffrn_reflns_point_group_measured_fraction_full  0.996
_reflns_number_total              3553
_reflns_number_gt                 2479
_reflns_threshold_expression      'I > 2\s(I)'
_reflns_Friedel_coverage          0.000
_reflns_Friedel_fraction_max      .
_reflns_Friedel_fraction_full     .
 
_reflns_special_details
;
 Reflections were merged by SHELXL according to the crystal
 class for the calculation of statistics and refinement.
 
 Structure factors included contributions from the .fab file.
 
 _reflns_Friedel_fraction is defined as the number of unique
 Friedel pairs measured divided by the number that would be
 possible theoretically, ignoring centric projections and
 systematic absences.
;
 
_computing_data_collection        'Rigaku Rapid Auto' 
_computing_cell_refinement        'Rigaku Rapid Auto' 
_computing_data_reduction         'Rigaku Rapid Auto' 
_computing_structure_solution     'SHELXS'
_computing_structure_refinement   'SHELXL'
_computing_molecular_graphics     'ORTEP'
_computing_publication_material   'CIFTAB'
_refine_special_details           ?
_refine_ls_structure_factor_coef  Fsqd
_refine_ls_matrix_type            full
_refine_ls_weighting_scheme       calc
_refine_ls_weighting_details
'w=1/[\s^2^(Fo^2^)+(0.2000P)^2^] where P=(Fo^2^+2Fc^2^)/3'
_atom_sites_solution_primary      ?
_atom_sites_solution_secondary    ?
_atom_sites_solution_hydrogens    geom
_refine_ls_hydrogen_treatment     constr
_refine_ls_extinction_method      'SHELXL-2014/7 (Sheldrick 2014)'
_refine_ls_extinction_coef        .
_refine_ls_number_reflns          3553
_refine_ls_number_parameters      95
_refine_ls_number_restraints      24
_refine_ls_R_factor_all           0.1203
_refine_ls_R_factor_gt            0.0963
_refine_ls_wR_factor_ref          0.3278
_refine_ls_wR_factor_gt           0.2864
_refine_ls_goodness_of_fit_ref    1.273
_refine_ls_restrained_S_all       1.311
_refine_ls_shift/su_max           0.000
_refine_ls_shift/su_mean          0.000
 
loop_
 _atom_site_label
 _atom_site_type_symbol
 _atom_site_fract_x
 _atom_site_fract_y
 _atom_site_fract_z
 _atom_site_U_iso_or_equiv
 _atom_site_adp_type
 _atom_site_occupancy
 _atom_site_site_symmetry_order  
 _atom_site_calc_flag
 _atom_site_refinement_flags_posn
 _atom_site_refinement_flags_adp
 _atom_site_refinement_flags_occupancy
 _atom_site_disorder_assembly
 _atom_site_disorder_group
C1 C 0.45468(14) 0.19530(14) 0.13382(14) 0.0688(13) Uani 1 1 d . . . . .
C2 C 0.42561(16) 0.21195(16) 0.11664(17) 0.0872(19) Uani 1 1 d . . . . .
C3 C 0.41091(14) 0.1978(2) 0.08909(14) 0.0719(19) Uani 1 2 d S T P . .
H3 H 0.4198 0.1782 0.0802 0.086 Uiso 1 2 calc R U P . .
C4 C 0.3866(4) 0.2572(4) 0.1134(4) 0.203(11) Uani 1 2 d S T P . .
C5 C 0.4126(2) 0.2424(2) 0.1291(2) 0.147(4) Uani 1 1 d . . . . .
H5 H 0.4220 0.2522 0.1480 0.176 Uiso 1 1 calc R U . . .
O1 O 0.46544(10) 0.20836(11) 0.16017(10) 0.0851(13) Uani 1 1 d . . . . .
O2 O 0.46525(9) 0.16907(9) 0.12054(9) 0.0708(10) Uani 1 1 d . . . . .
O3 O 0.3731(3) 0.2868(3) 0.1269(3) 0.232(6) Uani 1 2 d S TU P . .
H3A H 0.3594 0.2821 0.1415 0.348 Uiso 1 2 calc R U P . .
O1L O 0.5000 0.10307(14) 0.10307(14) 0.135(4) Uani 1 4 d S T P . .
Cu1 Cu 0.5000 0.18834(2) 0.18834(2) 0.0518(4) Uani 1 4 d DS T P . .
Cu2 Cu 0.5000 0.14124(2) 0.14124(2) 0.0527(4) Uani 1 4 d S T P . .
N1L N 0.5000 0.22691(10) 0.22691(10) 0.0483(15) Uani 1 4 d DS T P . .
C1L C 0.5000 0.2115(3) 0.2612(3) 0.089(5) Uani 0.5 2 d DS TU P . .
H1L1 H 0.5196 0.1975 0.2637 0.107 Uiso 0.25 1 calc R U P . .
H1L2 H 0.4804 0.1975 0.2637 0.107 Uiso 0.25 1 calc R U P . .
C2L C 0.4696(3) 0.2486(3) 0.2236(3) 0.099(4) Uani 0.5 1 d D U P . .
H2L1 H 0.4496 0.2350 0.2257 0.119 Uiso 0.5 1 calc R U P . .
H2L2 H 0.4694 0.2591 0.2017 0.119 Uiso 0.5 1 calc R U P . .
 
loop_
 _atom_site_aniso_label
 _atom_site_aniso_U_11
 _atom_site_aniso_U_22
 _atom_site_aniso_U_33
 _atom_site_aniso_U_23
 _atom_site_aniso_U_13
 _atom_site_aniso_U_12
C1 0.061(3) 0.075(3) 0.070(3) -0.009(3) -0.009(2) -0.002(2)
C2 0.084(4) 0.081(4) 0.097(4) -0.025(3) -0.036(3) 0.016(3)
C3 0.067(3) 0.083(5) 0.067(3) -0.012(3) -0.010(3) 0.012(3)
C4 0.225(14) 0.159(12) 0.225(14) -0.130(12) -0.138(15) 0.130(12)
C5 0.150(8) 0.137(7) 0.154(8) -0.083(6) -0.078(7) 0.070(6)
O1 0.085(3) 0.090(3) 0.081(3) -0.030(2) -0.033(2) 0.012(2)
O2 0.066(2) 0.079(2) 0.068(2) -0.0237(18) -0.0169(16) 0.0117(17)
O3 0.242(7) 0.213(10) 0.242(7) -0.117(7) -0.120(9) 0.117(7)
O1L 0.197(12) 0.104(5) 0.104(5) -0.069(6) 0.000 0.000
Cu1 0.0494(6) 0.0530(5) 0.0530(5) -0.0225(4) 0.000 0.000
Cu2 0.0492(6) 0.0544(5) 0.0544(5) -0.0212(4) 0.000 0.000
N1L 0.051(4) 0.047(2) 0.047(2) -0.019(3) 0.000 0.000
C1L 0.124(9) 0.068(7) 0.075(7) -0.010(6) 0.000 0.000
C2L 0.099(6) 0.100(6) 0.099(6) -0.064(5) -0.040(5) 0.047(5)
 
_geom_special_details
;
 All esds (except the esd in the dihedral angle between two l.s. planes)
 are estimated using the full covariance matrix.  The cell esds are taken
 into account individually in the estimation of esds in distances, angles
 and torsion angles; correlations between esds in cell parameters are only
 used when they are defined by crystal symmetry.  An approximate (isotropic)
 treatment of cell esds is used for estimating esds involving l.s. planes.
;
 
loop_
 _geom_bond_atom_site_label_1
 _geom_bond_atom_site_label_2
 _geom_bond_distance
 _geom_bond_site_symmetry_2
 _geom_bond_publ_flag
C1 O2 1.248(6) . ?
C1 O1 1.251(6) . ?
C1 C2 1.504(8) . ?
C2 C3 1.370(7) . ?
C2 C5 1.413(9) . ?
C3 C2 1.370(7) 166 ?
C4 C5 1.350(9) 166 ?
C4 C5 1.350(9) . ?
C4 O3 1.408(14) . ?
O1 Cu1 1.953(4) . ?
O2 Cu2 1.962(3) . ?
O1L Cu2 2.157(8) . ?
Cu1 O1 1.953(4) 115 ?
Cu1 O1 1.953(4) 18_655 ?
Cu1 O1 1.953(4) 100_655 ?
Cu1 N1L 2.180(6) . ?
Cu1 Cu2 2.6613(13) . ?
Cu2 O2 1.962(3) 18_655 ?
Cu2 O2 1.962(3) 100_655 ?
Cu2 O2 1.962(3) 115 ?
N1L C1L 1.501(13) 18_655 ?
N1L C1L 1.501(13) . ?
N1L C2L 1.498(9) 18_655 ?
N1L C2L 1.498(9) 115 ?
N1L C2L 1.498(9) . ?
N1L C2L 1.498(9) 100_655 ?
C1L C1L 1.546(17) 138 ?
C2L C2L 1.569(14) 138 ?
 
loop_
 _geom_angle_atom_site_label_1
 _geom_angle_atom_site_label_2
 _geom_angle_atom_site_label_3
 _geom_angle
 _geom_angle_site_symmetry_1
 _geom_angle_site_symmetry_3
 _geom_angle_publ_flag
O2 C1 O1 126.3(5) . . ?
O2 C1 C2 116.0(4) . . ?
O1 C1 C2 117.7(5) . . ?
C3 C2 C5 118.8(6) . . ?
C3 C2 C1 121.0(5) . . ?
C5 C2 C1 120.2(5) . . ?
C2 C3 C2 121.2(8) 166 . ?
C5 C4 C5 121.5(10) 166 . ?
C5 C4 O3 119.0(5) 166 . ?
C5 C4 O3 119.0(5) . . ?
C4 C5 C2 119.8(7) . . ?
C1 O1 Cu1 123.8(4) . . ?
C1 O2 Cu2 122.4(3) . . ?
O1 Cu1 O1 90.0(3) 115 18_655 ?
O1 Cu1 O1 166.5(2) 115 100_655 ?
O1 Cu1 O1 88.4(3) 18_655 100_655 ?
O1 Cu1 O1 88.4(3) 115 . ?
O1 Cu1 O1 166.5(2) 18_655 . ?
O1 Cu1 O1 90.0(3) 100_655 . ?
O1 Cu1 N1L 96.76(11) 115 . ?
O1 Cu1 N1L 96.76(11) 18_655 . ?
O1 Cu1 N1L 96.76(11) 100_655 . ?
O1 Cu1 N1L 96.76(11) . . ?
O1 Cu1 Cu2 83.24(11) 115 . ?
O1 Cu1 Cu2 83.24(11) 18_655 . ?
O1 Cu1 Cu2 83.24(11) 100_655 . ?
O1 Cu1 Cu2 83.24(11) . . ?
N1L Cu1 Cu2 180.00(15) . . ?
O2 Cu2 O2 88.7(2) 18_655 100_655 ?
O2 Cu2 O2 90.1(2) 18_655 115 ?
O2 Cu2 O2 168.2(2) 100_655 115 ?
O2 Cu2 O2 168.2(2) 18_655 . ?
O2 Cu2 O2 90.1(2) 100_655 . ?
O2 Cu2 O2 88.7(2) 115 . ?
O2 Cu2 O1L 95.90(10) 18_655 . ?
O2 Cu2 O1L 95.90(10) 100_655 . ?
O2 Cu2 O1L 95.90(10) 115 . ?
O2 Cu2 O1L 95.90(10) . . ?
O2 Cu2 Cu1 84.10(10) 18_655 . ?
O2 Cu2 Cu1 84.10(10) 100_655 . ?
O2 Cu2 Cu1 84.10(10) 115 . ?
O2 Cu2 Cu1 84.10(10) . . ?
O1L Cu2 Cu1 180.0(2) . . ?
C1L N1L C1L 138.5(8) 18_655 . ?
C1L N1L C2L 108.6(6) 18_655 18_655 ?
C1L N1L C2L 55.6(6) . 18_655 ?
C1L N1L C2L 108.6(6) 18_655 115 ?
C1L N1L C2L 55.6(6) . 115 ?
C2L N1L C2L 108.2(11) 18_655 115 ?
C1L N1L C2L 55.6(6) 18_655 . ?
C1L N1L C2L 108.6(6) . . ?
C2L N1L C2L 139.4(7) 18_655 . ?
C2L N1L C2L 56.4(12) 115 . ?
C1L N1L C2L 55.6(6) 18_655 100_655 ?
C1L N1L C2L 108.6(6) . 100_655 ?
C2L N1L C2L 56.4(12) 18_655 100_655 ?
C2L N1L C2L 139.4(7) 115 100_655 ?
C2L N1L C2L 108.2(11) . 100_655 ?
C1L N1L Cu1 110.7(4) 18_655 . ?
C1L N1L Cu1 110.7(4) . . ?
C2L N1L Cu1 110.3(4) 18_655 . ?
C2L N1L Cu1 110.3(4) 115 . ?
C2L N1L Cu1 110.3(4) . . ?
C2L N1L Cu1 110.3(4) 100_655 . ?
N1L C1L C1L 110.7(4) . 138 ?
N1L C2L C2L 110.3(4) . 138 ?
 
_refine_diff_density_max    2.457
_refine_diff_density_min   -0.739
_refine_diff_density_rms    0.142

_shelx_res_file
;

    fm3m_sq.res created by SHELXL-2014/7

TITL Fm3m in Fm-3m
CELL 0.71073  39.9543  39.9543  39.9543  90.000  90.000  90.000
ZERR  4   0.0046   0.0046   0.0046   0.000   0.000   0.000
LATT 4
SYMM -X, -Y, Z
SYMM -X, Y, -Z
SYMM X, -Y, -Z
SYMM Z, X, Y
SYMM Z, -X, -Y
SYMM -Z, -X, Y
SYMM -Z, X, -Y
SYMM Y, Z, X
SYMM -Y, Z, -X
SYMM Y, -Z, -X
SYMM -Y, -Z, X
SYMM Y, X, -Z
SYMM -Y, -X, -Z
SYMM Y, -X, Z
SYMM -Y, X, Z
SYMM X, Z, -Y
SYMM -X, Z, Y
SYMM -X, -Z, -Y
SYMM X, -Z, Y
SYMM Z, Y, -X
SYMM Z, -Y, X
SYMM -Z, Y, X
SYMM -Z, -Y, -X
SFAC C   H   N  O   Cu
UNIT 912 768 48 528 96
L.S. 20 0   36
ACTA
BOND
FMAP 2
PLAN 10
DANG 2.45 C1L C2L
DFIX 1.43 C1L N1L
DFIX 1.48 C2L N1L
DFIX 2.10 Cu1 N1L
DFIX 1.52 C1L C1L_$5
DFIX 1.52 C2L C2L_$5
ISOR 0.01 O3 C1L C2L
eqiv   $5   x, -z+1/2, -y+1/2
eqiv   $4   x, z, y
eqiv   $3   -x+1, z, y
FREE C1L C2L_$3
FREE C1L C2L_$4
FREE C2L C1L_$3
FREE C2L C2L_$4
SIZE  0.34 0.18 0.09
TEMP 23.5
ABIN
WGHT    0.200000
FVAR       0.00983
MOLE 1
C1    1    0.454684    0.195303    0.133818    11.00000    0.06139    0.07522 =
         0.06967   -0.00879   -0.00948   -0.00169
C2    1    0.425612    0.211952    0.116639    11.00000    0.08442    0.08056 =
         0.09662   -0.02513   -0.03625    0.01568
C3    1    0.410915    0.197773    0.089085    10.50000    0.06653    0.08274 =
         0.06653   -0.01185   -0.01025    0.01185
AFIX  43
H3    2    0.419798    0.178177    0.080202    10.50000   -1.20000
AFIX   0
C4    1    0.386563    0.257170    0.113437    10.50000    0.22463    0.15927 =
         0.22463   -0.13031   -0.13802    0.13031
C5    1    0.412611    0.242395    0.129095    11.00000    0.14987    0.13721 =
         0.15415   -0.08338   -0.07769    0.07019
AFIX  43
H5    2    0.421964    0.252218    0.148011    11.00000   -1.20000
AFIX   0
O1    4    0.465440    0.208362    0.160174    11.00000    0.08469    0.09014 =
         0.08056   -0.03041   -0.03348    0.01187
O2    4    0.465246    0.169074    0.120540    11.00000    0.06565    0.07890 =
         0.06799   -0.02370   -0.01694    0.01167
O3    4    0.373077    0.286816    0.126923    10.50000    0.24159    0.21305 =
         0.24159   -0.11723   -0.11964    0.11723
AFIX  83
H3A   2    0.359388    0.282106    0.141471    10.50000   -1.50000
AFIX   0
O1L   4    0.500000    0.103072    0.103072    10.25000    0.19704    0.10369 =
         0.10369   -0.06901    0.00000    0.00000
CU1   5    0.500000    0.188338    0.188338    10.25000    0.04935    0.05300 =
         0.05300   -0.02248    0.00000    0.00000
CU2   5    0.500000    0.141238    0.141238    10.25000    0.04924    0.05439 =
         0.05439   -0.02118    0.00000    0.00000
N1L   3    0.500000    0.226915    0.226915    10.25000    0.05065    0.04715 =
         0.04715   -0.01895    0.00000    0.00000
C1L   1    0.500000    0.211477    0.261154    10.25000    0.12359    0.06824 =
         0.07543   -0.01027    0.00000    0.00000
AFIX  23
H1L1  2    0.519650    0.197452    0.263720    10.25000   -1.20000
H1L2  2    0.480350    0.197452    0.263720    10.25000   -1.20000
AFIX   0
C2L   1    0.469615    0.248637    0.223592    10.50000    0.09886    0.09954 =
         0.09949   -0.06422   -0.03970    0.04705
AFIX  23
H2L1  2    0.449614    0.235035    0.225680    10.50000   -1.20000
H2L2  2    0.469411    0.259052    0.201662    10.50000   -1.20000
AFIX   0
HKLF 4

REM  Fm3m in Fm-3m
REM R1 =  0.0963 for    2479 Fo > 4sig(Fo)  and  0.1203 for all    3553 data
REM     95 parameters refined using     24 restraints

END

WGHT      0.2000      0.0000

REM Highest difference peak  2.457,  deepest hole -0.739,  1-sigma level  0.142
Q1    1   0.4218  0.0782  0.0782  10.16667  0.05    1.12
Q2    1   0.5000  0.1511  0.1790  10.50000  0.05    0.60
Q3    1   0.4823  0.1645  0.1645  10.50000  0.05    0.57
Q4    1   0.3330  0.1670  0.1670  10.16667  0.05    0.57
Q5    1   0.3925  0.2961  0.1075  10.50000  0.05    0.57
Q6    1   0.3170  0.3170  0.0913  10.50000  0.05    0.55
Q7    1   0.5000  0.0000  0.0000  10.02083  0.05    0.54
Q8    1   0.4882  0.1699  0.1607  11.00000  0.05    0.53
Q9    1   0.3582  0.2672  0.1418  10.50000  0.05    0.52
Q10   1   0.5000  0.1629  0.1699  10.50000  0.05    0.51
;
_shelx_res_checksum   87615

_shelx_hkl_file
;
   4   2   4   10.78    0.23
  -2   4  -4   10.78    0.25
  -4  -4   2   10.67    0.21
  -4   2  -4   10.36    0.22
  -2   4  -4   10.69    0.21
   4  -4  -2   10.31    0.25
  -2  -4   4   10.68    0.22
   4   4   2   10.60    0.26
   4  -2  -4   10.09    0.29
   2   4   4   10.55    0.30
  -4   4  -2   10.17    0.23
  -4   4  -2   10.41    0.28
  -4  -4   2   11.00    0.24
  -4   2  -4   10.45    0.24
  -2  -4   4   11.07    0.28
  -4  -2   4   10.42    0.25
   2  -4  -4   10.68    0.25
  -4   4   2   10.87    0.27
   4  -4   2   11.04    0.24
  -2  -4  -4   10.81    0.25
   2  -4   4   10.55    0.20
  -2   4   4   10.60    0.25
  -4  -2  -4   10.60    0.28
   4  -2   4   10.90    0.28
   4   4  -2   11.07    0.30
   2   4  -4   11.13    0.22
   4   4  -2   11.13    0.21
   4  -4   2   10.26    0.22
   4  -2   4    9.95    0.23
   4   2  -4   10.37    0.20
   2  -4   4   10.63    0.31
   2   4  -4   10.74    0.28
  -4  -4  -2   10.86    0.26
  -4   2   4   10.63    0.24
   4   4   4  516.68   15.67
  -4   4  -4  530.64   15.41
  -4   4  -4  530.48   15.75
  -4  -4   4  558.11   16.07
  -4  -4   4  539.67   15.60
   4  -4  -4  524.20   15.95
   4  -4   4  524.98   15.33
   4  -4   4  555.17   16.47
  -4  -4  -4  532.56   15.82
   4   4  -4  546.89   15.79
  -4   4   4  525.85   16.11
   5  -1  -3   81.74    1.49
  -1  -5   3   80.15    1.34
  -1  -3   5   81.69    1.58
   1   5   3   79.84    1.50
  -5   1  -3   81.45    1.40
   5   1   3   80.39    1.31
  -1   5  -3   79.68    1.46
  -1   3  -5   80.29    1.48
  -1  -3   5   76.92    1.14
  -5   3  -1   79.97    1.54
  -1   5  -3   80.36    1.40
  -5  -3   1   79.39    1.15
   1  -5  -3   80.14    1.50
   1   3   5   81.19    1.50
   3  -5  -1   78.54    1.47
  -3  -1   5   77.02    1.30
  -3   5  -1   80.77    1.54
  -3   1  -5   79.52    1.43
  -3  -5   1   78.66    1.34
  -5  -1   3   83.30    1.56
   3   1   5   76.96    1.35
  -3  -5   1   80.43    1.45
  -5   1  -3   82.23    1.52
   3   5   1   78.59    1.48
  -1  -5   3   80.58    1.52
   3  -1  -5   77.95    1.37
   1  -3  -5   81.06    1.51
   5  -1   3   79.12    1.34
   1  -3   5   80.41    1.50
  -5  -3  -1   77.91    1.46
   5  -1   3   78.74    1.41
   3   1  -5   79.68    1.32
  -1  -5  -3   79.74    1.49
   3   5  -1   81.84    1.56
  -1  -3  -5   79.60    1.47
   3   5  -1   78.32    1.35
   3  -1   5   80.54    1.47
  -3  -5  -1   80.19    1.49
   5   1  -3   79.97    1.44
   1   3  -5   81.52    1.48
   1  -5   3   80.88    1.40
  -5   1   3   80.29    1.54
   3  -5   1   80.70    1.52
  -5   3   1   81.49    1.60
   1  -5   3   82.16    1.50
  -3   1   5   80.56    1.40
  -1   5   3   80.88    1.52
  -1   3   5   78.59    1.48
   5  -3   1   81.66    1.56
   1   5  -3   78.99    1.43
  -3   5   1   77.75    1.48
   1   5  -3   79.23    1.38
  -3  -1  -5   78.80    1.35
  -3   5  -3    0.94    0.18
   3   3   5    1.16    0.16
   3  -3  -5    0.99    0.18
  -3  -5   3    0.94    0.14
   3  -5  -3    0.97    0.13
  -3   5  -3    1.18    0.15
   5   3   3    0.70    0.19
  -5   3  -3    0.89    0.10
   5  -3  -3    1.06    0.13
  -5   3  -3    0.78    0.15
  -3  -3   5    0.76    0.07
  -3  -5   3    1.22    0.15
  -3  -3   5    1.25    0.16
   3   5   3    1.04    0.13
  -3   3  -5    1.19    0.17
  -3   3  -5    1.02    0.09
   5  -3   3    1.15    0.15
  -3   3   5    1.03    0.19
   3   5  -3    1.15    0.14
   5  -3   3    0.98    0.10
   3  -5   3    1.03    0.12
  -3   5   3    1.13    0.21
   3  -3   5    1.01    0.12
   3  -5   3    1.20    0.14
  -3  -5  -3    1.04    0.19
   3  -3   5    0.89    0.09
   3   5  -3    1.09    0.10
  -5   3   3    1.04    0.14
  -3  -3  -5    1.30    0.16
  -5  -3  -3    1.09    0.13
   5   1   5   18.86    0.36
  -5   1  -5   19.58    0.46
   1  -5  -5   19.88    0.56
  -1  -5   5   19.64    0.36
  -5  -5   1   19.16    0.44
  -1  -5   5   19.43    0.43
  -5   1  -5   20.27    0.38
  -5  -5   1   18.49    0.33
  -1   5  -5   18.71    0.33
  -5  -1   5   19.59    0.40
   1   5   5   19.63    0.55
   5  -5  -1   19.62    0.58
  -5   5  -1   19.40    0.56
   5  -1  -5   19.77    0.50
  -1   5  -5   19.23    0.44
   5   5   1   19.10    0.45
  -1   5   5   20.06    0.56
   5   1  -5   20.32    0.47
   1   5  -5   19.26    0.42
   1   5  -5   19.18    0.35
   5   5  -1   20.33    0.35
   5  -1   5   19.82    0.40
   5   5  -1   19.34    0.44
  -5  -5  -1   18.78    0.57
   1  -5   5   19.25    0.54
  -5   5   1   19.23    0.59
  -5   1   5   20.06    0.43
   1  -5   5   18.85    0.34
  -1  -5  -5   20.24    0.57
   5  -5   1   19.05    0.55
  -5  -1  -5   19.52    0.48
  -3  -5   5   16.18    0.39
   3  -5  -5   15.44    0.60
   5   5   3   16.49    0.45
   5  -3  -5   15.12    0.56
  -5   3  -5   17.07    0.40
  -5  -3   5   15.66    0.45
   3   5   5   16.72    0.56
  -5   3  -5   16.12    0.42
  -5  -5   3   16.39    0.32
  -5   5  -3   17.07    0.41
   5  -5  -3   16.09    0.46
  -5  -5   3   17.02    0.51
  -3   5  -5   16.26    0.55
  -3   5  -5   15.36    0.38
  -5   5  -3   16.57    0.40
   5   3   5   16.64    0.41
  -3  -5   5   16.31    0.40
  -5   5   3   16.30    0.46
   5   5  -3   17.07    0.39
   3   5  -5   16.50    0.33
   5  -3   5   16.12    0.41
  -3  -5  -5   15.42    0.56
   3  -5   5   17.86    0.39
  -5  -5  -3   16.82    0.45
   5  -3   5   16.22    0.51
  -5   3   5   16.57    0.58
   3   5  -5   16.64    0.49
   3  -5   5   16.73    0.56
   5  -5   3   16.68    0.54
   5  -5   3   15.95    0.49
  -5  -3  -5   16.93    0.54
  -3   5   5   16.57    0.45
  -5  -5   5 1212.34   49.45
  -5   5  -5 1206.43   50.21
   5  -5  -5 1191.02   49.90
  -5  -5   5 1194.31   48.17
   5   5   5 1183.75   49.75
  -5   5  -5 1225.36   49.33
  -5  -5  -5 1202.34   49.79
   5   5  -5 1225.34   49.35
  -5   5   5 1211.76   50.61
   5  -5   5 1184.81   49.27
   5  -5   5 1247.28   49.65
   0  -6   0  458.32   12.59
   0   0  -6  425.02   10.57
   0   0   6  463.06   11.58
   0   6   0  441.25   12.24
  -6   0   0  451.13   12.62
   6   0   0  452.85   12.61
   6   0   2    2.92    0.10
   0   6  -2    2.66    0.13
   0  -2   6    2.77    0.21
   2  -6   0    3.09    0.15
   0  -6  -2    2.76    0.16
   2   6   0    2.89    0.14
  -2  -6   0    2.77    0.21
   0   6  -2    3.21    0.12
   0  -2  -6    2.84    0.15
   2   0  -6    2.73    0.12
   2   0   6    2.85    0.10
   6  -2   0    2.90    0.14
  -2   6   0    2.71    0.15
   0   6   2    2.86    0.22
  -6   0  -2    3.17    0.14
  -6   2   0    3.26    0.15
  -6   0  -2    2.89    0.10
   0  -6   2    2.67    0.12
   0  -2   6    2.89    0.04
   0  -6   2    2.85    0.20
   0   2   6    2.75    0.15
   6   0  -2    3.07    0.21
  -2   0  -6    2.87    0.10
  -2   0   6    2.88    0.12
  -6   0   2    2.95    0.15
   2  -6  -2   -0.12    0.19
  -2   6  -2    0.24    0.09
  -2  -6   2    0.00    0.13
  -6   2  -2    0.05    0.07
  -2   6  -2   -0.03    0.11
   6  -2  -2    0.19    0.11
   2  -2  -6   -0.01    0.13
  -6  -2   2   -0.25    0.16
   2   6   2    0.15    0.17
   6   2   2    0.06    0.03
  -6   2  -2   -0.01    0.10
   2   2   6    0.02    0.07
  -2   2  -6    0.05    0.04
  -2  -6   2    0.06    0.09
  -2   2  -6   -0.03    0.10
  -2  -2   6    0.09    0.06
   2   2  -6    0.15    0.05
   2   6  -2    0.11    0.08
  -2   6   2    0.13    0.12
   2  -2   6    0.06    0.16
  -2   2   6    0.11    0.13
   2  -6   2   -0.11    0.16
   2  -6   2    0.03    0.15
  -2  -2  -6    0.20    0.12
   6  -2   2   -0.06    0.15
  -6   2   2    0.09    0.11
  -2  -6  -2    0.14    0.11
   2   6  -2    0.18    0.09
   6  -2   2    0.06    0.07
   0   4  -6    0.58    0.14
   0   6  -4    0.69    0.14
  -4   6   0    0.61    0.24
   0   6   4    0.73    0.15
   4   0   6    0.58    0.18
  -6   0  -4    0.74    0.13
  -4  -6   0    0.83    0.14
  -6   0   4    0.50    0.22
   0  -4  -6    0.77    0.21
   4   6   0    0.76    0.14
  -6  -4   0    0.94    0.15
   4   0  -6    0.93    0.16
   0  -6   4    0.81    0.15
   6   0  -4    0.96    0.20
   0   4   6    0.86    0.13
   0  -6  -4    0.70    0.25
   0   6  -4    0.76    0.13
   6  -4   0    1.00    0.15
   4  -6   0    0.86    0.24
  -4   0   6    1.08    0.11
  -4   0  -6    0.92    0.14
   4   6   0    0.58    0.12
   0  -6   4    0.65    0.14
   0  -4   6    0.80    0.15
   6   0   4    0.62    0.08
  -6   4   0    1.06    0.16
  -6   0  -4    0.66    0.13
   0  -4   6    0.71    0.07
  -6   2  -4  129.53    2.58
   2  -6  -4  133.53    3.10
  -6   2  -4  127.46    2.75
  -2   6  -4  130.47    2.92
  -2  -6   4  131.75    2.65
   4   2   6  129.95    2.75
   2  -4  -6  125.83    2.66
  -4  -6   2  128.97    2.57
   2   6   4  126.75    2.93
  -4   6  -2  124.89    2.65
  -4   6  -2  130.65    2.75
  -2  -4   6  131.28    2.36
  -6   4  -2  126.99    2.85
  -4  -6   2  131.03    2.72
  -2   4  -6  124.40    2.22
  -2  -4   6  131.85    2.77
  -2   4  -6  128.79    2.75
  -6  -4   2  134.28    2.40
   6  -2  -4  129.04    2.75
  -4  -2   6  126.66    2.54
   6  -4  -2  130.70    2.84
  -6   4  -2  129.29    2.65
  -2   6  -4  124.84    2.45
   2   4   6  131.27    2.86
  -6  -2   4  129.33    2.83
   4  -2  -6  128.25    2.64
   6   4   2  131.68    3.01
  -4   2  -6  130.49    2.71
  -4   2  -6  124.86    2.40
   4  -6  -2  130.25    2.83
   4   6   2  128.10    2.79
  -2  -6   4  135.38    2.91
  -2   4   6  128.73    2.88
  -6  -2  -4  130.07    2.72
  -2  -4  -6  128.17    2.81
   2  -4   6  130.34    2.80
  -4   6   2  133.25    3.12
   2  -4   6  126.27    2.25
  -4  -2  -6  133.32    2.81
  -2  -6  -4  129.35    2.96
  -2   6   4  133.22    3.11
   4  -2   6  127.51    2.71
  -6  -4  -2  134.97    3.07
  -6   2   4  129.58    2.78
  -4  -6  -2  128.65    2.80
   4  -6   2  129.37    2.87
   6  -2   4  131.60    2.64
   4   6  -2  132.12    2.90
  -6   4   2  129.00    2.82
  -4   2   6  130.23    2.70
   2  -6   4  128.62    2.75
   4   6  -2  129.28    2.49
   2   6  -4  129.44    2.66
   2   6  -4  129.93    2.63
   6  -2   4  128.41    2.74
   6  -4   2  126.67    2.82
   2   4  -6  130.98    2.73
   4   2  -6  127.88    2.53
   6   2  -4  129.71    2.79
   2  -6   4  130.51    2.64
  -4  -4   6    0.36    0.16
  -4   4  -6    0.51    0.28
   4  -4  -6    0.39    0.31
  -6  -4   4    0.14    0.11
   4   4   6    0.55    0.27
   4   6   4    0.37    0.31
  -4  -6   4    0.33    0.15
  -6   4  -4    0.04    0.25
  -4   6  -4    0.45    0.18
  -4  -6   4    0.12    0.13
  -4   6  -4    0.27    0.15
   6   4   4    0.09    0.18
  -4   4  -6    0.11    0.15
   6  -4  -4    0.12    0.20
  -6   4  -4    0.12    0.24
   4  -6  -4    0.23    0.35
   4   6  -4    0.08    0.13
   4  -4   6    0.33    0.18
  -6   4   4    0.19    0.22
  -6  -4  -4    0.10    0.19
   4  -6   4    0.14    0.29
  -4  -4  -6    0.39    0.28
   6  -4   4    0.28    0.15
  -4  -6  -4    0.18    0.19
   4   6  -4    0.29    0.22
   4  -6   4    0.21    0.14
   4  -4   6    0.31    0.15
   6  -4   4   -0.19    0.25
  -4   6   4   -0.01    0.22
  -4   4   6    0.04    0.32
   0   6   6  701.26   24.44
  -6  -6   0  708.40   24.51
   0  -6   6  743.16   23.34
   0   6  -6  710.05   24.11
   6  -6   0  693.90   24.23
   6   0   6  716.11   23.88
  -6   0   6  695.26   23.86
   6   0  -6  701.80   23.98
   0  -6   6  701.27   24.58
  -6   6   0  690.17   23.91
   0   6  -6  735.08   23.04
   6   6   0  764.55   23.43
   6   6   0  707.25   24.34
   0  -6  -6  697.42   24.44
  -6   6  -2   21.79    0.82
  -2   6  -6   21.51    0.77
  -6   2  -6   21.58    0.61
  -6   6  -2   20.40    0.57
  -2   6  -6   20.68    0.49
   6  -6  -2   21.26    0.65
  -6  -6   2   20.85    0.76
   6   6   2   21.67    0.62
   6  -2  -6   21.24    0.76
  -6   2  -6   21.55    0.68
  -6  -2   6   21.92    0.67
  -6  -6   2   20.50    0.47
  -2  -6   6   20.13    0.48
   2  -6  -6   21.24    0.86
  -2  -6   6   21.58    0.75
   2   6   6   21.26    0.80
   6   2  -6   20.82    0.64
   6  -2   6   21.09    0.52
   2   6  -6   20.04    0.48
   6  -6   2   21.02    0.79
  -6   6   2   21.65    0.92
  -2   6   6   21.82    0.85
   2   6  -6   21.70    0.72
   2  -6   6   21.17    0.60
   6   6  -2   21.63    0.59
  -6  -2  -6   21.70    0.71
   2  -6   6   21.03    0.49
  -6   2   6   21.53    0.59
  -6  -6  -2   20.92    0.83
  -2  -6  -6   21.22    0.61
   6   6  -2   21.41    0.49
  -4   6  -6   38.30    0.92
  -4  -6   6   37.24    0.76
  -4  -6   6   37.91    0.86
  -6   4  -6   36.34    1.10
   6   6   4   38.06    0.99
  -6  -6   4   37.80    0.88
  -6  -4   6   40.86    1.03
  -6   6  -4   37.43    1.14
  -6   6  -4   38.76    0.89
   6  -4  -6   38.92    0.98
  -6   4  -6   38.87    0.96
   6   4   6   38.34    1.17
   4  -6  -6   39.03    1.01
  -4   6  -6   36.06    1.17
   6  -6  -4   37.81    1.02
   4   6   6   37.68    1.20
  -6  -6   4   37.69    0.90
   4  -6   6   38.23    0.73
  -6  -6  -4   38.32    1.22
  -6   6   4   39.07    1.07
   4  -6   6   38.20    1.20
  -4  -6  -6   38.09    0.96
   6  -4   6   39.66    0.96
   4   6  -6   37.34    0.86
   6  -4   6   37.35    0.90
  -6  -4  -6   37.42    0.92
  -4   6   6   38.99    1.05
   6   6  -4   36.26    0.87
  -6   4   6   39.76    1.01
   6  -6   4   39.47    1.09
   6  -6   4   36.33    1.15
  -6  -6   6  174.99    4.04
   6   6   6  176.40    4.40
   6  -6  -6  183.49    5.00
  -6   6  -6  172.92    4.20
  -6  -6   6  173.34    3.99
  -6   6  -6  176.38    4.31
   6  -6   6  173.98    4.15
  -6   6   6  179.10    4.95
   6  -6   6  182.98    4.82
  -6  -6  -6  176.77    4.71
  -1   7  -1   22.13    0.48
   1   1   7   21.57    0.40
   1  -1  -7   21.13    0.42
  -7   1  -1   22.10    0.40
   1   7   1   22.16    0.50
   7  -1  -1   21.42    0.48
  -1  -7   1   22.19    0.48
  -1   7  -1   21.67    0.47
  -7  -1   1   22.32    0.61
   1  -7  -1   21.42    0.50
  -1  -1   7   21.43    0.33
  -7   1  -1   21.87    0.49
  -7   1   1   21.42    0.49
   7   1  -1   22.11    0.58
  -7  -1  -1   21.98    0.33
  -1  -1  -7   21.34    0.41
   1  -1   7   21.54    0.32
  -1   7   1   21.30    0.49
  -1   1   7   21.75    0.43
   1  -7   1   21.85    0.47
   1   7  -1   21.56    0.53
  -7  -1  -1   21.54    0.59
  -1  -7  -1   21.87    0.61
   1   7  -1   21.58    0.57
   7  -1   1   22.37    0.59
  -1  -3   7    6.23    0.13
  -7   1  -3    6.33    0.23
  -7   1  -3    6.93    0.36
  -7   3  -1    6.48    0.40
  -1   3  -7    6.51    0.26
  -1  -7   3    6.64    0.36
  -1  -7   3    6.66    0.32
  -1   7  -3    6.71    0.22
   7  -1  -3    6.38    0.27
  -1   7  -3    6.16    0.25
  -3   7  -1    6.51    0.27
   7  -3  -1    6.32    0.28
   3   1   7    6.43    0.18
  -1  -3   7    6.60    0.39
   3  -1  -7    6.42    0.28
   1   7   3    6.39    0.40
  -1  -3   7    6.61    0.11
  -3   1  -7    6.68    0.23
   3  -7  -1    6.57    0.43
  -7  -1   3    6.64    0.38
   7   1   3    6.43    0.18
  -3  -7   1    6.30    0.37
  -3  -1   7    6.48    0.24
   1   3   7    6.33    0.30
   1  -3  -7    6.72    0.23
   3   7   1    6.56    0.27
   1  -7  -3    6.36    0.30
   7  -1   3    6.25    0.24
  -3  -7  -1    6.51    0.28
   7  -3   1    6.57    0.38
   7  -1   3    6.47    0.25
   3   7  -1    6.71    0.21
   3   7  -1    6.40    0.36
   3   1  -7    6.34    0.22
  -1   7   3    6.19    0.29
   1  -7   3    6.88    0.27
   1   7  -3    6.53    0.24
  -1  -3  -7    6.38    0.31
   1  -3   7    7.31    0.40
  -7  -1  -3    6.07    0.18
  -7   1   3    6.37    0.28
   3  -1   7    6.48    0.37
   1  -7   3    6.44    0.33
  -3   1   7    6.78    0.21
  -1   3   7    6.37    0.33
  -1  -7  -3    7.13    0.43
   7   1  -3    7.04    0.37
  -7   3   1    6.38    0.29
  -3   7   1    5.95    0.43
   3  -7   1    6.44    0.40
  -3  -1  -7    6.17    0.18
   1   7  -3    6.34    0.22
   7  -3  -3   10.04    0.37
   3  -3  -7    9.08    0.32
  -7  -3   3    9.14    0.48
  -7   3  -3    9.11    0.48
   3  -7  -3    9.39    0.40
  -3  -7   3   11.10    0.41
  -3   7  -3   10.24    0.37
   3   3   7   10.00    0.31
  -3  -3   7    9.05    0.26
   3   7   3    9.12    0.53
  -3   3  -7    9.74    0.49
  -3   7  -3    9.20    0.44
  -3  -7   3    9.72    0.43
  -7   3  -3   10.46    0.40
  -3   3  -7    9.24    0.25
   7  -3   3    9.16    0.46
  -7  -3  -3   10.03    0.36
   3  -3   7    9.12    0.21
   3  -7   3    9.49    0.46
   3   7  -3   10.66    0.30
  -7   3   3   10.14    0.57
   7  -3   3   10.41    0.41
   3  -7   3   11.18    0.37
  -3   3   7    9.71    0.48
  -3  -3  -7   10.08    0.41
   3   7  -3   10.13    0.32
  -3  -7  -3   10.17    0.54
  -3   7   3    9.17    0.40
   3  -3   7    9.84    0.35
   5   7   1   41.83    1.02
  -1   7  -5   40.73    0.90
  -1  -7   5   41.48    0.79
  -7  -1   5   40.70    0.91
   7   1   5   41.36    0.87
  -5  -1   7   40.62    0.96
  -7   1  -5   41.35    0.89
  -1  -5   7   42.21    0.69
  -5   7  -1   41.82    1.02
   1   5   7   41.51    1.14
  -7   5  -1   42.41    1.01
   7  -1  -5   42.72    0.97
  -5   1  -7   40.82    0.89
   1  -5  -7   42.06    0.97
  -7  -5   1   41.57    0.96
   7  -5  -1   43.05    1.27
  -1  -7   5   42.79    1.14
   1   7   5   42.54    1.04
  -1  -5   7   42.72    0.98
  -1   5  -7   41.75    0.97
   1  -7  -5   41.99    1.29
   7   5   1   42.01    1.02
  -7   1  -5   40.77    0.80
  -1   7  -5   42.02    0.96
  -1   5  -7   40.45    0.63
  -5  -7   1   37.98    0.72
  -5  -7   1   41.52    1.18
   5  -1  -7   41.79    1.06
   5  -7  -1   42.03    1.03
  -7  -5   1   40.52    0.70
   1   5  -7   43.30    0.70
  -1   5   7   41.88    1.17
   7   1  -5   42.10    1.09
   7  -1   5   40.75    0.81
   5  -7   1   41.73    1.22
  -5  -1  -7   41.36    0.84
   5   7  -1   41.09    0.85
   1   5  -7   42.51    1.16
   7  -5   1   43.45    1.24
  -1  -5  -7   41.44    0.96
  -7   1   5   42.32    1.00
  -7   5   1   42.69    1.04
  -5   7   1   42.50    1.32
   1  -7   5   43.08    1.21
   5   1  -7   42.47    0.84
   1  -7   5   40.95    0.77
   5  -1   7   41.65    0.91
  -1  -7  -5   42.62    1.29
   1  -5   7   42.20    0.72
  -5  -7  -1   41.02    0.99
   1  -5   7   42.12    1.22
   5   7  -1   42.75    1.00
   1   7  -5   40.50    0.77
   1   7  -5   42.53    1.14
  -7  -5  -1   42.67    1.00
  -1   7   5   41.09    1.02
  -7  -3   5   42.02    0.93
  -5   7  -3   42.20    0.99
  -5   7  -3   40.75    1.19
   5   7   3   42.17    1.30
  -3  -7   5   40.37    0.81
   5  -7  -3   40.92    1.08
  -7   5  -3   42.56    1.23
   5   3   7   41.72    1.12
  -7   5  -3   40.43    0.92
  -7  -5   3   41.83    0.82
   7  -3  -5   41.73    1.03
   7  -5  -3   41.14    1.07
  -5  -3   7   41.55    0.95
  -3   5  -7   39.70    0.76
  -3  -5   7   39.40    0.79
  -7  -5   3   40.84    0.96
  -3  -5   7   43.26    1.20
   7   5   3   41.20    1.28
  -3   7  -5   40.68    1.22
   3  -5  -7   41.17    1.02
  -5  -7   3   41.39    0.96
   3   5   7   40.81    0.95
   5  -3  -7   40.63    1.21
  -3   7  -5   40.24    1.01
  -5   3  -7   41.72    0.88
  -5  -7   3   42.29    0.95
  -3  -7   5   41.81    1.13
  -7   3  -5   41.32    0.89
  -7   3  -5   40.75    0.88
  -3   5  -7   42.70    1.01
  -5   3  -7   42.15    1.15
   3  -7  -5   40.35    1.06
   3   7   5   41.61    1.29
  -7   5   3   43.15    1.41
  -5   7   3   42.69    1.43
   3  -7   5   41.21    1.24
   5  -3   7   41.78    0.96
   5   7  -3   40.99    0.81
   5  -7   3   41.64    1.19
  -5  -7  -3   41.96    1.04
   7  -3   5   40.21    0.88
   3   7  -5   41.60    0.99
  -5  -3  -7   40.55    1.12
   7  -5   3   40.79    1.14
   7  -5   3   40.96    0.96
  -3   7   5   41.46    1.07
   5  -7   3   42.01    1.03
  -7  -5  -3   42.73    1.29
   7  -3   5   40.70    0.88
   3   5  -7   41.81    1.17
   3  -5   7   40.90    0.83
  -3  -5  -7   41.53    1.20
   3  -7   5   40.72    0.99
   5  -3   7   40.71    0.86
  -7   3   5   42.59    1.33
   5   7  -3   42.23    1.18
  -7  -3  -5   41.62    0.99
   3   7  -5   42.35    1.14
  -3  -7  -5   41.69    1.03
  -5   3   7   41.86    0.99
   3  -5   7   40.46    1.00
  -3   5   7   41.95    1.28
  -7   5  -5   10.82    0.39
  -5   5  -7   10.58    0.41
   7  -5  -5   11.27    0.74
  -5  -7   5    9.01    0.49
  -5  -5   7   10.21    0.54
   5   7   5   10.38    0.69
  -5   5  -7   10.09    0.42
  -7  -5   5    9.96    0.43
   5   5   7   10.58    0.62
  -5   7  -5   10.99    0.54
   5  -5  -7   10.97    0.48
  -5   7  -5   10.72    0.44
   7   5   5   11.07    0.68
   5  -7  -5   10.89    0.76
  -7   5  -5   10.14    0.40
  -5  -7   5   10.23    0.51
   5  -7   5   10.01    0.64
  -7  -5  -5    9.93    0.67
   5  -5   7   11.11    0.39
  -7   5   5   10.57    0.76
   5   7  -5    9.91    0.52
   5  -5   7    9.93    0.63
   7  -5   5   11.04    0.37
  -5   7   5   11.11    0.78
   7  -5   5    9.89    0.58
   5   7  -5    9.81    0.36
  -5  -5  -7   10.39    0.62
  -5  -7  -5    9.83    0.67
  -5   5   7   10.96    0.72
   5  -7   5    9.84    0.49
  -7   1  -7  124.22    2.72
  -7   1  -7  126.39    2.95
  -7  -1   7  129.82    3.13
   1  -7  -7  125.61    3.03
  -1  -7   7  123.69    2.51
  -7  -7   1  132.20    2.59
   7   7   1  126.10    3.07
   1   7   7  124.42    2.99
   7   1   7  126.40    2.94
  -1   7  -7  123.65    2.50
   7  -7  -1  128.77    3.47
  -1   7  -7  126.90    3.00
   7  -1  -7  128.67    3.24
  -7  -7   1  124.23    2.95
  -1  -7   7  128.29    2.99
  -7   7  -1  128.85    3.46
  -1   7   7  124.97    3.33
  -1  -7  -7  124.77    3.34
   1  -7   7  126.38    2.99
   7  -1   7  122.31    2.73
  -7  -1  -7  125.64    3.01
  -7  -7  -1  125.60    3.00
  -7   7   1  130.46    3.16
   1   7  -7  122.71    2.50
   1  -7   7  123.04    2.49
   7   7  -1  125.12    2.58
  -7   1   7  128.55    3.23
   7   1  -7  125.83    3.02
   1   7  -7  127.31    3.24
   7   7  -1  127.32    3.04
   7  -7   1  124.56    2.96
  -3  -7   7   37.54    0.85
   7   3   7   38.60    1.16
   3  -7  -7   37.64    1.01
   7  -7  -3   37.00    1.04
  -7   7  -3   37.35    1.16
  -7   3  -7   37.19    0.81
   7   7   3   39.31    1.32
  -3  -7   7   38.33    0.93
  -3   7  -7   38.75    1.21
  -7  -3   7   38.05    1.03
  -7  -7   3   35.85    1.12
  -3   7  -7   37.81    0.85
   3   7   7   38.87    1.02
  -7  -7   3   39.97    0.86
  -7   3  -7   38.27    1.09
  -7   7  -3   39.06    1.24
   7  -3  -7   38.11    0.96
   3  -7   7   36.89    0.96
  -7   7   3   38.96    1.07
   7   3  -7   37.96    1.01
  -7  -3  -7   39.54    1.15
   7   7  -3   36.72    0.95
  -7  -7  -3   38.39    1.28
   7  -3   7   39.08    0.91
  -3  -7  -7   38.41    1.24
  -3   7   7   37.33    1.02
   7  -7   3   37.92    0.94
  -7   3   7   38.28    0.99
   7  -3   7   36.83    0.93
   3   7  -7   38.85    0.89
   3  -7   7   36.84    0.81
   3   7  -7   38.45    0.91
   7   7  -3   36.25    0.81
  -7  -5   7   59.18    1.26
  -7   7  -5   56.94    1.54
  -5  -7   7   55.99    1.15
  -7   5  -7   57.42    1.58
   7   7   5   55.85    1.74
  -5  -7   7   57.07    1.48
   7   5   7   56.68    1.65
  -5   7  -7   56.54    1.38
   5   7   7   57.10    1.69
  -7   5  -7   59.13    1.40
   7  -7  -5   60.41    1.85
  -7  -7   5   56.53    1.30
   7  -5  -7   59.84    1.46
  -7  -5   7   57.15    1.24
  -5   7  -7   56.75    1.31
  -7  -7   5   56.78    1.28
  -7   7  -5   58.14    1.38
   5  -7  -7   58.89    1.48
  -7  -5  -7   57.82    1.40
   5   7  -7   58.65    1.33
   7   7  -5   55.25    1.14
   5  -7   7   57.24    1.27
  -5  -7  -7   59.10    1.72
   5  -7   7   57.38    1.41
  -7   7   5   60.55    1.89
   7  -7   5   55.67    1.62
   7  -5   7   56.65    1.17
   7  -7   5   59.61    1.52
   7  -5   7   58.26    1.36
  -7   5   7   58.70    1.47
  -5   7   7   58.58    1.50
  -7  -7  -5   58.91    1.74
  -7  -7   7  403.10   11.74
  -7   7  -7  391.30   12.13
   7   7   7  398.08   12.51
   7  -7  -7  389.38   11.89
  -7   7  -7  431.04   12.33
  -7  -7   7  389.13   11.43
  -7  -7  -7  384.65   11.68
   7  -7   7  397.15   11.36
   7  -7   7  383.60   11.57
  -7   7   7  385.98   11.87
   0   8   0  285.49    7.56
  -8   0   0  282.49    7.27
   0  -8   0  281.15    7.17
   0   0  -8  282.55    6.51
   0   0   8  280.41    6.30
   8   0   0  279.68    7.20
  -8   0  -2   98.06    2.34
   2   0  -8   86.43    1.70
  -8   2   0   98.32    2.40
   0  -8  -2   97.27    2.17
   2   8   0   95.57    2.08
  -2   0   8   97.77    1.89
  -8  -2   0   98.05    2.37
   0  -8   2   97.16    2.24
  -2  -8   0   98.01    2.38
  -2   0  -8   94.67    1.73
   2  -8   0   98.79    2.43
   0   8  -2   96.75    2.25
   8  -2   0   97.29    2.35
   0   8   2   94.73    2.12
   0  -2   8   98.47    1.47
  -8   0  -2   95.35    1.73
  -2   8   0   95.48    2.11
   8   0   2   93.93    2.05
   8   0  -2   96.64    2.32
   0   8  -2   99.05    2.28
  -8   0   2   98.53    2.41
   0  -2  -8   96.59    1.99
   0  -8   2   96.75    2.06
   0   2   8   93.61    1.80
   2   0   8   94.13    1.72
   2   8   2    4.64    0.30
  -8   2  -2    4.07    0.30
   8  -2  -2    5.09    0.45
  -2  -8   2    4.21    0.40
   2  -8  -2    4.84    0.33
   8   2   2    4.59    0.12
  -8  -2   2    3.87    0.28
  -2   8  -2    4.52    0.28
   2  -2  -8    4.24    0.22
   2   2   8    4.60    0.29
  -2  -2   8    3.91    0.17
  -2  -8   2    5.22    0.26
  -2   8  -2    5.66    0.29
  -8   2  -2    5.22    0.28
   2   8  -2    4.97    0.39
  -2  -2  -8    4.26    0.29
  -2   8   2    4.23    0.50
   2  -2   8    5.29    0.29
   2  -8   2    4.20    0.27
  -8   2   2    4.41    0.30
  -2  -8  -2    4.91    0.49
   8  -2   2    4.42    0.42
  -2   2   8    4.33    0.22
   2   2  -8    4.16    0.15
   2   8  -2    4.90    0.36
  -8  -2  -2    4.79    0.14
  -4   0   8   16.00    0.55
   0   4   8   17.69    0.65
   4   0  -8   16.47    0.52
   8  -4   0   16.08    0.54
   0   4  -8   17.59    0.74
  -8   4   0   17.29    0.57
   8   0   4   17.60    0.36
  -8   0   4   17.21    0.74
  -4   8   0   16.78    0.82
  -8   0  -4   16.94    0.51
   4  -8   0   16.85    0.80
   0  -4   8   16.34    0.22
  -8   0  -4   17.00    0.35
   4   8   0   17.86    0.55
  -4  -8   0   16.98    0.54
   0  -8   4   17.07    0.44
   4   8   0   18.11    0.42
   0  -4   8   17.50    0.55
   8   0  -4   16.21    0.71
  -4   0  -8   17.79    0.47
   0  -8  -4   17.27    0.83
   0   8   4   16.55    0.58
   0  -8   4   18.24    0.52
   0  -4  -8   16.72    0.65
   0   8  -4   17.65    0.52
   0   8  -4   16.83    0.44
  -2  -8   4    1.80    0.36
   8  -2  -4    2.08    0.43
  -8  -2   4    2.28    0.25
   8   2   4    1.54    0.21
  -8   4  -2    2.00    0.27
  -4   2  -8    1.97    0.24
   8  -4  -2    1.74    0.29
  -2  -4   8    1.93    0.41
  -4   8  -2    1.90    0.27
  -4   8  -2    1.77    0.27
  -8   4  -2    2.05    0.31
  -4  -8   2    1.97    0.30
  -4   2  -8    1.57    0.18
  -2  -8   4    1.67    0.21
  -4  -8   2    2.01    0.24
  -2   8  -4    1.46    0.33
  -2  -4   8    1.66    0.13
  -8   2  -4    2.18    0.24
   4   2   8    1.77    0.19
   4  -2  -8    2.05    0.36
  -4  -2   8    1.72    0.23
  -2  -4   8    1.86    0.13
   2  -4  -8    1.43    0.25
  -8   2  -4    1.63    0.17
  -8  -4   2    1.67    0.13
  -2   8  -4    1.38    0.25
   2   4   8    1.84    0.22
   2  -8  -4    2.41    0.33
   2   8   4    2.22    0.46
  -2   4  -8    1.82    0.26
   4   8   2    1.50    0.45
   4  -8  -2    1.81    0.51
  -8   4   2    1.92    0.49
  -2  -8  -4    1.72    0.47
  -2   8   4    2.69    0.50
   2  -8   4    1.17    0.42
   4   8  -2    1.96    0.40
  -2   4   8    1.98    0.24
  -4   8   2    2.19    0.32
   2  -8   4    1.46    0.34
  -4  -2  -8    2.28    0.30
  -4   2   8    1.57    0.23
   2   8  -4    1.89    0.20
   4   2  -8    1.81    0.22
   4  -8   2    1.87    0.43
  -8   2   4    1.88    0.46
   2  -4   8    1.75    0.10
   4  -2   8    1.91    0.26
  -8  -4  -2    1.72    0.27
   8  -2   4    1.60    0.18
   4   8  -2    1.51    0.18
   8   2  -4    1.96    0.24
   2  -4   8    1.60    0.41
  -2  -4  -8    2.20    0.36
   8  -4   2    2.07    0.26
  -4  -8  -2    2.08    0.45
   8  -2   4    2.01    0.37
   2   8  -4    1.76    0.23
  -4  -4   8    6.34    0.50
  -4  -4   8    5.85    0.29
   4   4   8    5.87    0.46
  -8  -4   4    5.95    0.34
  -4   4  -8    6.43    0.35
  -4   8  -4    7.01    0.38
  -8   4  -4    6.29    0.30
   4  -4  -8    6.04    0.35
  -8   4  -4    5.76    0.33
  -4   8  -4    5.56    0.48
  -4   4  -8    5.60    0.31
   4   8   4    6.04    0.39
  -4  -8   4    6.73    0.42
  -4  -8   4    5.70    0.44
   8  -4  -4    6.32    0.60
   4  -8  -4    5.95    0.42
   4   8  -4    6.29    0.29
  -8  -4  -4    6.90    0.55
   8  -4   4    6.14    0.32
   4  -8   4    6.12    0.46
  -4  -8  -4    5.79    0.39
   4  -4   8    5.78    0.23
  -4   4   8    6.01    0.54
  -4  -4  -8    6.35    0.32
   8  -4   4    6.65    0.46
  -8   4   4    6.23    0.63
   4  -8   4    7.03    0.38
   4   8  -4    6.30    0.31
  -4   8   4    6.74    0.45
   4  -4   8    6.24    0.36
   0   8  -6   22.81    0.63
   0   8   6   23.67    0.73
   0   6   8   23.96    0.90
   0  -6  -8   24.57    0.93
   0  -8   6   23.09    0.63
   0  -8  -6   23.46    1.02
   0  -6   8   23.40    0.68
  -8  -6   0   23.58    0.68
  -8   6   0   23.78    0.74
   8   0   6   22.99    0.65
   0   6  -8   23.37    0.47
  -6   0  -8   22.95    0.53
   0   8  -6   23.71    0.89
   8  -6   0   23.99    0.73
   0   6  -8   22.88    0.67
   0  -6   8   23.35    0.48
  -6   0   8   24.57    0.77
   6   0  -8   23.85    0.75
   6   8   0   23.82    0.71
   8   0  -6   23.40    0.85
   6   8   0   22.68    0.46
  -6   8   0   24.82    1.02
   6  -8   0   23.59    0.73
  -8   0   6   24.34    0.88
  -8   0  -6   23.94    0.61
  -6  -8   0   23.61    0.69
  -8   0  -6   23.33    0.52
   6   0   8   21.93    0.78
   0  -8   6   22.99    0.68
  -8  -6   2   24.22    0.91
   2  -8  -6   23.56    0.76
   8  -6  -2   23.62    1.02
   8   2   6   23.31    0.61
  -2  -6   8   24.92    0.70
   2  -6  -8   24.01    0.71
   2   6   8   23.99    0.90
  -2  -8   6   23.03    0.64
  -6  -2   8   23.61    0.71
  -6   8  -2   23.89    0.69
   6  -8  -2   23.81    0.76
  -6   2  -8   23.94    0.63
  -6  -8   2   24.40    0.63
   2   8   6   23.20    0.72
  -8   2  -6   22.84    0.60
  -6   8  -2   23.66    0.97
  -6  -8   2   24.20    0.89
   8  -2  -6   24.86    0.70
  -8  -6   2   24.21    0.48
  -2   8  -6   24.40    0.93
  -2   6  -8   23.03    0.46
  -8   6  -2   25.21    0.98
   6   2   8   25.17    0.79
   6   8   2   23.69    0.99
  -2  -8   6   24.81    0.87
  -8   2  -6   23.99    0.73
  -8  -2   6   24.24    0.63
  -2   6  -8   24.95    0.72
  -6   2  -8   24.37    0.65
  -8   6  -2   24.41    0.85
  -2   8  -6   24.31    0.69
  -2  -6   8   23.81    0.49
   8   6   2   23.88    0.75
   6  -2  -8   24.46    0.65
   6  -8   2   23.10    0.94
  -2   8   6   24.63    0.77
   2  -6   8   23.24    0.45
  -6  -2  -8   25.03    0.63
  -8  -2  -6   24.16    0.66
   6   8  -2   23.97    0.69
   2   6  -8   24.39    0.51
  -2  -8  -6   24.69    1.00
   2   8  -6   23.64    0.67
   2   8  -6   24.70    0.90
  -8  -6  -2   25.06    0.74
   6   2  -8   23.50    0.71
   8   2  -6   24.98    0.65
  -8   2   6   24.09    0.71
   2  -8   6   24.50    0.71
  -2   6   8   23.02    0.70
  -8   6   2   24.86    1.07
  -2  -6  -8   23.57    0.91
  -6   2   8   23.72    0.86
  -6  -8  -2   23.56    0.98
   8  -6   2   23.36    0.69
   2   6  -8   24.93    0.92
   8   6  -2   23.65    0.49
   6  -2   8   24.54    0.83
   6   8  -2   23.67    0.63
   2  -8   6   23.68    0.66
   8  -2   6   23.09    0.59
   2  -6   8   24.48    0.95
   8  -2   6   24.15    0.74
  -6   8   2   24.49    1.10
  -8   6  -4   16.74    0.74
  -8   4  -6   16.53    0.65
   6  -4  -8   16.66    0.79
  -8  -6   4   17.24    0.71
   8   4   6   17.32    0.58
  -8  -4   6   17.12    0.50
   8  -6  -4   17.30    0.88
  -6  -8   4   16.59    0.70
  -6  -8   4   16.54    0.43
  -4  -6   8   16.41    0.52
  -6   4  -8   16.22    0.51
   4   6   8   16.59    0.76
   6  -8  -4   16.19    0.63
  -4  -8   6   16.18    0.67
  -4   8  -6   16.54    0.57
  -8   4  -6   16.86    0.51
   6   4   8   16.44    0.72
  -6  -4   8   17.09    0.43
  -4   8  -6   16.99    0.61
  -6   8  -4   16.57    0.53
   4  -8  -6   15.47    0.90
  -4   6  -8   16.17    0.45
  -8  -6   4   16.45    0.47
   4   8   6   17.11    0.83
   6   8   4   16.70    0.87
  -6   4  -8   16.96    0.54
   8  -4  -6   16.41    0.59
   8   6   4   16.42    0.85
  -6   8  -4   17.18    0.56
  -4   6  -8   17.07    0.58
  -8   6  -4   16.48    0.70
  -4  -6   8   16.65    0.46
   4  -6  -8   17.00    0.60
  -4  -8   6   16.31    0.57
  -6   4   8   17.13    0.58
   4  -6   8   16.34    0.43
   6  -8   4   15.72    0.69
  -8   6   4   16.15    0.65
   6  -4   8   17.14    0.55
  -4   8   6   16.41    0.63
   6   8  -4   16.40    0.57
  -4  -8  -6   17.23    0.60
   6   8  -4   16.42    0.70
   8  -6   4   16.56    0.72
  -8  -4  -6   17.24    0.56
  -8   4   6   13.20    0.84
   4   8  -6   16.72    0.60
   6  -4   8   15.39    0.48
  -6   8   4   16.75    0.94
  -4  -6  -8   17.09    0.78
  -8  -6  -4   16.97    0.59
   4  -6   8   17.18    0.80
   6  -8   4   16.79    0.57
   4   8  -6   16.78    0.69
   8  -4   6   16.59    0.62
   4  -8   6   17.13    0.80
  -6  -8  -4   16.83    0.61
  -6  -4  -8   16.27    0.72
   8  -6   4   17.67    0.75
   4  -8   6   16.48    0.57
  -4   6   8   16.97    0.85
   8  -4   6   16.97    0.68
   4   6  -8   16.52    0.53
  -8  -6   6    8.04    0.43
  -6   6  -8    8.84    0.42
  -8   6  -6    8.28    0.35
  -6   8  -6    8.58    0.42
  -6  -6   8    7.71    0.42
  -6   6  -8    9.33    0.60
   8  -6  -6    8.42    0.70
  -6  -8   6    8.51    0.33
   6   8   6    8.06    0.67
   6  -8  -6    8.45    0.74
  -6   8  -6    8.85    0.51
  -6  -6   8    8.44    0.52
  -6  -8   6    8.41    0.35
   8   6   6    8.51    0.64
  -8   6  -6    8.04    0.39
   6  -6  -8    9.64    0.47
   6   6   8    8.13    0.41
   6   8  -6    8.56    0.35
   6  -6   8    8.79    0.27
  -6  -6  -8    9.79    0.63
  -6   8   6    9.87    0.75
   8  -6   6    8.54    0.39
   6  -8   6    8.49    0.62
  -6   6   8    8.36    0.46
   8  -6   6    8.90    0.50
   6   8  -6    8.85    0.48
   6  -8   6    8.55    0.33
  -6  -8  -6    8.30    0.67
  -8   6   6    9.10    0.73
  -8  -6  -6    8.58    0.45
   6  -6   8    8.68    0.61
   0  -8  -8   54.28    1.39
  -8  -8   0   56.62    1.68
  -8   8   0   55.73    1.76
   8   0   8   54.25    1.38
   8  -8   0   53.51    1.68
   8   0  -8   56.25    1.50
  -8   0   8   54.45    1.26
   0  -8   8   53.74    1.07
   0   8   8   53.70    1.34
   8   8   0   54.87    1.03
   0   8  -8   54.23    1.07
   0  -8   8   56.91    1.65
   8   8   0   54.24    1.68
   0   8  -8   56.94    1.64
   8   8   2   59.26    1.52
  -2   8  -8   58.33    1.46
  -2   8  -8   56.88    1.16
  -8  -8   2   60.11    1.45
  -8  -8   2   61.73    1.22
  -8   8  -2   60.53    1.44
  -8   2  -8   57.60    1.41
   8  -2  -8   59.89    1.67
  -2  -8   8   58.53    1.09
  -2  -8   8   60.79    1.67
   8  -8  -2   59.94    1.55
  -8  -2   8   58.74    1.51
   2  -8  -8   60.52    1.85
  -8   2  -8   61.09    1.35
   2   8   8   59.81    1.74
  -8   8  -2   58.74    1.78
   8   2   8   58.77    1.42
   2   8  -8   59.06    1.66
   8   2  -8   60.91    1.54
  -8  -8  -2   60.79    1.51
   8  -2   8   59.94    1.55
   2  -8   8   58.10    1.18
   8   8  -2   59.68    1.20
   2   8  -8   59.53    1.22
  -8   8   2   59.61    1.88
  -8  -2  -8   61.01    1.39
  -2  -8  -8   58.74    1.75
   8  -8   2   57.97    1.42
  -2   8   8   58.22    1.46
  -8   2   8   58.48    1.66
   8   8  -2   61.60    1.77
   2  -8   8   60.34    1.49
  -4   8  -8   58.61    1.30
   8   8   4   58.55    1.81
   4  -8  -8   58.24    1.84
  -8  -4   8   61.48    1.54
   4   8   8   59.52    1.49
   8  -8  -4   60.01    1.89
  -8  -8   4   58.88    1.63
   8  -4  -8   60.75    1.76
  -4  -8   8   59.28    1.40
  -8   8  -4   58.45    1.39
  -4  -8   8   60.53    1.33
   8   4   8   58.16    1.42
  -8   4  -8   60.78    1.61
  -8   8  -4   58.27    1.68
  -8  -8   4   61.67    1.34
  -4   8  -8   60.64    1.76
  -8   4  -8   60.57    1.44
  -8  -8  -4   62.36    1.83
   8   8  -4   57.75    1.15
   8  -4   8   58.15    1.23
  -8   8   4   59.10    1.58
   8  -4   8   59.59    1.62
   4  -8   8   59.06    1.26
  -4  -8  -8   59.28    1.75
  -4   8   8   58.66    1.53
  -8  -4  -8   61.07    1.69
   4  -8   8   58.73    1.47
   4   8  -8   59.42    1.19
   4   8  -8   60.34    1.41
   8  -8   4   59.33    1.42
  -8   4   8   62.82    1.82
  -6   8  -8    3.33    0.34
   8  -8  -6    4.84    0.61
  -8  -6   8    3.55    0.40
  -6   8  -8    3.84    0.36
   6   8   8    3.50    0.34
   8   6   8    4.04    0.51
  -8   6  -8    2.69    0.48
  -8   8  -6    3.22    0.32
  -6  -8   8    3.03    0.23
   6  -8  -8    4.32    0.58
   8   8   6    3.22    0.56
  -8  -6   8    4.21    0.27
  -8   8  -6    4.13    0.29
  -8  -8   6    3.29    0.35
   8  -6  -8    3.56    0.37
  -6  -8   8    3.71    0.42
  -8   6  -8    3.73    0.25
  -8  -8   6    3.70    0.43
   6   8  -8    3.58    0.29
   8  -8   6    3.67    0.42
  -8  -6  -8    3.78    0.33
   6  -8   8    3.42    0.33
  -8   8   6    3.51    0.40
   8   8  -6    3.68    0.23
  -8  -8  -6    3.58    0.36
   8  -6   8    3.91    0.35
   6  -8   8    3.45    0.52
  -8   6   8    4.04    0.38
  -6   8   8    4.63    0.61
   8  -8   6    3.73    0.33
  -6  -8  -8    4.36    0.55
   8  -6   8    3.51    0.32
   8   8   8  392.82   12.33
  -8   8  -8  396.64   12.10
  -8   8  -8  394.68   11.78
  -8  -8   8  400.39   11.72
  -8  -8   8  398.59   12.01
   8  -8  -8  396.67   12.42
   8  -8   8  393.85   11.69
  -8   8   8  399.05   12.53
   8  -8   8  414.55   12.98
  -8  -8  -8  397.69   12.77
  -9  -1   1    0.24    0.39
   1   9   1    0.79    0.25
  -9   1  -1    0.44    0.25
   1  -1  -9    0.52    0.22
  -1   9  -1    0.68    0.39
  -9   1  -1    0.75    0.12
   9  -1  -1    0.83    0.39
   1   1   9    0.57    0.19
  -1   1  -9    0.66    0.12
   1  -9  -1    0.16    0.43
  -1  -1   9    0.41    0.13
  -1  -9   1    0.50    0.39
  -1   9  -1    1.09    0.23
  -9  -1  -1    0.68    0.24
  -1   9   1    0.37    0.42
  -9   1   1    0.40    0.25
   1  -1   9    0.58    0.13
   9  -1   1    0.51    0.23
   1   9  -1    0.55    0.37
   9   1  -1    0.87    0.38
   1   1  -9    0.79    0.18
  -1  -1  -9    0.52    0.20
   1  -9   1    0.56    0.39
  -9  -1  -1    0.70    0.11
  -1   1   9    0.66    0.14
   1   9  -1    1.08    0.21
  -1  -9  -1    0.59    0.26
   9  -3  -1    1.41    0.29
  -3  -1   9    1.71    0.22
  -1  -9   3    1.54    0.23
  -9  -3   1    1.45    0.27
   3  -1  -9    1.12    0.29
  -1   9  -3    1.55    0.26
  -1  -9   3    1.83    0.39
  -9   3  -1    2.07    0.29
  -1  -3   9    1.29    0.13
   1  -9  -3    1.69    0.51
  -9   1  -3    1.27    0.26
  -3   1  -9    1.46    0.17
   1  -3  -9    1.10    0.34
  -3  -9   1    1.39    0.27
   3   9   1    1.60    0.29
   1   3   9    1.54    0.30
   3  -9  -1    2.06    0.31
  -9   1  -3    1.78    0.22
   1   9   3    1.50    0.31
   3   1   9    1.33    0.24
  -9  -1   3    1.33    0.28
  -3   9  -1    1.32    0.28
   9   1   3    1.46    0.15
  -1   9  -3    1.23    0.38
  -1  -3   9    1.63    0.27
   9  -1  -3    1.84    0.44
  -1  -9  -3    1.57    0.50
   3   1  -9    1.15    0.21
  -1   3   9    1.67    0.21
   1  -9   3    1.00    0.24
   1  -9   3    1.46    0.27
   9  -1   3    1.32    0.40
   9   1  -3    1.84    0.27
   9  -1   3    1.71    0.23
  -3   9   1    1.76    0.31
  -9  -1  -3    1.71    0.20
  -9   1   3    1.36    0.45
  -3  -9  -1    1.46    0.29
   3  -9   1    1.58    0.45
  -1   9   3    1.28    0.31
   9  -3   1    1.49    0.28
  -3   1   9    1.41    0.29
  -9  -1  -3    1.55    0.27
  -1  -3  -9    1.92    0.33
   3  -1   9    1.22    0.26
   1   9  -3    1.28    0.24
   1   9  -3    1.97    0.25
   3   9  -1    1.66    0.21
   3   9  -1    1.96    0.42
   1  -3   9    1.92    0.43
  -9   3   1    1.88    0.30
  -3  -1  -9    1.44    0.24
  -3   3  -9   10.73    0.27
  -3  -9   3   10.07    0.39
  -3   3  -9   10.52    0.44
   3  -9  -3   11.32    0.76
  -9   3  -3    9.59    0.44
   9   3   3    9.86    0.19
  -3  -9   3    9.70    0.52
  -3  -3   9   10.56    0.29
  -9  -3   3   11.75    0.64
   3  -3  -9   10.64    0.56
  -9   3  -3   11.14    0.45
   3   9   3    9.71    0.47
  -3   9  -3    9.70    0.42
  -3   9  -3    9.96    0.46
   9  -3  -3   11.07    0.48
   3   3   9   10.11    0.47
   3  -3   9    9.92    0.45
   9  -3   3    9.76    0.34
  -3   3   9   10.13    0.54
  -3  -9  -3   10.30    0.49
   3  -9   3    9.81    0.60
   3   9  -3    9.52    0.39
   3   3  -9   11.15    0.29
  -3  -3  -9   10.41    0.47
   3  -9   3    9.52    0.45
   9  -3   3   10.22    0.60
  -9   3   3   10.41    0.50
   3   9  -3   10.07    0.38
  -3   9   3   10.65    0.75
  -9  -1   5   11.59    0.66
  -1   5  -9   11.64    0.69
  -1   9  -5   11.84    0.52
   5  -1  -9   10.56    0.52
   1   5   9   11.24    0.59
   9  -5  -1   12.14    0.50
   1  -9  -5   11.91    0.53
   9  -1  -5   11.58    0.68
  -9   5  -1   10.93    0.72
   9   1   5   11.47    0.38
   5   1   9   10.89    0.45
  -1  -5   9   11.36    0.24
   1  -5  -9   11.75    0.64
   1   9   5   11.61    0.51
  -1   9  -5   11.14    0.67
  -9   1  -5   10.99    0.42
  -9  -5   1   11.64    0.24
  -1  -9   5   11.10    0.64
  -5   9  -1   11.79    0.72
  -5  -1   9   11.03    0.47
  -5  -9   1   11.31    0.65
   5  -9  -1   11.36    0.76
  -9   1  -5   11.51    0.43
  -1  -5   9   11.77    0.67
  -1  -9   5   11.01    0.36
  -5   1  -9   11.17    0.39
   5   9   1   11.02    0.72
  -1  -5  -9   10.95    0.61
  -9  -5  -1   11.50    0.69
  -9   1   5   10.70    0.47
  -1  -9  -5   12.07    0.75
   5   9  -1   11.18    0.47
   5  -1   9   10.96    0.43
   1  -5   9   11.02    0.19
   1   9  -5   11.26    0.36
   9  -5   1   11.05    0.48
   1   9  -5   11.31    0.63
   1   5  -9   12.20    0.47
  -5   1   9   12.16    0.55
   1  -9   5   12.11    0.47
  -5   9   1   10.79    0.53
   5   9  -1   10.53    0.45
   9   1  -5   11.56    0.64
  -5  -9  -1   11.26    0.48
  -9  -1  -5   11.46    0.37
   5   1  -9   11.26    0.32
   5  -9   1   11.12    0.72
  -5  -1  -9   11.20    0.34
  -1   5   9   11.49    0.60
  -9   5   1   11.88    0.51
   1  -5   9   11.29    0.67
  -1   9   5   11.25    0.76
   1  -9   5   10.79    0.51
   9  -1   5   11.43    0.44
  -5   3  -9    7.39    0.29
  -3  -5   9    7.58    0.25
   3   9   5    8.15    0.65
  -3  -5   9    7.42    0.25
   3   5   9    7.57    0.50
   9  -5  -3    7.23    0.65
  -3   9  -5    7.30    0.48
  -5  -9   3    7.07    0.53
  -5  -3   9    7.40    0.35
   3  -9  -5    8.13    0.69
  -3  -5   9    7.56    0.57
  -3   5  -9    7.16    0.21
  -3  -9   5    7.83    0.35
   9  -3  -5    7.68    0.61
   9   3   5    7.24    0.26
  -5   9  -3    7.40    0.40
   5   9   3    8.28    0.64
   5  -3  -9    7.68    0.54
  -9  -5   3    7.84    0.26
  -9   3  -5    7.40    0.52
   5   3   9    7.18    0.45
  -9  -3   5    7.23    0.37
  -3   9  -5    8.08    0.40
   5  -9  -3    7.02    0.46
  -5   3  -9    7.49    0.38
  -3   5  -9    7.65    0.58
  -9   3  -5    7.77    0.42
   3  -5  -9    7.31    0.40
  -9   5  -3    7.35    0.39
  -9   5  -3    7.23    0.33
  -3  -9   5    7.57    0.44
  -5  -9   3    7.35    0.42
  -5   9  -3    7.75    0.39
   5   3  -9    7.27    0.33
  -9  -5  -3    7.48    0.60
   3   9  -5    7.33    0.46
   5  -9   3    7.86    0.38
   3  -9   5    7.01    0.31
  -5   9   3    7.44    0.70
   3  -5   9    7.43    0.24
  -9  -3  -5    7.32    0.38
  -3   9   5    7.89    0.46
  -5  -9  -3    7.59    0.42
   3  -9   5    7.34    0.60
  -9   5   3    7.52    0.45
   9  -3   5    7.31    0.44
   9  -3   5    7.11    0.50
   9  -5   3    7.20    0.37
  -5   3   9    8.36    0.55
  -5  -3  -9    8.05    0.47
   5   9  -3    7.39    0.38
   3   9  -5    7.90    0.36
  -3   5   9    7.63    0.57
  -3  -9  -5    7.67    0.43
   5  -3   9    8.39    0.38
   5   9  -3    7.10    0.42
  -3  -5  -9    7.56    0.53
   3  -5   9    7.19    0.40
  -9   3   5    7.14    0.44
  -5  -9   5   20.02    0.69
  -5  -5   9   19.75    0.54
   5  -9  -5   20.04    1.00
  -5   9  -5   19.69    0.64
  -9   5  -5   19.48    0.55
  -9  -5   5   19.98    0.59
   5  -5  -9   19.74    0.62
   5   9   5   19.21    0.93
  -5   9  -5   19.44    0.74
  -5  -9   5   19.27    0.72
   9  -5  -5   18.90    0.93
  -9  -5   5   19.57    0.54
  -5   5  -9   20.41    0.64
  -9   5  -5   19.71    0.78
   5   5   9   19.89    0.79
  -5  -5   9   20.12    0.80
  -5   5  -9   19.50    0.48
  -5  -9  -5   19.73    0.93
  -5   5   9   18.76    0.61
   5   9  -5   20.24    0.71
  -9   5   5   18.67    0.94
   5  -9   5   19.10    0.64
   5  -5   9   19.92    0.48
  -5   9   5   18.88    1.01
  -5  -5  -9   19.64    0.78
   9  -5   5   19.51    0.56
   5  -9   5   18.67    0.72
   9  -5   5   19.90    0.57
   5  -5   9   19.63    0.63
  -9  -5  -5   19.60    0.87
   5   9  -5   20.12    0.73
   7   9   1    6.71    0.59
   1   7   9    6.06    0.37
  -1  -7   9    6.20    0.38
   9  -7  -1    6.26    0.63
   7  -1  -9    5.70    0.48
   7   1   9    6.94    0.45
  -7   9  -1    5.95    0.42
  -9   1  -7    6.57    0.28
  -9   7  -1    6.04    0.63
  -9  -1   7    6.17    0.51
  -1   9  -7    6.26    0.35
  -1   9  -7    6.91    0.57
  -9  -7   1    6.73    0.39
  -9  -7   1    6.53    0.25
   9  -1  -7    6.20    0.54
   1   9   7    6.52    0.41
   9   1   7    7.17    0.36
   9   7   1    6.23    0.42
  -1   7  -9    6.33    0.39
   7  -9  -1    6.33    0.65
  -9   1  -7    6.06    0.47
  -1  -7   9    6.55    0.22
  -1  -9   7    6.92    0.35
  -1   7  -9    6.59    0.21
   1  -7  -9    6.24    0.60
  -7  -1   9    6.48    0.31
  -7  -9   1    6.62    0.57
  -1  -9   7    6.64    0.36
   1  -9  -7    5.50    0.65
  -7   1   9    5.42    0.50
   7   9  -1    6.60    0.39
   9   1  -7    6.39    0.51
   9   7  -1    6.40    0.20
   1   7  -9    6.28    0.22
   9  -7   1    6.17    0.40
   1  -7   9    6.30    0.27
   7   1  -9    6.70    0.42
  -7  -1  -9    6.75    0.29
  -1  -7  -9    5.86    0.58
   1   9  -7    6.11    0.34
   9  -1   7    6.60    0.41
   1  -9   7    7.07    0.57
  -9  -7  -1    7.07    0.41
  -7   9   1    7.30    0.67
  -9   1   7    7.13    0.55
   7  -1   9    6.23    0.32
   7   9  -1    6.17    0.31
   7  -9   1    6.40    0.61
   1   9  -7    7.04    0.38
   1  -9   7    5.73    0.35
  -1  -9  -7    6.97    0.42
   1  -7   9    6.64    0.39
   1   7  -9    7.11    0.38
  -1   7   9    6.52    0.57
  -7  -9  -1    6.63    0.61
  -9   7   1    7.88    0.67
  -1   9   7    6.65    0.63
  -9   7  -3   15.63    0.52
  -3   7  -9   15.90    0.56
   7  -9  -3   15.16    0.88
  -7  -3   9   15.73    0.56
  -9   7  -3   15.53    0.77
  -9  -7   3   14.42    0.71
   7  -3  -9   15.19    0.52
  -3  -7   9   15.34    0.72
   7   3   9   14.72    0.65
  -7  -9   3   15.33    0.53
  -3  -7   9   15.37    0.41
  -9  -3   7   15.25    0.49
  -3  -9   7   14.75    0.52
  -7   9  -3   15.82    0.76
   3   7   9   14.41    0.53
   3  -9  -7   15.25    0.87
  -7   3  -9   15.21    0.67
   3   9   7   14.84    0.58
  -9  -7   3   15.57    0.41
   9  -7  -3   15.61    0.61
  -9   3  -7   14.81    0.63
   9   3   7   14.32    0.47
   9   7   3   15.08    0.81
   3  -7  -9   14.64    0.56
  -3  -9   7   14.73    0.69
  -3   7  -9   15.13    0.39
  -7   9  -3   14.93    0.56
  -3   9  -7   15.27    0.56
  -9   3  -7   14.67    0.45
   9  -3  -7   15.11    0.77
  -7   3  -9   15.46    0.51
  -3   9  -7   14.56    0.39
  -7  -9   3   14.42    0.48
   7   9   3   14.59    0.59
  -3   7   9   14.18    0.56
   9   7  -3   14.62    0.39
   7   9  -3   15.46    0.50
  -7   3   9   15.62    0.52
  -7  -3  -9   15.10    0.66
  -9   3   7   15.80    0.57
   3   9  -7   15.47    0.71
   9   3  -7   15.32    0.66
   7   3  -9   15.23    0.42
  -7   9   3   15.44    0.93
  -3  -9  -7   15.07    0.60
   9  -7   3   14.81    0.74
   3  -7   9   15.07    0.37
   3  -9   7   15.17    0.52
   9  -3   7   14.82    0.46
  -9  -3  -7   15.03    0.72
   7  -9   3   15.41    0.53
   3  -9   7   14.95    0.55
   7   9  -3   14.64    0.74
   3   9  -7   15.72    0.54
  -9  -7  -3   16.29    0.84
   3   7  -9   15.09    0.54
  -7  -9  -3   15.05    0.57
  -3  -7  -9   15.75    0.55
   7  -3   9   15.26    0.69
   9  -3   7   14.87    0.61
   3  -7   9   14.95    0.56
  -9   7   3   15.31    0.63
  -3   9   7   14.71    0.59
   9   7   5   57.68    1.79
  -7   5  -9   55.28    1.26
   7  -5  -9   56.22    1.69
  -7  -5   9   56.71    1.32
   7  -9  -5   55.36    1.48
  -7   9  -5   56.53    1.39
   9  -5  -7   55.80    1.74
  -5   7  -9   56.18    1.20
   9  -7  -5   55.61    1.48
  -9  -5   7   56.74    1.51
  -5   9  -7   57.59    1.74
  -5  -9   7   55.11    1.38
  -5  -7   9   55.53    1.24
   5  -9  -7   55.00    1.48
   5   7   9   55.61    1.39
  -7  -9   5   55.63    1.18
  -7  -5   9   56.10    1.19
   5  -7  -9   56.26    1.45
  -9   5  -7   56.31    1.51
  -5  -9   7   56.41    1.31
  -7  -9   5   56.69    1.33
   7   9   5   55.73    1.47
  -9  -7   5   56.18    1.59
   5   9   7   55.34    1.46
  -7   5  -9   57.14    1.62
  -5  -7   9   54.75    1.57
  -5   7  -9   56.92    1.42
  -7   9  -5   55.33    1.57
   9   5   7   57.04    1.73
  -9   7  -5   54.49    1.31
  -9  -7   5   56.90    1.25
  -5   9  -7   56.44    1.41
  -9   7  -5   55.74    1.34
   7   5   9   54.55    1.57
  -9   5  -7   55.45    1.46
  -5   9   7   55.69    1.82
   5  -9   7   54.32    1.32
   5  -7   9   55.66    1.66
   5   9  -7   56.14    1.42
  -5  -9  -7   55.40    1.71
  -9   5   7   56.70    1.46
  -7  -9  -5   56.87    1.79
   7  -9   5   54.96    1.28
  -7   9   5   58.01    1.89
   7  -5   9   57.12    1.65
  -9  -7  -5   56.11    1.46
  -7   5   9   57.55    1.42
  -5   7   9   55.36    1.42
   5  -7   9   56.65    1.16
   7   9  -5   56.28    1.34
   9  -5   7   56.52    1.56
   5   9  -7   56.01    1.30
   5  -9   7   55.74    1.40
  -9   7   5   57.90    1.54
  -9  -5  -7   56.58    1.66
  -5  -7  -9   55.98    1.40
  -7  -5  -9   55.94    1.37
   7  -9   5   55.29    1.65
   7  -5   9   55.15    1.23
   9  -7   5   53.84    1.32
   9  -7   5   56.30    1.33
   9  -5   7   54.31    1.42
   7   9  -5   54.66    1.18
   7   7   9   54.49    1.42
   7  -9  -7   55.37    1.85
  -7  -9   7   56.50    1.47
   9   7   7   55.70    1.77
   7   9   7   54.42    1.77
  -9  -7   7   56.58    1.34
  -7   7  -9   54.46    1.67
  -7  -9   7   54.61    1.27
  -9   7  -7   55.33    1.62
  -7  -7   9   56.36    1.33
  -7   9  -7   53.59    1.25
  -9  -7   7   55.14    1.20
  -7   7  -9   58.43    1.36
  -7  -7   9   56.61    1.42
   7  -7  -9   58.37    1.83
  -7   9  -7   55.91    1.69
  -9   7  -7   54.26    1.50
   9  -7  -7   54.73    1.82
  -7   9   7   57.65    1.92
   9  -7   7   54.37    1.37
   7   9  -7   54.95    1.45
   7  -7   9   54.52    1.67
  -9  -7  -7   56.19    1.47
  -7  -9  -7   56.95    1.50
   9  -7   7   56.86    1.51
   7  -7   9   56.29    1.30
   7  -9   7   56.02    1.75
   7  -9   7   57.74    1.49
  -7   7   9   57.05    1.50
  -9   7   7   56.77    1.86
  -7  -7  -9   56.26    1.43
  -9   9  -1   46.56    1.56
   1  -9  -9   44.51    1.23
   9  -1  -9   45.36    1.12
  -1  -9   9   45.69    1.18
  -9   1  -9   45.14    1.02
  -1  -9   9   45.55    0.94
   9   9   1   45.17    0.95
   9   9   1   45.82    1.25
  -9  -1   9   45.27    1.08
   9   1   9   45.75    1.20
  -1   9  -9   46.44    1.19
  -9   1  -9   47.35    1.25
   1   9   9   44.30    1.18
  -1   9  -9   44.92    1.04
  -9  -9   1   45.91    1.21
   9  -9  -1   44.36    1.24
  -9   1   9   45.25    1.13
  -9  -1  -9   45.81    1.28
  -9  -9  -1   45.93    1.50
   9  -1   9   44.00    1.23
  -1  -9  -9   45.44    1.21
   9   1  -9   45.92    1.28
   1  -9   9   47.51    1.47
   1   9  -9   45.19    1.17
   9   9  -1   45.96    1.51
   1  -9   9   46.29    0.96
  -1   9   9   44.50    1.21
   1   9  -9   46.90    0.98
   9  -9   1   44.88    1.46
  -9   9   1   46.44    1.60
   9   9  -1   47.14    0.94
  -9   9  -3    9.86    0.70
  -3   9  -9   10.17    0.37
  -3  -9   9   10.38    0.63
  -9   3  -9   10.50    0.50
  -9  -9   3   10.10    0.36
  -3   9  -9   10.98    0.69
   9  -3  -9   10.58    0.65
   3  -9  -9   10.67    0.52
  -9   3  -9   10.61    0.40
  -9  -3   9   10.53    0.39
  -9  -9   3   10.05    0.45
  -3  -9   9    9.87    0.38
   9  -9  -3   10.05    0.78
   9   9   3   10.23    0.51
  -9   9  -3   10.45    0.45
   3   9   9   10.24    0.49
   3  -9   9   10.34    0.37
   9  -3   9   10.89    0.58
  -9  -3  -9    9.89    0.43
   3   9  -9   11.15    0.39
  -9   9   3   10.39    0.81
   9   9  -3    9.38    0.46
  -9   3   9   10.52    0.47
   9  -9   3   10.22    0.46
  -3   9   9   10.40    0.73
  -3  -9  -9   10.55    0.71
   9   9  -3   10.33    0.37
   3   9  -9    9.91    0.45
   3  -9   9   10.44    0.49
   9   3  -9    9.82    0.53
  -9  -9  -3   10.49    0.50
  -5   9  -9   46.00    1.48
  -5  -9   9   45.01    1.11
  -9   5  -9   44.29    1.33
   5   9   9   44.84    1.45
  -5   9  -9   43.90    1.06
  -9   9  -5   45.85    1.17
  -9  -5   9   44.37    1.21
  -9   9  -5   44.78    1.37
  -9  -9   5   44.78    1.06
   9   9   5   45.71    1.27
   9   5   9   45.87    1.44
  -5  -9   9   44.12    1.06
  -9   5  -9   43.88    0.98
  -9  -9   5   44.28    1.12
   9  -5  -9   43.85    1.20
   9  -9  -5   36.80    1.51
   5  -9  -9   43.67    1.22
   5  -9   9   45.41    1.47
  -9  -9  -5   45.49    1.24
   9  -5   9   43.08    1.13
  -9   5   9   44.05    1.21
   9  -5   9   45.83    1.14
   5  -9   9   43.99    1.03
  -5   9   9   46.07    1.57
   9   9  -5   44.12    1.07
  -9   9   5   45.22    1.64
   5   9  -9   44.33    1.12
   9  -9   5   44.54    1.17
  -9  -5  -9   45.59    1.39
  -5  -9  -9   44.90    1.21
   9  -9   5   44.19    1.12
  -9   7  -9   -0.05    0.27
  -9  -7   9    0.07    0.18
  -9  -9   7   -0.04    0.20
  -9  -9   7    0.33    0.25
   7   9   9   -0.02    0.25
   9   7   9    0.81    0.39
  -7   9  -9    0.01    0.26
  -9   9  -7   -0.51    0.22
  -9  -7   9    0.27    0.18
   9  -7  -9   -0.17    0.26
   9  -9  -7    0.06    0.28
  -7  -9   9   -0.33    0.19
  -7  -9   9    0.15    0.16
  -9   7  -9    0.50    0.35
  -9   9  -7   -0.49    0.32
  -7   9  -9    0.26    0.38
   9   9   7   -0.13    0.26
   7  -9  -9    0.13    0.26
   9  -7   9   -0.33    0.25
   9   9  -7   -0.03    0.16
  -7   9   9    0.83    0.43
  -9   7   9    0.15    0.28
  -9  -9  -7    0.10    0.41
  -9  -7  -9    0.05    0.38
   9  -9   7    0.34    0.23
   7   9  -9   -0.10    0.31
   9  -7   9   -0.31    0.36
  -7  -9  -9   -0.18    0.39
  -9   9   7    0.40    0.46
   7  -9   9   -0.15    0.23
   9  -9   7    0.16    0.19
   7  -9   9   -0.66    0.39
  -9  -9   9    4.38    0.28
   9   9   9    4.24    0.58
   9  -9  -9    4.38    0.62
  -9   9  -9    4.06    0.28
  -9  -9   9    4.17    0.41
  -9   9  -9    4.14    0.53
   9  -9   9    3.91    0.36
   9  -9   9    4.19    0.26
  -9  -9  -9    4.05    0.39
  -9   9   9    4.96    0.64
   0   0 -10  211.04    4.62
 -10   0   0  218.85    5.98
   0   0  10  208.41    4.54
   0  10   0  212.60    5.47
  10   0   0  215.25    5.50
   0 -10   0  213.94    5.82
  -2   0 -10    0.09    0.21
  10  -2   0    0.20    0.38
  10   0   2    0.11    0.23
   2 -10   0    0.09    0.42
 -10   0  -2   -0.32    0.38
   0  10  -2   -0.09    0.22
 -10  -2   0    0.42    0.25
   0 -10   2    0.32    0.36
   2   0  10    0.18    0.15
 -10   0  -2    0.18    0.15
   0  -2 -10   -0.15    0.24
   0  10  -2   -0.30    0.35
  -2 -10   0    0.28    0.39
   2  10   0    0.30    0.24
  -2  10   0    0.27    0.25
   0 -10  -2    0.04    0.44
   2   0 -10    0.40    0.19
  -2   0  10    0.13    0.19
  10   0  -2    0.46    0.37
   0  -2  10    0.12    0.08
   0   2  10    0.15    0.14
   0  10   2    0.43    0.42
 -10   0   2    0.09    0.40
 -10   2   0   -0.03    0.26
   2  10   2    3.18    0.51
 -10   2  -2    2.61    0.30
  -2  10  -2    2.90    0.45
  -2  -2  10    2.65    0.21
 -10  -2   2    2.22    0.48
   2   2  10    2.52    0.28
   2  -2 -10    2.31    0.21
  -2 -10   2    2.32    0.29
  -2  10  -2    3.05    0.30
   2 -10  -2    3.43    0.55
  10  -2  -2    2.83    0.48
 -10   2  -2    2.27    0.17
  -2   2  10    2.64    0.33
 -10   2   2    2.60    0.32
   2  -2  10    2.67    0.30
   2  10  -2    2.58    0.27
 -10  -2  -2    2.63    0.14
   2 -10   2    2.25    0.30
   2   2 -10    2.55    0.15
   2  10  -2    2.81    0.45
  -2  -2 -10    2.65    0.30
  -2  10   2    2.74    0.35
  -2 -10  -2    2.62    0.32
  10  -2   2    3.18    0.47
 -10  -2  -2    2.53    0.31
   0  -4  10    5.27    0.55
   0  10  -4    5.15    0.34
 -10   0   4    5.07    0.35
   0 -10   4    4.73    0.45
   4  10   0    4.83    0.27
 -10   4   0    5.71    0.38
   0   4  10    4.68    0.28
  -4  10   0    5.45    0.62
   4   0  10    5.47    0.28
  -4 -10   0    6.00    0.37
   0  -4 -10    5.34    0.30
  10   0   4    5.24    0.27
   0  10  -4    5.43    0.30
 -10   0  -4    5.28    0.27
   0 -10  -4    5.69    0.42
  -4   0  10    5.64    0.36
  10   0  -4    5.71    0.36
  -4   0 -10    5.03    0.28
   0 -10   4    4.95    0.34
 -10   0  -4    5.52    0.53
   4  10   0    4.45    0.36
   0  10   4    5.79    0.61
   4 -10   0    5.20    0.60
   4   0 -10    5.00    0.34
  10  -4   0    5.09    0.58
 -10   4  -2    0.51    0.17
  -4  -2  10    0.40    0.19
   4   2  10    0.54    0.25
  -2  10  -4    0.40    0.22
  -2  -4  10    0.45    0.12
 -10  -2   4    0.30    0.25
   4 -10  -2    0.22    0.46
  -2  10  -4    0.20    0.39
  -2  -4  10    0.03    0.39
 -10   2  -4    0.57    0.23
  10   2   4    0.56    0.13
 -10   4  -2    0.08    0.40
  -2 -10   4    0.25    0.34
 -10   2  -4    0.31    0.22
   4  -2 -10    0.85    0.18
  -2 -10   4    0.19    0.32
   2  10   4    0.90    0.27
   2   4  10    0.57    0.18
  10  -4  -2    0.43    0.26
  -4 -10   2   -0.16    0.18
  -4  10  -2    0.17    0.40
  -4  10  -2   -0.01    0.40
   2 -10  -4   -0.34    0.47
   2  -4 -10    0.22    0.34
  -4 -10   2    0.44    0.23
  -4   2 -10    0.50    0.14
  -2   4 -10    0.42    0.25
  10  -2  -4    0.27    0.25
   4  10   2    0.36    0.42
  10   2  -4    0.06    0.37
   4  10  -2    0.78    0.37
  -4  -2 -10    0.51    0.26
  -4 -10  -2    0.15    0.26
  -2   4  10    0.03    0.32
  -2  -4 -10    0.15    0.30
  10  -4   2    0.45    0.39
  -4   2  10    0.16    0.29
  10  -2   4    0.57    0.24
  10  -2   4    0.29    0.22
  -2 -10  -4    0.29    0.27
   4  10  -2    0.56    0.19
  -2  10   4    0.03    0.45
   4  -2  10    0.61    0.37
   4   2 -10    0.41    0.18
   2 -10   4    0.31    0.24
 -10   2   4    0.69    0.26
   2  10  -4    0.25    0.20
   2  -4  10    0.11    0.40
   2 -10   4    0.00    0.34
 -10   4   2   -0.05    0.44
   2  10  -4    0.23    0.22
   4 -10   2    0.14    0.25
  -4  10   2    0.80    0.30
  -4   4 -10    5.91    0.54
   4   4  10    4.85    0.29
  10  -4  -4    4.92    0.58
 -10  -4   4    5.28    0.36
  -4  10  -4    5.80    0.55
  10   4   4    5.41    0.21
  -4 -10   4    5.42    0.43
  -4  -4  10    5.06    0.25
  -4 -10   4    5.04    0.48
  -4  10  -4    5.50    0.50
   4  -4 -10    5.31    0.48
 -10   4  -4    5.33    0.27
   4 -10  -4    5.92    0.65
  -4   4 -10    5.41    0.19
 -10   4  -4    5.97    0.34
   4  10   4    5.86    0.40
 -10   4   4    6.29    0.61
   4  -4  10    5.20    0.36
   4  10  -4    5.78    0.31
   4  10  -4    5.81    0.30
 -10  -4  -4    5.94    0.38
   4 -10   4    5.90    0.58
  -4 -10  -4    5.38    0.39
  10  -4   4    5.60    0.29
  -4  10   4    5.80    0.66
  -4   4  10    5.52    0.33
   4 -10   4    5.24    0.50
  10  -4   4    5.66    0.34
  -4  -4 -10    5.06    0.45
   0  -6  10    5.01    0.34
  -6   0  10    3.80    0.39
  10   0   6    4.06    0.30
 -10   0  -6    3.79    0.20
  -6   0 -10    4.49    0.31
  10  -6   0    4.13    0.54
   0  -6 -10    3.70    0.50
   0   6 -10    3.79    0.12
   0 -10   6    4.09    0.24
   0  10  -6    4.19    0.36
   0  10  -6    4.56    0.34
   0   6 -10    4.66    0.34
   6   0  10    4.10    0.29
   0 -10   6    4.09    0.50
   6 -10   0    4.04    0.57
  -6  10   0    3.99    0.38
   6   0 -10    3.92    0.24
 -10   6   0    4.14    0.57
   6  10   0    4.49    0.53
   0 -10  -6    5.00    0.61
   0  10   6    4.50    0.58
 -10  -6   0    4.47    0.35
  -6 -10   0    4.65    0.53
 -10   0   6    3.62    0.32
 -10   0  -6    4.24    0.31
   0   6  10    4.27    0.46
   0  -6  10    3.75    0.13
  10   0  -6    4.19    0.48
   6  10   0    4.58    0.22
  -6  -2  10    0.41    0.24
  -6 -10   2    0.23    0.15
 -10  -2   6    0.29    0.22
  10   2   6    0.17    0.17
  -2  10  -6    0.16    0.27
  -2 -10   6    0.45    0.26
 -10   6  -2   -0.07    0.31
   6  10   2   -0.58    0.40
   6   2  10    0.34    0.17
 -10  -6   2    0.02    0.24
  -2  -6  10    0.04    0.14
  -6  10  -2    0.23    0.40
  -2   6 -10   -0.32    0.39
  -2  -6  10    0.39    0.24
   6 -10  -2    0.07    0.44
   6  -2 -10    0.39    0.20
  -2 -10   6   -0.02    0.21
   2  -6 -10   -0.14    0.37
  -6   2 -10   -0.06    0.12
 -10   2  -6    0.30    0.33
 -10   6  -2   -0.01    0.40
  -6  10  -2    0.25    0.24
  -2   6 -10    0.30    0.10
 -10   2  -6    0.27    0.16
  -2  10  -6    0.26    0.38
  -6 -10   2    0.47    0.36
   2 -10  -6    0.64    0.45
   2  10   6    0.03    0.41
  10  -6  -2   -0.03    0.27
  10  -2  -6    0.11    0.38
  -6   2 -10    0.16    0.12
 -10  -6   2    0.08    0.14
   2   6  10    0.30    0.33
  -2   6  10    0.20    0.35
  -2 -10  -6   -0.36    0.43
  10  -2   6   -0.10    0.25
   6   2 -10    0.38    0.22
 -10  -6  -2   -0.01    0.40
  10   2  -6    0.20    0.33
  -6  10   2    0.36    0.46
   2  -6  10    0.11    0.09
   2  -6  10   -0.13    0.25
 -10   2   6   -0.14    0.26
   2  10  -6    0.54    0.34
   2  10  -6    0.37    0.26
  -2  10   6    0.25    0.43
  10  -2   6    0.12    0.19
  -6 -10  -2   -0.07    0.41
   2 -10   6    0.05    0.24
   2 -10   6    0.22    0.17
 -10   6   2    0.20    0.28
  -6  -2 -10    0.08    0.26
   6 -10   2    0.23    0.38
   6  10  -2    0.17    0.24
   6  10  -2    0.50    0.24
  -6   2  10    0.32    0.20
  -2  -6 -10    0.13    0.22
   6  -2  10    0.06    0.22
  10  -6   2    0.17    0.24
  -4 -10   6    3.64    0.38
 -10   6  -4    4.10    0.33
  -4 -10   6    3.63    0.28
   6  10   4    4.15    0.56
  -4  -6  10    4.19    0.48
   4  10   6    3.85    0.56
   4   6  10    3.43    0.45
   6   4  10    3.65    0.42
   4 -10  -6    3.64    0.39
  10   4   6    3.60    0.22
 -10   4  -6    3.97    0.25
  -6   4 -10    3.96    0.25
  -4  -6  10    3.68    0.22
 -10   6  -4    3.64    0.29
  -4  -6  10    3.73    0.23
  -6 -10   4    3.50    0.45
  -6 -10   4    3.75    0.36
 -10  -4   6    3.44    0.45
 -10   4  -6    4.07    0.44
  -4  10  -6    3.87    0.40
  -4  10  -6    3.39    0.34
   6 -10  -4    3.38    0.39
   4  -6 -10    3.69    0.34
  10  -4  -6    3.71    0.54
  -4   6 -10    3.42    0.25
  -6  10  -4    3.50    0.32
  -6  10  -4    3.26    0.33
  -4   6 -10    3.96    0.51
 -10  -6   4    3.84    0.24
  10  -6  -4    3.27    0.38
  -6   4 -10    4.20    0.49
  -6  -4  10    3.38    0.29
   6  -4 -10    2.84    0.31
 -10  -4  -6    3.63    0.32
  -4   6  10    3.20    0.33
  10  -4   6    3.40    0.43
   6  10  -4    3.77    0.24
  -6  -4 -10    3.22    0.28
 -10   4   6    3.28    0.36
  -4  -6 -10    3.83    0.48
   4  -6  10    3.90    0.51
   4  10  -6    3.63    0.38
 -10   6   4    4.08    0.62
   6  -4  10    3.52    0.32
 -10  -6  -4    3.70    0.35
   6 -10   4    3.49    0.31
   4 -10   6    3.41    0.34
  10  -6   4    3.54    0.47
  -6   4  10    3.38    0.31
  -6 -10  -4    3.51    0.36
  10  -4   6    3.47    0.39
   4 -10   6    3.37    0.25
  -4  10   6    3.39    0.39
  -4 -10  -6    3.31    0.36
   4  10  -6    4.01    0.30
  -6  10   4    3.84    0.61
   6  10  -4    4.09    0.30
   4  -6  10    3.40    0.18
  -6   6 -10   20.74    0.88
   6   6  10   19.87    0.84
  -6 -10   6   21.75    0.74
  -6  10  -6   21.55    0.70
  -6   6 -10   21.01    0.56
 -10   6  -6   21.06    0.62
  -6 -10   6   20.34    0.77
   6 -10  -6   19.86    1.01
  10   6   6   20.47    0.72
  -6  -6  10   20.91    0.60
 -10  -6   6   21.07    0.63
   6  -6 -10   19.89    0.93
  -6  10  -6   20.65    0.60
 -10   6  -6   20.52    0.63
   6  10   6   21.86    0.73
 -10  -6   6   21.24    0.49
  -6  -6  10   21.09    0.84
  10  -6  -6   21.02    0.73
  -6   6  10   22.57    0.96
   6  -6  10   21.20    0.52
  -6 -10  -6   20.64    0.72
  10  -6   6   20.57    0.81
  10  -6   6   21.39    0.63
   6  -6  10   20.78    0.90
  -6  10   6   21.37    0.76
   6  10  -6   21.25    0.79
   6  10  -6   21.53    0.75
   6 -10   6   19.63    0.92
  -6  -6 -10   20.75    0.86
 -10  -6  -6   21.19    0.71
   6 -10   6   21.37    0.59
 -10   6   6   21.10    0.74
  -8   0 -10   44.24    1.15
   8  10   0   44.26    1.20
  10  -8   0   43.09    1.19
   0  -8 -10   44.20    1.17
 -10   0   8   44.59    1.34
   0  10  -8   46.84    1.20
   0   8 -10   44.85    0.87
   8   0 -10   42.62    1.00
 -10   8   0   45.04    1.24
   8   0  10   43.67    1.24
   0  -8  10   45.99    1.20
   8  10   0   44.25    0.95
   0 -10   8   44.52    0.89
  10   0   8   45.14    1.13
  10   8   0   47.53    0.85
  10   0  -8   43.20    1.09
   8 -10   0   44.53    1.52
   0  -8  10   43.17    0.86
   0   8  10   42.53    1.39
  -8  10   0   43.88    1.54
  -8 -10   0   45.80    1.21
 -10   0  -8   44.05    0.96
   0 -10   8   43.75    1.14
   0 -10  -8   44.25    1.22
 -10  -8   0   44.12    1.18
   0  10  -8   44.02    0.89
 -10   0  -8   44.48    1.28
  -8   0  10   44.20    1.05
   0  10   8   43.73    1.46
   0   8 -10   45.56    1.17
 -10  -8   2    6.41    0.24
 -10   8  -2    6.60    0.43
  -2   8 -10    6.32    0.29
  -8   2 -10    6.82    0.39
 -10   8  -2    5.81    0.35
   2  10   8    5.77    0.61
  -8   2 -10    6.61    0.50
 -10   2  -8    6.23    0.43
  -8 -10   2    6.38    0.34
  10  -2  -8    6.53    0.57
  -8  10  -2    6.29    0.62
  -2  -8  10    6.57    0.40
  -2   8 -10    6.38    0.40
  -2 -10   8    6.00    0.55
   2   8  10    5.97    0.38
  -2  10  -8    7.48    0.60
 -10  -2   8    6.43    0.34
  -8 -10   2    6.60    0.39
   8  -2 -10    6.51    0.35
   8  10   2    6.21    0.62
  10  -8  -2    7.00    0.45
   2 -10  -8    6.01    0.45
  -8  10  -2    6.22    0.59
 -10   2  -8    6.57    0.33
   2  -8 -10    7.20    0.43
  10   8   2    6.36    0.63
  -8  -2  10    6.55    0.44
  -2 -10   8    6.33    0.37
 -10  -8   2    6.20    0.57
  -2  -8  10    6.37    0.25
   8 -10  -2    7.02    0.67
  -2  10  -8    6.48    0.36
  10   2   8    6.59    0.36
 -10   8   2    7.27    0.45
  -2  10   8    6.19    0.42
   2  10  -8    6.94    0.26
   2 -10   8    6.52    0.60
  10  -2   8    5.96    0.45
   2  -8  10    6.47    0.23
   8 -10   2    5.87    0.40
   8  -2  10    6.60    0.51
  -8  -2 -10    6.78    0.33
  -8 -10  -2    6.41    0.43
 -10  -8  -2    6.73    0.43
   2  -8  10    7.39    0.60
 -10  -2  -8    6.46    0.53
   8   2 -10    6.12    0.30
  -2   8  10    6.16    0.58
  10   8  -2    6.36    0.24
  -2  -8 -10    7.21    0.41
   2   8 -10    6.86    0.40
   2 -10   8    6.33    0.36
  -8  10   2    6.89    0.47
  -8   2  10    4.23    0.53
  -2 -10  -8    6.82    0.66
   8  10  -2    6.63    0.33
  10  -8   2    6.06    0.61
 -10   2   8    6.74    0.41
   2   8 -10    6.42    0.26
  10   2  -8    6.60    0.50
   2  10  -8    6.22    0.55
   8  10  -2    6.06    0.58
 -10   4  -8   11.61    0.42
  -4   8 -10   11.29    0.37
 -10   4  -8   11.94    0.60
  -4   8 -10   12.56    0.52
  -8   4 -10   11.98    0.47
   4  -8 -10   12.45    0.53
 -10  -4   8   12.02    0.44
  -8 -10   4   12.59    0.49
   8   4  10   11.63    0.46
   8  10   4   12.10    0.79
  -4 -10   8   11.88    0.46
  -8  10  -4   12.20    0.50
  -8   4 -10   11.99    0.64
  -4  10  -8   11.43    0.50
  -8 -10   4   12.20    0.46
  -4  -8  10   11.82    0.39
   8 -10  -4   12.54    0.59
  -8  -4  10   11.38    0.38
  -4 -10   8   11.96    0.50
   4  10   8   11.36    0.52
  10  -4  -8   11.76    0.73
   8  -4 -10   11.32    0.69
  -8  10  -4   11.19    0.49
  -4  10  -8   11.30    0.49
  -4  -8  10   11.89    0.67
   4 -10  -8   11.60    0.83
 -10   8  -4   11.93    0.65
  10   8   4   13.30    0.79
  10  -8  -4   11.63    0.55
 -10   8  -4   11.88    0.50
 -10  -8   4   11.69    0.38
 -10  -8   4   11.29    0.49
   4   8  10   11.82    0.49
 -10   4   8   11.55    0.53
   4  10  -8   11.48    0.47
  -8   4  10   12.03    0.72
  -8 -10  -4   12.26    0.79
   4 -10   8   12.33    0.48
  10  -4   8   12.15    0.44
   4  -8  10   11.66    0.51
  -4  10   8   12.36    0.55
  10  -4   8   11.25    0.56
   4   8 -10   11.80    0.48
   8  10  -4   11.49    0.46
  -4   8  10   11.91    0.53
   4  -8  10   11.76    0.35
   4 -10   8   11.55    0.49
  -4  -8 -10   11.18    0.50
   8  -4  10   12.28    0.65
 -10  -4  -8   12.36    0.69
   8  10  -4   12.01    0.48
   4  10  -8   11.64    0.50
  -8  -4 -10   11.68    0.63
  -4 -10  -8   12.29    0.55
 -10  -8  -4   12.45    0.77
  -8  10   4   12.63    0.59
   8 -10   4   11.82    0.69
 -10   8   4   12.58    0.59
  10  -8   4   11.93    0.66
  -6   8 -10   28.47    0.74
  10   6   8   28.04    0.86
  -8 -10   6   27.37    0.76
  -6   8 -10   28.96    1.11
  -8  -6  10   30.28    0.85
   6 -10  -8   29.22    1.23
   8   6  10   27.08    0.82
  -6 -10   8   29.75    0.77
  -8  -6  10   28.30    0.96
 -10   6  -8   29.04    0.75
  -8  10  -6   28.35    1.01
 -10  -6   8   29.13    0.96
 -10  -8   6   29.35    0.76
  -8   6 -10   28.73    0.82
  -6  10  -8   28.29    0.86
  10  -8  -6   28.94    0.91
  -8  10  -6   28.83    1.10
   6   8  10   28.59    1.08
   8 -10  -6   27.88    1.23
 -10  -6   8   28.23    0.69
 -10   8  -6   29.29    0.82
   6  10   8   28.26    0.89
  -6  -8  10   28.52    1.01
  -6 -10   8   28.41    0.70
 -10   6  -8   28.56    0.97
   8  -6 -10   24.40    1.06
  -8   6 -10   28.45    0.64
   8  10   6   27.45    1.17
 -10  -8   6   29.28    0.81
 -10   8  -6   30.26    1.05
  10  -6  -8   29.85    0.91
  10   8   6   27.92    1.18
   6  -8 -10   28.69    0.90
  -8 -10   6   29.12    0.85
  -6  10  -8   28.31    0.70
  -6  -8  10   29.57    0.77
  -6   8  10   29.30    0.90
   8  10  -6   28.82    0.87
  -6  10   8   29.69    0.95
   8 -10   6   29.19    0.97
   8  -6  10   28.36    0.83
  -6 -10  -8   29.10    1.16
 -10  -8  -6   28.97    0.90
 -10  -6  -8   29.11    0.88
  -8  -6 -10   28.65    0.83
  10  -8   6   28.56    0.98
  -6  -8 -10   27.44    0.86
   8 -10   6   29.54    0.85
   6  -8  10   28.01    0.86
   6 -10   8   27.58    0.86
   6 -10   8   29.98    0.84
  -8 -10  -6   29.06    1.15
 -10   6   8   29.01    1.19
   6  10  -8   29.87    0.90
   6  10  -8   28.57    0.76
  -8  10   6   30.27    0.98
 -10   8   6   29.88    0.96
  -8   6  10   29.54    1.16
   8  -6  10   29.22    0.77
   8  10  -6   29.28    0.81
   6  -8  10   28.91    0.70
  10  -8   6   28.94    0.84
  10  -6   8   28.88    0.80
  10  -6   8   29.21    0.91
  -8   8 -10    0.28    0.26
   8  10   8    0.44    0.28
  10   8   8    0.45    0.43
  -8  -8  10    0.25    0.20
  10  -8  -8   -0.16    0.46
   8   8  10   -0.49    0.42
 -10  -8   8    0.29    0.21
 -10  -8   8    0.32    0.26
 -10   8  -8   -0.05    0.33
  -8   8 -10    0.17    0.39
  -8 -10   8    0.37    0.19
  -8  10  -8   -0.20    0.39
 -10   8  -8    0.17    0.38
   8 -10  -8    0.30    0.29
   8  -8 -10    0.51    0.28
  -8  -8  10    0.61    0.27
  -8  10  -8   -0.05    0.32
  -8 -10   8    0.39    0.20
   8  -8  10    0.19    0.39
  10  -8   8    0.29    0.38
  -8 -10  -8    0.05    0.28
   8  -8  10    0.18    0.25
 -10  -8  -8    0.19    0.42
  -8  10   8    0.08    0.31
  10  -8   8    0.59    0.19
   8 -10   8    0.61    0.41
   8  10  -8    0.40    0.20
  -8  -8 -10    0.73    0.41
   8 -10   8    0.20    0.29
  -8   8  10    0.00    0.46
 -10   8   8   -0.22    0.47
  10 -10   0   52.67    1.43
   0 -10  10   54.36    1.41
  10   0 -10   52.05    1.29
   0  10 -10   53.62    1.66
 -10  10   0   51.81    1.77
   0 -10  10   53.54    1.10
 -10   0 -10   52.53    1.24
  10  10   0   54.38    1.48
   0  10  10   52.29    1.39
  10  10   0   57.65    1.12
   0 -10 -10   54.36    1.47
 -10   0  10   53.66    1.30
  10   0  10   54.83    1.46
 -10 -10   0   55.57    1.46
   0  10 -10   54.33    1.12
 -10 -10   2    6.87    0.29
 -10   2 -10    6.08    0.33
  10  -2 -10    6.25    0.55
   2 -10 -10    6.92    0.68
 -10 -10   2    6.66    0.39
  -2 -10  10    6.09    0.31
 -10  10  -2    6.83    0.56
  -2 -10  10    6.39    0.39
 -10  10  -2    7.05    0.66
  -2  10 -10    6.61    0.30
 -10  -2  10    6.09    0.49
  10  10   2    6.63    0.44
  -2  10 -10    6.61    0.40
 -10   2 -10    6.43    0.30
  10 -10  -2    6.56    0.45
   2  10  10    6.10    0.60
  10   2  10    7.18    0.42
  10  10  -2    6.29    0.29
  10 -10   2    6.30    0.60
 -10  -2 -10    6.38    0.35
   2  10 -10    6.07    0.31
  10  -2  10    6.62    0.47
  -2  10  10    6.17    0.63
  10   2 -10    7.38    0.49
   2  10 -10    6.15    0.39
 -10  10   2    6.98    0.47
   2 -10  10    6.46    0.30
   2 -10  10    6.53    0.60
  10  10  -2    6.45    0.62
 -10 -10  -2    6.61    0.63
  -2 -10 -10    5.21    0.64
 -10   2  10    6.79    0.39
 -10 -10   4   70.94    1.56
   4 -10 -10   72.56    2.26
 -10  -4  10   72.87    1.68
  -4 -10  10   73.00    2.04
  -4  10 -10   71.41    2.12
 -10   4 -10   72.14    1.94
  10  -4 -10   72.04    1.81
   4  10  10   71.26    1.86
  10 -10  -4   70.16    2.24
  -4 -10  10   69.68    1.43
 -10  10  -4   71.59    1.80
 -10  10  -4   72.25    1.81
 -10 -10   4   71.95    1.80
 -10   4 -10   72.19    1.61
  -4  10 -10   70.39    1.55
  10  10   4   71.48    1.93
 -10  10   4   73.38    1.98
 -10 -10  -4   71.51    2.21
  10  -4  10   71.17    1.74
 -10   4  10   74.10    2.15
   4  10 -10   71.99    1.78
   4  10 -10   73.56    1.63
   4 -10  10   71.55    1.86
  10 -10   4   73.39    1.82
  -4  10  10   69.88    2.15
  -4 -10 -10   73.66    2.24
  10  10  -4   73.59    1.60
 -10  -4 -10   72.84    2.01
   4 -10  10   70.65    1.53
   6 -10 -10    1.78    0.54
  -6  10 -10    1.60    0.48
  10  10   6    1.53    0.34
  -6 -10  10    1.95    0.29
  -6 -10  10    1.98    0.41
 -10   6 -10    2.24    0.42
  10   6  10    2.22    0.44
 -10  10  -6    1.51    0.44
 -10  10  -6    1.80    0.29
 -10   6 -10    1.73    0.22
  10 -10  -6    1.70    0.35
  -6  10 -10    1.52    0.28
   6  10  10    1.81    0.31
 -10  -6  10    1.65    0.23
  10  -6 -10    1.83    0.50
 -10 -10   6    2.10    0.27
 -10 -10   6    1.94    0.28
 -10  -6  10    1.67    0.35
  10  -6  10    2.03    0.31
   6 -10  10    1.71    0.25
 -10  -6 -10    1.52    0.46
   6  10 -10    1.45    0.27
  10  -6  10    1.90    0.28
  10  10  -6    1.57    0.29
 -10   6  10    1.78    0.33
 -10  10   6    2.13    0.37
 -10 -10  -6    1.82    0.34
  -6 -10 -10    1.42    0.49
   6 -10  10    1.48    0.49
  -6  10  10    1.73    0.34
  10 -10   6    1.87    0.27
  10 -10   6    1.55    0.46
  -8 -10  10   39.80    1.12
 -10  -8  10   39.39    0.97
  10  10   8   39.61    1.46
  10 -10  -8   39.20    1.49
 -10   8 -10   38.38    1.07
   8 -10 -10   38.83    1.17
 -10 -10   8   39.18    0.92
 -10  10  -8   40.50    1.02
  10  -8 -10   40.27    1.18
  -8  10 -10   39.60    1.36
  -8  10 -10   39.84    1.08
 -10  -8  10   39.40    0.99
 -10 -10   8   37.82    1.20
  10   8  10   38.87    1.15
  -8 -10  10   39.70    1.22
   8  10  10   39.30    1.42
 -10  -8  10   39.07    0.97
 -10   8 -10   40.52    1.14
 -10  10  -8   38.75    1.33
  10  -8  10   37.86    1.32
 -10  -8 -10   39.20    1.40
  -8 -10 -10   38.81    1.40
   8 -10  10   37.64    1.10
 -10  10   8   39.38    1.22
  10  -8  10   40.29    1.10
 -10   8  10   39.38    1.49
 -10 -10  -8   39.31    1.16
  10 -10   8   38.44    1.11
  -8  10  10   40.81    1.21
  10 -10   8   39.08    0.98
   8 -10  10   39.92    1.05
 -10 -10  10  446.91   14.23
 -10  10 -10  443.45   14.04
  10  10  10  431.56   14.46
  10 -10 -10  434.47   14.52
 -10 -10  10  437.39   14.04
 -10  10 -10  428.62   14.10
 -10 -10 -10  438.89   15.19
  10 -10  10  451.38   14.18
 -10  10  10  432.52   14.50
  10 -10  10  443.65   14.91
  -1  -1  11    0.49    0.13
  -1   1 -11    0.71    0.16
  -1  11  -1    0.77    0.24
   1   1  11    0.25    0.19
 -11  -1   1    0.58    0.25
  -1 -11   1    0.62    0.26
  -1  11  -1    0.87    0.26
   1 -11  -1    0.58    0.44
   1  -1 -11    0.39    0.22
 -11   1  -1    0.79    0.26
 -11   1  -1    0.51    0.12
   1  11   1    0.21    0.26
  11  -1  -1    0.43    0.41
  11  -1   1    0.32    0.41
  -1   1  11    0.25    0.21
   1  -1  11    0.40    0.15
  -1  11   1    0.20    0.45
   1  11  -1    0.61    0.40
  -1 -11  -1    0.90    0.27
   1   1 -11    0.39    0.14
   1  11  -1    0.63    0.23
 -11  -1  -1    0.83    0.41
 -11  -1  -1    0.50    0.16
   1 -11   1    0.19    0.41
 -11   1   1    0.63    0.27
  -1  -1 -11    0.19    0.21
  11   1  -1    0.08    0.40
   1   3  11   -0.05    0.24
  -1  -3  11    0.10    0.11
  11   1   3    0.06    0.13
  -3  11  -1    0.12    0.40
   3  11   1   -0.25    0.24
   3  -1 -11   -0.03    0.23
 -11  -1   3   -0.22    0.37
   3 -11  -1    0.17    0.27
   1 -11  -3    0.57    0.43
   1  11   3    0.69    0.41
 -11   1  -3    0.32    0.17
  11  -3  -1   -0.01    0.24
  -1  11  -3    0.08    0.35
  -1 -11   3    0.20    0.21
   3   1  11    0.05    0.19
  -3   1 -11    0.13    0.18
 -11   3  -1    0.33    0.25
  -1  11  -3    0.20    0.23
 -11  -3   1   -0.27    0.39
  -1 -11   3    0.19    0.35
  11  -1  -3    0.07    0.24
 -11   1  -3   -0.13    0.37
  -3  -1  11   -0.01    0.18
   1  -3 -11    0.50    0.27
  -3 -11   1    0.17    0.37
 -11  -3  -1    0.25    0.25
   3  11  -1    0.58    0.31
  11  -3   1   -0.57    0.24
  -3  11   1    1.11    0.42
  -3   1  11    0.18    0.23
  -1  11   3    0.09    0.43
  11  -1   3    0.05    0.36
   1  -3  11    0.37    0.38
  -3 -11  -1   -0.46    0.25
  -1   3  11    0.54    0.25
  -1 -11  -3    0.41    0.43
  11   1  -3    0.46    0.24
   3 -11   1    0.31    0.24
 -11  -1  -3    0.28    0.37
 -11   3   1    0.43    0.25
   1 -11   3    0.03    0.22
 -11   1   3    0.34    0.25
  -1  -3 -11    0.01    0.25
  -3  -1 -11    0.13    0.20
 -11  -3  -1    0.06    0.06
   1  11  -3   -0.03    0.33
   3  -1  11    0.31    0.13
   3  11  -1   -0.18    0.24
   3   1 -11    0.16    0.16
   1  11  -3    0.34    0.34
 -11  -1  -3    0.11    0.16
 -11   3  -3   34.95    1.17
  -3  -3  11   34.78    0.67
   3   3  11   35.04    0.92
 -11  -3   3   35.27    1.20
  -3  11  -3   35.18    1.15
  -3   3 -11   34.95    0.59
  11  -3  -3   36.27    1.26
   3  11   3   36.08    1.28
  11   3   3   35.78    0.58
 -11   3  -3   35.25    0.88
   3 -11  -3   36.20    1.33
  -3 -11   3   36.38    0.91
   3  -3 -11   33.91    0.98
  -3 -11   3   37.03    0.88
  -3  11  -3   35.71    0.95
  -3   3  11   35.35    1.00
   3 -11   3   34.78    0.91
  -3  -3 -11   34.16    0.76
 -11   3   3   35.49    1.27
  11  -3   3   33.44    0.92
   3  11  -3   34.04    1.12
  -3 -11  -3   35.54    1.00
   3  -3  11   35.53    1.20
   3   3 -11   35.34    0.65
   3  11  -3   35.18    0.86
  -3  11   3   35.24    1.31
   5  -1 -11    0.70    0.29
  -1  -5  11    0.89    0.08
  -5 -11   1    1.39    0.42
  -1  -5  11    0.83    0.08
   5  11   1    0.56    0.27
  -1 -11   5    0.39    0.33
  11  -5  -1    1.08    0.29
 -11   5  -1    0.72    0.28
  -1  -5  11    1.05    0.27
  11   1   5    0.74    0.19
  11  -1  -5    0.26    0.42
   5   1  11    0.97    0.24
 -11   1  -5    0.69    0.14
 -11  -5   1    0.84    0.08
   5 -11  -1    0.85    0.48
 -11  -1   5    0.90    0.41
  -5  -1  11    0.85    0.25
   1  11   5    1.30    0.31
  -5  11  -1    0.69    0.46
   1 -11  -5    0.97    0.32
  -1 -11   5    0.46    0.38
  -1  11  -5    1.00    0.26
  -5   1 -11    1.15    0.19
   1  -5 -11   -0.15    0.38
 -11   1  -5    0.80    0.25
  -1  11  -5    1.07    0.33
   1   5  11    0.69    0.21
   1  11  -5    0.60    0.22
   1  -5  11    0.53    0.27
   5   1 -11    0.86    0.24
   5  11  -1    0.49    0.29
  -5   1  11    0.95    0.31
   5  11  -1    0.39    0.26
  -5 -11  -1    0.95    0.45
   5  -1  11    1.04    0.39
  11   1  -5    1.22    0.26
   1  11  -5    0.97    0.40
   1 -11   5    1.18    0.42
  11  -5   1    0.30    0.44
  -5  11   1    1.22    0.30
 -11  -1  -5    0.93    0.18
 -11   5   1    0.70    0.48
 -11   1   5    0.84    0.27
 -11  -1  -5    0.71    0.25
   1 -11   5    1.01    0.34
  -1   5  11    0.94    0.35
  -1 -11  -5    0.59    0.31
  11  -1   5    0.68    0.23
  -1  11   5    0.79    0.46
   5 -11   1    0.51    0.44
 -11  -5  -1    0.93    0.28
  -1  -5 -11    0.79    0.22
  -5  -1 -11    0.87    0.25
   5  -3 -11    0.39    0.33
  -5  -3  11    0.35    0.20
   3   5  11    0.55    0.31
  11  -3  -5    0.47    0.26
  -3  -5  11    0.18    0.12
   3 -11  -5   -0.15    0.49
 -11  -5   3    0.51    0.16
 -11   5  -3    0.59    0.29
   5   3  11    0.25    0.28
 -11   3  -5    0.22    0.23
  -3  11  -5    0.52    0.25
  -5 -11   3    0.52    0.29
   5 -11  -3    0.19    0.30
  -3 -11   5    0.50    0.21
 -11  -3   5    0.38    0.24
  -5  11  -3    0.58    0.40
  -5   3 -11    0.33    0.15
  11   3   5    0.20    0.18
  -3   5 -11   -0.23    0.40
  -5 -11   3    0.19    0.23
 -11   5  -3    0.14    0.40
 -11   3  -5    0.30    0.25
  -3  -5  11    0.20    0.25
  -5   3 -11    0.47    0.15
  -5  11  -3   -0.22    0.40
  11   5   3    0.30    0.05
  -3   5 -11    0.40    0.10
  -3  11  -5    0.55    0.21
  11  -5  -3    0.20    0.43
  -3 -11   5    0.50    0.32
   3  -5 -11    0.51    0.36
  -3  -5  11    0.16    0.15
   5  11   3   -0.22    0.27
   3  11   5    0.47    0.27
 -11   5   3    0.30    0.29
  -5  11   3    0.74    0.29
 -11  -5  -3    0.60    0.41
  11  -3   5   -0.42    0.34
   5  11  -3    0.61    0.36
 -11   3   5    0.50    0.42
  -5  -3 -11    0.39    0.28
  -3   5  11    0.40    0.21
   5  11  -3    0.05    0.29
  -3 -11  -5   -0.26    0.45
   3 -11   5    0.33    0.41
  11  -5   3   -0.13    0.38
  -5 -11  -3    0.07    0.44
  -3  -5 -11    0.38    0.33
   5  -3  11    0.68    0.24
  11  -3   5    0.50    0.27
   5 -11   3    0.27    0.38
   3  11  -5    0.07    0.32
   3 -11   5    0.31    0.20
  -3  11   5    0.59    0.29
   5   3 -11    0.23    0.19
  -5   3  11    0.43    0.33
   3  -5  11   -0.03    0.25
   3  11  -5    0.32    0.34
  -5  -5  11   78.68    1.61
   5   5  11   75.89    1.76
   5 -11  -5   74.23    1.97
  -5  11  -5   75.95    1.89
  -5  -5  11   77.65    2.12
  -5   5 -11   77.28    1.91
  -5  11  -5   73.43    1.99
 -11   5  -5   76.05    2.08
  11  -5  -5   78.10    2.29
   5  -5 -11   76.37    2.10
 -11  -5   5   76.29    2.12
  -5 -11   5   75.12    1.74
 -11   5  -5   79.25    1.99
  11   5   5   77.20    1.38
   5  11   5   75.19    2.27
  -5   5 -11   75.51    1.52
  -5 -11   5   75.45    1.91
 -11   5   5   77.30    2.31
   5 -11   5   77.08    1.92
  11  -5   5   75.06    2.05
   5  11  -5   77.70    1.98
  -5   5  11   76.69    1.83
  -5  -5 -11   73.67    1.73
  -5  11   5   76.13    2.01
   5  11  -5   77.53    2.03
  -5 -11  -5   79.44    2.35
  11  -5   5   76.86    1.96
   5 -11   5   74.18    1.73
   5  -5  11   75.13    1.90
 -11  -5  -5   76.05    1.90
 -11   1  -7   20.45    0.82
   7 -11  -1   21.02    0.72
  -1  -7  11   20.31    0.40
 -11   1  -7   19.33    0.63
  -1  -7  11   19.33    0.67
  -1 -11   7   20.43    0.51
 -11  -7   1   19.84    0.68
  -7  11  -1   20.64    0.98
   7   1  11   19.09    0.58
   1  11   7   20.16    0.71
  -7  -1  11   20.73    0.69
   7  11   1   20.00    0.70
   7  -1 -11   20.22    0.73
  -1  11  -7   18.94    0.50
   1 -11  -7   20.35    0.74
 -11  -1   7   21.15    0.86
  11  -7  -1   20.99    0.95
  11  -1  -7   19.19    0.87
 -11  -7   1   21.44    0.38
  -7 -11   1   19.69    0.89
  -7   1 -11   19.83    0.59
   1   7  11   19.85    0.81
  -1  11  -7   20.88    0.68
 -11   7  -1   21.27    0.72
  -1 -11   7   20.56    0.86
  11   1   7   20.03    0.56
   1  -7 -11   19.55    0.90
  -1   7 -11   19.93    0.67
  -1   7 -11   20.34    0.34
   1  -7  11   19.99    0.90
  -7  11   1   20.46    0.74
   7  -1  11   19.58    0.81
   7  11  -1   19.47    0.60
  11   1  -7   19.30    0.63
  11  -7   1   19.59    0.68
   1  11  -7   20.50    0.65
 -11   7   1   21.80    1.00
  -1   7  11   19.93    0.62
   7  11  -1   20.88    0.92
  11  -1   7   20.05    0.64
 -11  -7  -1   20.55    0.92
  -1  11   7   19.75    0.96
 -11   1   7   19.37    0.65
  -7 -11  -1   19.66    0.92
   1   7 -11   20.83    0.68
  -7   1  11   20.03    0.76
  -7  -1 -11   20.44    0.67
  -1 -11  -7   20.37    0.72
   7   1 -11   19.10    0.65
   7 -11   1   19.91    0.68
   1  -7  11   20.62    0.35
   1 -11   7   20.10    0.67
   1  11  -7   19.86    0.51
  -1  -7 -11   20.04    0.65
   1 -11   7   20.38    0.87
 -11   3  -7   31.55    0.89
  -7  -3  11   31.18    0.84
 -11  -3   7   30.53    1.05
  -7   3 -11   31.15    0.74
  -3  -7  11   32.89    1.13
   3   7  11   30.25    0.84
   3 -11  -7   30.18    1.25
  -3  11  -7   31.03    0.90
  -7 -11   3   30.79    0.69
 -11  -7   3   30.69    0.60
  -3  11  -7   30.57    0.89
  -7  11  -3   30.94    0.89
  -3 -11   7   31.87    0.89
  -3 -11   7   30.74    0.83
  11  -7  -3   30.49    0.92
 -11  -7   3   31.71    0.90
  -7   3 -11   30.33    1.05
  -3   7 -11   31.45    1.15
 -11   7  -3   29.55    0.99
  -3  -7  11   30.37    0.60
 -11   3  -7   30.44    0.81
   3  -7 -11   29.42    1.12
  11   3   7   29.86    0.71
   7  -3 -11   28.67    1.00
  -3   7 -11   29.43    0.59
 -11   7  -3   30.73    0.89
   7 -11  -3   31.52    1.25
  -7  11  -3   30.08    0.87
   7  11   3   30.44    0.93
  -7 -11   3   30.46    1.07
  11  -3  -7   30.74    0.88
   3  11   7   30.44    1.21
   7   3  11   30.08    0.94
  11  -7   3   31.48    1.12
   7 -11   3   30.14    0.87
  -7 -11  -3   30.38    0.92
   3 -11   7   30.60    0.87
 -11  -7  -3   29.19    0.88
   7  11  -3   31.01    0.87
   7  11  -3   30.99    0.84
   7   3 -11   30.53    0.82
  -7  -3 -11   30.36    0.93
   3  11  -7   30.79    1.07
  -7  11   3   30.48    1.29
 -11   3   7   30.62    0.89
   7  -3  11   29.86    1.05
 -11  -3  -7   30.89    1.09
  11   3  -7   30.53    0.84
  11  -3   7   29.60    0.79
  -3  11   7   29.75    1.24
  -3  -7 -11   30.91    1.08
   3  11  -7   31.03    0.91
  -3 -11  -7   30.60    1.22
   3  -7  11   31.65    0.54
   3  -7  11   30.77    1.17
  11  -3   7   29.28    0.72
  -7   3  11   30.25    1.04
 -11   7   3   26.05    1.21
  -3   7  11   29.21    0.84
   3 -11   7   29.34    0.85
   7  11   5    5.66    0.63
  11  -5  -7    6.25    0.63
  -5   7 -11    5.92    0.39
  -7 -11   5    5.49    0.42
  -7 -11   5    6.07    0.35
  -5  -7  11    5.92    0.29
   7  -5 -11    6.22    0.38
 -11  -5   7    5.84    0.36
 -11  -7   5    6.29    0.29
  -7  -5  11    5.76    0.25
  -5  11  -7    6.71    0.46
  -5   7 -11    6.06    0.27
 -11   5  -7    6.07    0.34
  -7   5 -11    5.84    0.31
 -11   7  -5    6.26    0.39
 -11   5  -7    6.60    0.48
   5   7  11    5.59    0.35
  -7  11  -5    5.88    0.56
   5 -11  -7    5.75    0.47
  -7   5 -11    5.84    0.37
  -7  11  -5    6.05    0.41
   5  -7 -11    6.27    0.39
  11  -7  -5    6.19    0.65
  -5 -11   7    5.76    0.32
 -11   7  -5    6.18    0.50
   7   5  11    5.88    0.34
  -5  -7  11    5.60    0.30
  -5 -11   7    6.01    0.45
   7 -11  -5    5.91    0.45
  -5  11  -7    6.21    0.40
   5  11   7    5.39    0.42
  -5  -7  11    6.50    0.38
  -5 -11  -7    5.64    0.64
  -7  11   5    5.88    0.47
   7 -11   5    6.02    0.53
   5  11  -7    6.08    0.31
   5  -7  11    5.95    0.40
  -5  11   7    5.80    0.68
  -7   5  11    5.97    0.59
 -11   5   7    6.53    0.44
   5 -11   7    5.80    0.40
  11  -5   7    6.28    0.33
   7 -11   5    6.57    0.41
   5  11  -7    5.82    0.49
 -11  -5  -7    5.78    0.40
 -11   7   5    6.76    0.47
  -5   7  11    6.67    0.61
  -7  -5 -11    5.48    0.52
   7  -5  11    6.07    0.37
  11  -5   7    5.82    0.48
  11  -7   5    6.16    0.55
   5  -7  11    6.25    0.24
  -7 -11  -5    5.92    0.44
   7  11  -5    6.50    0.36
   7  11  -5    6.72    0.43
 -11  -7  -5    7.05    0.61
  11  -7   5    6.23    0.36
   5 -11   7    6.95    0.44
  -5  -7 -11    6.73    0.37
 -11   7  -7   14.85    0.50
   7  11   7   14.88    0.86
  11  -7  -7   14.91    0.84
   7   7  11   14.88    0.76
 -11  -7   7   15.10    0.53
   7 -11  -7   14.96    0.93
 -11  -7   7   14.98    0.53
  -7  11  -7   14.93    0.59
  -7  11  -7   14.72    0.68
  -7 -11   7   15.78    0.48
  -7 -11   7   15.39    0.67
  11   7   7   15.88    0.84
  -7   7 -11   15.04    0.48
  -7  -7  11   14.97    0.52
   7  -7 -11   14.97    0.60
  -7  -7  11   15.17    0.52
 -11   7  -7   15.47    0.52
  -7  -7  11   16.24    0.72
  -7   7 -11   14.89    0.57
  -7  -7 -11   13.89    0.55
   7  11  -7   14.87    0.65
   7  -7  11   14.29    0.44
  -7  11   7   14.55    0.67
   7  11  -7   15.31    0.51
  11  -7   7   15.47    0.53
   7 -11   7   15.15    0.81
 -11  -7  -7   14.98    0.83
   7 -11   7   15.18    0.65
  -7   7  11   15.63    0.84
   7  -7  11   15.08    0.59
  -7 -11  -7   14.90    0.62
  11  -7   7   14.50    0.50
 -11   7   7   15.15    0.65
   9 -11  -1    3.94    0.40
   9  -1 -11    5.04    0.46
  -1   9 -11    4.67    0.37
  11   9   1    3.99    0.20
  -9  -1  11    4.74    0.30
  -9 -11   1    5.48    0.56
  -1 -11   9    4.52    0.31
  -1  -9  11    4.11    0.55
  11   1   9    4.04    0.35
  -1 -11   9    3.64    0.52
  -1  -9  11    4.30    0.21
   1   9  11    4.09    0.52
   1  11   9    4.19    0.38
 -11   9  -1    4.01    0.39
  -1  11  -9    4.81    0.37
   9  11   1    4.54    0.39
 -11  -1   9    4.67    0.33
  -1  11  -9    4.29    0.21
  11  -1  -9    3.65    0.51
  11  -9  -1    4.73    0.60
   1 -11  -9    4.57    0.64
 -11  -9   1    4.18    0.37
  11   9   1    4.16    0.39
  -1   9 -11    4.17    0.19
   9  11   1    4.39    0.27
   1  -9 -11    4.53    0.58
 -11   1  -9    4.40    0.39
   9   1  11    4.41    0.29
  -9  11  -1    4.30    0.40
  -9   1 -11    4.94    0.38
 -11   1  -9    5.54    0.45
  -9   1 -11    4.36    0.26
   1  11  -9    4.26    0.31
 -11  -9  -1    4.06    0.38
 -11   1   9    4.33    0.52
   1  -9  11    4.18    0.26
 -11  -1  -9    4.59    0.31
  -9  -1 -11    4.73    0.42
  -9   1  11    3.86    0.48
   9   1 -11    4.57    0.41
  -9 -11  -1    4.49    0.59
   9 -11   1    4.98    0.39
   1  -9  11    3.91    0.37
  -9  11   1    4.44    0.64
 -11   9   1    4.76    0.41
  11  -1   9    4.62    0.38
   1  11  -9    4.56    0.53
   9  11  -1    4.44    0.29
   1   9 -11    3.99    0.36
   1   9 -11    4.43    0.21
  11   9  -1    4.12    0.23
  -1 -11  -9    5.12    0.60
   9  -1  11    4.13    0.30
  11  -9   1    4.46    0.57
  -1  -9 -11    3.87    0.37
  11   1  -9    4.34    0.32
  -1   9  11    4.54    0.55
   9  11  -1    3.73    0.37
   1 -11   9    4.22    0.54
  -1  11   9    4.42    0.38
   1 -11   9    4.42    0.22
   3 -11  -9    0.10    0.29
  -3   9 -11    0.14    0.25
  -9  11  -3    0.13    0.41
  11   3   9    0.23    0.14
 -11   3  -9   -0.03    0.19
 -11   9  -3   -0.51    0.23
  -3 -11   9    0.06    0.23
  -3 -11   9    0.13    0.23
 -11   9  -3   -0.11    0.26
 -11  -9   3    0.11    0.14
  -9   3 -11    0.10    0.15
   3  -9 -11   -0.14    0.26
  11  -3  -9   -0.18    0.37
  11  -9  -3    0.20    0.44
  11   9   3   -0.47    0.26
 -11  -9   3    0.39    0.36
 -11   3  -9    0.12    0.29
  -3  -9  11    0.13    0.16
   9  11   3    0.05    0.26
  -9  11  -3    0.65    0.38
   3  11   9    0.19    0.40
  -9  -3  11    0.01    0.17
  -3  11  -9   -0.10    0.39
  -3  11  -9    0.17    0.14
   9  -3 -11   -0.02    0.21
  -3   9 -11    0.00    0.14
   3   9  11    0.00    0.24
 -11  -3   9   -0.32    0.21
  -3  -9  11    0.05    0.37
  -9 -11   3   -0.37    0.38
  -9   3 -11   -0.04    0.22
   9 -11  -3   -0.03    0.28
  -9 -11   3   -0.01    0.21
 -11  -3  -9    0.14    0.35
  -3  11   9    0.19    0.28
   9  -3  11    0.15    0.21
  -9  -3 -11    0.13    0.31
   3  11  -9   -0.17    0.22
   9  11  -3    0.05    0.21
 -11  -9  -3    0.08    0.42
  -3 -11  -9   -0.31    0.43
   9   3 -11    0.36    0.17
  11   9  -3    0.16    0.15
  -3   9  11    0.16    0.39
   3 -11   9   -0.09    0.22
   9 -11   3    0.26    0.25
 -11   3   9    0.52    0.25
   3   9 -11   -0.19    0.37
  -9  11   3   -0.06    0.47
   3   9 -11    0.13    0.11
  11   3  -9    0.13    0.32
   9  11  -3   -0.14    0.38
   3  -9  11    0.17    0.18
  11  -3   9    0.03    0.19
 -11   9   3    0.03    0.29
   3 -11   9    0.04    0.25
  -9   3  11   -0.03    0.23
   3  11  -9    0.38    0.23
   3  -9  11    0.25    0.39
  -3  -9 -11   -0.13    0.39
  -9 -11  -3    0.34    0.42
  11  -9   3   -0.22    0.24
 -11  -9   5    4.94    0.29
  11   9   5    4.51    0.42
  -5 -11   9    4.77    0.33
   9  11   5    4.87    0.42
  -9   5 -11    4.42    0.51
   9  -5 -11    4.98    0.55
 -11  -9   5    3.98    0.52
  -5  11  -9    5.13    0.56
  -9 -11   5    4.69    0.34
  -5 -11   9    4.77    0.37
  11  -9  -5    5.19    0.64
  -9   5 -11    4.39    0.24
 -11   5  -9    4.79    0.30
 -11   9  -5    5.29    0.51
  -5  -9  11    4.25    0.30
   5  11   9    5.15    0.60
  -5  -9  11    4.72    0.34
   5   9  11    5.09    0.55
  -5   9 -11    5.46    0.57
 -11   5  -9    4.85    0.46
  -5  11  -9    4.65    0.26
 -11   9  -5    4.97    0.55
  -9 -11   5    4.94    0.51
  11  -5  -9    4.44    0.39
   9   5  11    4.69    0.33
   5  -9 -11    4.38    0.61
   5 -11  -9    4.20    0.43
  -9  -5  11    4.34    0.26
   9 -11  -5    4.68    0.63
  -5   9 -11    5.19    0.29
  -9  11  -5    4.76    0.36
 -11  -5   9    5.34    0.47
  -9  11  -5    5.16    0.37
  11  -5   9    5.13    0.33
  -9   5  11    5.29    0.56
 -11   9   5    4.36    0.43
   9  11  -5    4.89    0.35
   5   9 -11    4.81    0.53
 -11  -9  -5    5.19    0.61
  -9  -5 -11    5.15    0.51
   9  11  -5    5.12    0.53
   5  11  -9    5.06    0.37
   5  -9  11    4.38    0.38
   9  -5  11    4.85    0.34
  11  -9   5    4.42    0.34
   5 -11   9    4.87    0.35
 -11   5   9    5.27    0.60
   5  -9  11    5.13    0.33
  -5   9  11    4.07    0.60
   5  11  -9    4.95    0.33
   9  -5  11    4.21    0.23
  -9  11   5    4.65    0.44
  -5 -11  -9    5.13    0.60
  -5  11   9    4.55    0.42
  -5  -9 -11    5.19    0.57
  11  -5   9    4.43    0.29
   5 -11   9    5.05    0.38
 -11  -5  -9    4.90    0.37
  -9 -11  -5    4.56    0.43
   9 -11   5    5.41    0.51
   7   9  11   25.80    1.04
  -7   9 -11   26.03    1.05
  -7  -9  11   25.69    0.74
  -7  11  -9   28.27    1.10
  11   7   9   26.09    0.86
 -11  -7   9   26.94    0.83
  -9 -11   7   27.31    0.82
 -11   7  -9   25.29    0.76
 -11   9  -7   27.51    0.98
 -11  -9   7   26.87    0.75
   9  -7 -11   24.56    1.07
  -9   7 -11   26.37    0.77
  -9  -7  11   26.38    0.67
  -7  11  -9   26.99    0.86
  -7   9 -11   25.59    0.72
  -7 -11   9   26.04    0.84
   7  -9 -11   25.34    0.85
  -9  11  -7   26.09    0.96
   7  11   9   26.89    1.10
  11   9   7   25.37    1.14
  -9 -11   7   24.99    0.73
  -9  11  -7   26.43    1.05
  11  -9  -7   27.01    0.90
 -11  -7   9   27.38    0.93
 -11   9  -7   25.72    1.00
  -9  -7  11   27.15    0.95
   9  11   7   26.18    0.88
  -9   7 -11   26.79    0.81
   9 -11  -7   27.35    0.91
  -7 -11   9   26.20    0.73
  11  -7  -9   25.95    0.85
  -7  -9  11   26.55    0.76
 -11   7  -9   26.86    0.89
 -11  -9   7   26.24    0.97
   9   7  11   25.64    0.81
   7 -11  -9   26.06    1.17
  11  -7   9   26.38    0.88
  -9  11   7   26.69    0.92
   9 -11   7   26.82    0.85
 -11  -9  -7   27.91    0.88
  -9 -11  -7   27.43    0.90
   7  -9  11   26.23    0.69
   7 -11   9   26.68    1.09
 -11  -7  -9   27.13    0.86
 -11   9   7   27.44    0.90
   7  -9  11   25.93    0.83
  -7  -9 -11   25.84    0.81
  -9   7  11   26.57    1.12
   9  11  -7   26.53    0.84
  -7   9  11   26.99    0.88
   9  -7  11   25.41    0.80
   7 -11   9   26.65    0.81
   9  -7  11   26.21    0.74
  -7 -11  -9   26.28    0.86
   7  11  -9   26.38    0.93
  11  -7   9   25.90    1.00
  11  -9   7   26.20    0.79
  11  -9   7   27.29    0.76
  -7  11   9   27.00    0.91
   9 -11   7   27.04    0.93
 -11   7   9   28.11    1.17
  -9  -7 -11   26.90    1.04
  -9  11  -9   10.21    0.59
 -11  -9   9   10.39    0.45
 -11   9  -9   10.45    0.49
  -9 -11   9   11.06    0.60
  11   9   9   10.29    0.78
 -11   9  -9   11.49    0.62
  11  -9  -9   12.09    0.83
  -9  -9  11   10.50    0.45
  -9  11  -9   10.74    0.51
   9  -9 -11   10.93    0.82
  -9 -11   9   10.50    0.41
  -9   9 -11   10.32    0.51
  -9  -9  11   10.42    0.54
   9 -11  -9   11.55    0.60
   9   9  11    9.76    0.52
 -11  -9   9    9.67    0.52
  -9   9 -11   10.25    0.51
   9  11   9    9.91    0.79
   9  -9  11   11.32    0.36
  11  -9   9   10.61    0.60
 -11  -9  -9    9.86    0.77
  -9  11   9    9.93    0.59
   9  11  -9   10.56    0.43
 -11   9   9   11.38    0.58
  -9  -9 -11   10.12    0.75
   9 -11   9   10.19    0.52
   9  -9  11   10.99    0.73
  -9   9  11   10.74    0.57
  -9 -11  -9   11.46    0.80
   9 -11   9   11.05    0.41
  11  -9   9   10.32    0.71
  -1  11 -11   14.00    0.42
 -11   1 -11   13.78    0.62
  11 -11  -1   14.31    0.61
  11  -1 -11   14.37    0.72
  -1 -11  11   14.52    0.57
  11   1  11   13.99    0.45
  -1  11 -11   14.98    0.58
 -11  -1  11   14.90    0.69
  11  11   1   14.41    0.61
 -11  11  -1   14.18    0.86
  -1 -11  11   14.36    0.43
  11  11   1   14.64    0.43
 -11 -11   1   14.10    0.58
   1 -11 -11   15.01    0.87
   1  11  11   13.69    0.79
 -11 -11  -1   13.98    0.60
  -1  11  11   13.98    0.80
  11 -11   1   13.95    0.59
 -11  11   1   13.95    0.65
  11  -1  11   13.98    0.48
  -1 -11 -11   14.61    0.85
  11  11  -1   14.49    0.39
   1  11 -11   16.00    0.78
   1  11 -11   14.50    0.43
  11   1 -11   13.89    0.49
 -11  -1 -11   15.07    0.66
   1 -11  11   14.80    0.57
 -11   1  11   14.22    0.74
   1 -11  11   14.31    0.42
  11  11  -1   14.81    0.61
   3 -11 -11   49.86    1.71
  -3 -11  11   50.34    1.12
   3  11  11   49.90    1.62
  -3  11 -11   50.41    1.37
 -11  11  -3   48.57    1.35
  11  -3 -11   48.25    1.54
  -3 -11  11   50.02    1.32
 -11   3 -11   49.43    1.23
 -11 -11   3   50.63    1.08
 -11   3 -11   49.90    1.31
 -11  -3  11   49.77    1.43
  -3  11 -11   48.48    1.07
 -11  11  -3   49.86    1.56
  11 -11  -3   49.49    1.39
 -11 -11   3   49.41    1.32
  11   3  11   49.50    1.31
  11  11   3   49.20    1.43
  -3 -11 -11   50.32    1.68
   3  11 -11   51.12    1.34
  11  11  -3   49.01    1.07
   3 -11  11   50.62    1.65
  11 -11   3   49.54    1.60
 -11  -3 -11   50.25    1.26
 -11  11   3   50.49    1.47
   3 -11  11   49.41    1.07
  11   3 -11   50.01    1.40
   3  11 -11   51.65    1.14
 -11   3  11   51.24    1.34
  -3  11  11   49.50    1.65
  11  -3  11   49.45    1.45
 -11 -11  -3   51.12    1.42
  11  11   5  182.50    5.16
  -5  11 -11  179.57    4.36
   5  11  11  184.68    5.41
  11 -11  -5  142.91    4.75
 -11  11  -5  189.15    5.41
 -11  11  -5  186.63    5.33
  -5 -11  11  181.12    4.28
 -11   5 -11  184.01    4.78
  -5 -11  11  185.62    5.24
 -11   5 -11  180.69    4.80
 -11 -11   5  184.70    4.46
 -11  -5  11  180.59    4.88
 -11 -11   5  183.88    4.91
   5 -11 -11  181.44    5.05
  -5  11 -11  185.17    5.39
  11  -5 -11  183.65    5.33
 -11  -5 -11  185.97    4.95
  -5  11  11  185.52    5.09
  11  11  -5  189.73    4.60
   5  11 -11  185.44    4.96
   5 -11  11  185.83    5.06
  11  -5  11  186.49    5.19
 -11   5  11  187.60    5.08
  11 -11   5  184.17    4.92
   5 -11  11  193.30    4.53
 -11  11   5  187.59    5.27
  -5 -11 -11  183.96    5.08
   5  11 -11  189.13    4.46
  11  -5  11  183.98    4.56
 -11 -11  -5  183.26    5.50
  11   7  11   22.32    1.00
 -11 -11   7   22.19    0.72
 -11  -7  11   22.94    0.83
 -11  11  -7   22.91    0.73
  -7 -11  11   22.46    0.73
  11  -7 -11   22.05    1.06
 -11 -11   7   23.35    0.93
  -7  11 -11   22.07    0.57
 -11  -7  11   23.50    0.67
   7 -11 -11   22.46    1.10
   7  11  11   21.23    0.76
  11 -11  -7   23.14    0.84
  -7  11 -11   22.40    0.79
  -7 -11  11   23.34    0.91
 -11   7 -11   22.00    0.95
 -11  11  -7   22.64    0.75
  11  11   7   22.27    1.09
 -11   7 -11   23.01    0.78
  11 -11   7   21.97    1.00
 -11  11   7   23.40    1.19
 -11  -7 -11   22.21    1.00
  11 -11   7   22.69    0.90
  11  -7  11   22.22    0.77
 -11 -11  -7   22.47    1.08
  -7 -11 -11   22.10    1.05
   7  11 -11   22.75    0.71
 -11   7  11   22.38    0.81
  -7  11  11   22.92    0.82
  11  -7  11   21.23    0.73
  11  11  -7   22.95    0.73
   7 -11  11   22.22    0.78
   7 -11  11   23.51    0.69
  11 -11  -9    6.76    0.52
  -9 -11  11    6.86    0.50
 -11  11  -9    6.25    0.57
  11  11   9    6.76    0.50
   9 -11 -11    7.85    0.79
 -11 -11   9    6.39    0.48
 -11  -9  11    6.95    0.36
  -9 -11  11    6.71    0.38
 -11  11  -9    6.17    0.67
  11   9  11    6.08    0.47
  -9  11 -11    5.82    0.47
   9  11  11    6.12    0.72
  -9  11 -11    5.73    0.47
 -11 -11   9    6.56    0.39
 -11  -9  11    7.35    0.37
 -11   9 -11    6.61    0.51
 -11  -9  11    6.41    0.53
  11  -9 -11    5.97    0.74
 -11   9 -11    6.90    0.45
 -11  11   9    5.51    0.81
  11 -11   9    7.08    0.69
  -9 -11 -11    6.65    0.73
  11  -9  11    5.98    0.33
   9 -11  11    6.69    0.45
 -11 -11  -9    6.44    0.51
 -11   9  11    6.74    0.78
  11  -9  11    6.24    0.46
  11 -11   9    6.37    0.37
   9 -11  11    6.29    0.70
  -9  11  11    5.86    0.52
 -11  -9 -11    6.28    0.47
  11  11  11  566.64   21.33
 -11  11 -11  586.43   21.45
 -11 -11  11  561.95   19.71
 -11 -11  11  562.04   19.42
  11 -11 -11  510.54   19.78
 -11  11 -11  579.25   19.95
 -11  11  11  577.84   21.88
  11 -11  11  547.58   19.82
 -11 -11 -11  574.20   20.75
  11 -11  11  570.83   19.79
   0  12   0   45.39    1.48
 -12   0   0   44.74    1.18
  12   0   0   45.68    1.19
   0 -12   0   46.26    1.18
   0   0 -12   42.92    0.87
   0   0  12   44.99    0.88
 -12   0  -2    0.21    0.15
   0 -12   2    0.20    0.25
   0  12  -2    0.45    0.23
   0 -12  -2    0.63    0.28
   0  12   2    0.29    0.28
 -12  -2   0   -0.16    0.41
   0  12  -2    0.30    0.38
 -12   0   2    0.74    0.42
  -2  12   0    0.46    0.42
   2  12   0   -0.25    0.40
   0  -2 -12    0.25    0.15
   0   2  12    0.52    0.22
  -2   0 -12    0.39    0.16
  -2   0  12    0.42    0.19
 -12   2   0    0.78    0.42
   0   2 -12    0.15    0.09
  -2 -12   0   -0.33    0.26
  12   0  -2    1.04    0.41
   2   0 -12    0.34    0.19
   0  -2  12    0.39    0.11
   2 -12   0    0.36    0.27
 -12   0  -2    0.10    0.40
   2   0  12    0.51    0.21
  12   0   2    0.52    0.25
  12  -2   0    0.06    0.25
  -2  12  -2   14.56    0.54
  -2 -12   2   14.98    0.73
  -2  -2  12   14.81    0.39
 -12   2  -2   14.60    0.56
   2 -12  -2   14.36    0.61
  -2  12  -2   15.04    0.55
  -2   2 -12   13.30    0.24
 -12  -2   2   15.31    0.80
   2   2  12   14.20    0.48
   2  -2 -12   14.45    0.53
  12  -2  -2   14.57    0.57
 -12   2  -2   14.27    0.46
   2  12   2   13.65    0.58
 -12   2   2   14.01    0.56
  -2   2  12   14.56    0.52
  -2  12   2   14.35    0.83
   2  12  -2   14.23    0.49
 -12  -2  -2   15.40    0.58
  -2 -12  -2   13.97    0.83
  12  -2   2   14.43    0.78
   2   2 -12   14.63    0.38
  -2  -2 -12   14.03    0.38
   2  -2  12   14.33    0.30
 -12  -2  -2   15.08    0.31
   2 -12   2   14.34    0.77
   2  -2  12   14.03    0.55
   2  12  -2   14.94    0.73
  12   0   4    4.86    0.26
   0 -12   4    5.08    0.32
   0  -4  12    4.64    0.37
 -12   0  -4    5.04    0.25
   0  12  -4    4.57    0.47
  12  -4   0    4.75    0.39
   4 -12   0    4.79    0.39
   0 -12  -4    4.69    0.64
   0  -4 -12    4.29    0.42
   0  12   4    4.79    0.40
  12   0  -4    4.89    0.37
   4  12   0    4.58    0.29
  -4 -12   0    4.80    0.56
   0 -12   4    4.54    0.35
   0   4  12    4.75    0.26
   4  12   0    5.12    0.55
   4   0  12    5.13    0.27
  -4  12   0    4.72    0.39
 -12   0   4    5.58    0.57
   0  12  -4    4.63    0.33
  -4   0 -12    5.05    0.27
 -12   0  -4    4.93    0.37
 -12   4   0    4.58    0.38
  -4   0  12    4.74    0.34
   4   0 -12    5.06    0.32
   4  -2 -12    6.42    0.42
  -4  12  -2    7.02    0.59
 -12   4  -2    6.45    0.29
   2 -12  -4    6.43    0.47
 -12  -2   4    6.50    0.59
   2  12   4    6.24    0.65
  -2  12  -4    6.60    0.58
   4   2  12    6.59    0.26
  -2  -4  12    5.59    0.60
  -4 -12   2    6.15    0.57
   2  -4 -12    6.58    0.33
  -2 -12   4    6.43    0.53
  -2  -4  12    6.53    0.21
  12  -4  -2    6.11    0.42
 -12   4  -2    6.09    0.61
  12   2   4    6.69    0.22
 -12   2  -4    6.30    0.34
  12  -2  -4    5.53    0.40
 -12  -4   2    6.29    0.59
   2   4  12    6.90    0.29
  -4  -2  12    6.30    0.30
   4  12   2    6.37    0.63
  -4  12  -2    6.39    0.39
  -4   2 -12    6.55    0.28
   4 -12  -2    6.34    0.66
 -12   2  -4    6.70    0.58
  -2 -12   4    6.65    0.52
  12  -2   4    5.64    0.37
 -12   4   2    6.61    0.66
  -2   4  12    5.80    0.30
  -2 -12  -4    7.05    0.46
 -12  -2  -4    6.33    0.21
  -2  -4 -12    6.54    0.45
  -4  12   2    5.77    0.44
   4   2 -12    6.15    0.28
 -12  -2  -4    6.27    0.59
   2  -4  12    6.50    0.41
   2  12  -4    6.42    0.34
   4  -2  12    6.31    0.39
 -12   2   4    6.20    0.42
  12  -4   2    6.43    0.58
   4 -12   2    7.48    0.61
   2 -12   4    6.47    0.41
  -4 -12  -2    6.80    0.43
  12  -2   4    6.99    0.26
  -4  -2 -12    5.93    0.37
   2 -12   4    6.40    0.36
  -4   2  12    6.46    0.30
   4  12  -2    6.59    0.33
   2  12  -4    6.52    0.36
  12   2  -4    6.47    0.59
   4  12  -2    5.52    0.56
  -2  12   4    5.99    0.66
  -4  12  -4   41.98    1.12
  -4 -12   4   42.87    1.07
  -4   4 -12   42.99    0.70
  -4  -4  12   42.99    0.84
 -12  -4   4   41.93    1.11
   4  12   4   41.33    1.17
   4   4  12   41.85    1.13
  -4  12  -4   41.73    1.07
  12  -4  -4   41.50    1.15
  -4 -12   4   43.78    1.23
 -12   4  -4   41.43    1.10
 -12   4  -4   41.00    1.08
  12   4   4   42.24    0.70
  -4   4 -12   41.68    0.75
   4 -12  -4   42.06    1.51
   4  -4 -12   41.56    1.20
   4  12  -4   41.31    1.02
   4 -12   4   42.07    1.29
  -4  -4 -12   41.05    1.15
  -4   4  12   40.31    0.99
  -4 -12  -4   43.51    1.18
   4  -4  12   41.35    1.13
  -4  12   4   41.78    1.51
   4  12  -4   41.41    1.28
  12  -4   4   42.13    1.33
 -12   4   4   41.23    1.18
   0 -12  -6    7.43    0.49
   6 -12   0    8.32    0.68
 -12  -6   0    7.72    0.44
   6   0 -12    7.39    0.41
   0  -6  12    7.72    0.44
   6  12   0    8.13    0.45
  -6 -12   0    8.46    0.65
 -12   0  -6    8.29    0.35
 -12   0  -6    7.84    0.59
   6   0  12    7.90    0.57
 -12   6   0    7.15    0.45
   0  12  -6    7.76    0.49
  12   0   6    7.68    0.36
  12  -6   0    7.58    0.44
   0  12   6    8.99    0.48
   0   6  12    7.66    0.36
   0  12  -6    8.23    0.42
  -6   0 -12    7.43    0.37
   6  12   0    8.13    0.44
   0 -12   6    8.10    0.42
 -12   0   6    8.08    0.64
  12   0  -6    8.23    0.43
   0 -12   6    8.18    0.50
   0  -6 -12    8.15    0.56
  -6  12   0    7.73    0.48
  -6   0  12    8.55    0.46
 -12   2  -6   22.18    0.66
  -2 -12   6   20.87    0.65
 -12   6  -2   21.29    0.77
 -12  -6   2   21.67    0.41
   6   2  12   21.64    0.55
  -6   2 -12   21.08    0.53
   2  12   6   22.74    1.02
   6  12   2   21.56    0.75
  -2  12  -6   21.52    0.77
   2  -6 -12   21.75    0.66
   2 -12  -6   21.94    0.80
   2   6  12   22.17    0.81
  -6  12  -2   21.57    0.99
  -2   6 -12   22.99    0.73
  -6   2 -12   22.03    0.55
  12  -2  -6   20.75    0.94
  -6 -12   2   22.71    0.92
 -12   2  -6   21.12    0.66
   6  -2 -12   21.60    0.76
  -2  -6  12   21.71    0.39
  -2 -12   6   21.93    0.78
  12   2   6   21.49    0.52
  -6  12  -2   21.27    0.71
  -2  12  -6   21.81    0.70
 -12  -2   6   20.83    0.90
   6 -12  -2   21.76    0.76
  -2  -6  12   21.56    0.96
 -12   6  -2   21.83    0.74
  -2  -6  12   21.63    0.39
  12  -6  -2   21.90    1.00
  -6  -2  12   21.72    0.51
   2 -12   6   21.42    0.70
  -2 -12  -6   22.57    1.06
   2  12  -6   21.24    0.76
  -2   6  12   21.94    0.83
   2  -6  12   22.11    0.73
   6  -2  12   21.42    0.90
 -12   6   2   21.62    0.75
   2  12  -6   23.30    0.88
  -2  12   6   20.92    0.76
   6   2 -12   22.39    0.62
  12   2  -6   21.50    0.69
 -12   2   6   21.72    0.97
  -6  -2 -12   21.43    0.70
 -12  -6  -2   20.56    0.96
   6  12  -2   21.42    0.57
  12  -2   6   21.66    0.67
   6  12  -2   21.48    0.69
  -6  12   2   20.67    0.78
   2 -12   6   21.88    0.60
  12  -2   6   20.71    0.66
  -6   2  12   21.73    0.79
   6 -12   2   20.54    0.96
  -6 -12  -2   21.79    0.74
  12  -6   2   21.47    0.94
  -2  -6 -12   21.52    0.85
  -4  12  -6    1.96    0.39
  -6   4 -12    2.03    0.20
 -12  -6   4    2.06    0.18
 -12  -4   6    2.25    0.45
   4  12   6    2.08    0.53
  12   4   6    2.39    0.18
  -4  12  -6    2.37    0.32
  -4 -12   6    2.06    0.25
   4  -6 -12    2.35    0.29
  -6  -4  12    2.37    0.25
   6 -12  -4    1.75    0.58
  -6 -12   4    2.22    0.28
   6   4  12    1.89    0.24
  -6 -12   4    2.28    0.23
   4   6  12    2.46    0.39
  -4  -6  12    2.26    0.18
  -4  -6  12    1.95    0.23
  12  -4  -6    1.85    0.33
  12  -6  -4    2.06    0.52
  -6  12  -4    2.58    0.33
 -12   6  -4    3.08    0.47
   6  -4 -12    1.23    0.41
  -4 -12   6    2.03    0.25
  -4  -6  12    2.56    0.30
  -6   4 -12    2.38    0.47
  12   6   4    1.84    0.12
 -12   4  -6    2.00    0.28
 -12   4  -6    1.88    0.22
  -4   6 -12    2.00    0.17
  -6  12  -4    2.59    0.47
   6  12   4    2.07    0.34
   4 -12  -6    2.68    0.60
 -12   6  -4    2.24    0.37
  -4   6 -12    2.32    0.50
  -4  12   6    2.38    0.36
  -4 -12  -6    2.46    0.54
   6  -4  12    1.72    0.30
   4 -12   6    2.44    0.25
 -12  -6  -4    2.13    0.33
  -6 -12  -4    2.49    0.35
  12  -4   6    2.42    0.43
   4 -12   6    2.67    0.48
   6 -12   4    1.99    0.45
 -12  -4  -6    2.22    0.48
   4  12  -6    1.87    0.25
   6  12  -4    2.04    0.35
   6   4 -12    2.20    0.24
   6  12  -4    1.96    0.28
  -6  -4 -12    2.25    0.37
   4  -6  12    2.43    0.48
  -4   6  12    2.10    0.28
 -12   6   4    2.01    0.56
  12  -4   6    2.62    0.23
   4  12  -6    2.13    0.41
  -4  -6 -12    2.60    0.42
  -6  12   4    1.75    0.38
  12  -6   4    2.44    0.45
  -6   4  12    2.18    0.27
 -12   4   6    3.15    0.54
  -6 -12   6   18.00    0.69
  -6  -6  12   17.73    0.60
   6   6  12   16.59    0.57
  -6  -6  12   17.15    0.40
  -6   6 -12   17.66    0.44
 -12  -6   6   17.57    0.51
  -6  12  -6   17.48    0.76
  -6   6 -12   18.26    0.85
   6  -6 -12   16.48    0.82
  12  -6  -6   17.59    0.91
   6 -12  -6   17.16    0.70
  -6 -12   6   18.14    0.74
   6  12   6   18.23    0.94
 -12  -6   6   18.21    0.82
 -12   6  -6   17.10    0.71
 -12   6  -6   17.94    0.80
  -6  12  -6   17.59    0.64
   6  12  -6   17.22    0.71
   6  -6  12   17.76    0.85
  -6   6  12   17.49    0.60
 -12  -6  -6   17.53    0.64
  12  -6   6   17.77    0.77
 -12   6   6   17.73    0.70
  12  -6   6   17.24    0.55
  -6 -12  -6   17.26    0.67
  -6  12   6   18.72    1.00
   6  -6  12   17.45    0.42
   6  12  -6   17.17    0.74
   6 -12   6   18.20    0.89
  -6  -6 -12   17.24    0.76
   6 -12   6   17.64    0.56
   8   0  12    2.77    0.28
   0 -12  -8    3.71    0.60
 -12   0   8    2.76    0.50
   0  -8  12    3.27    0.16
   0  -8 -12    3.34    0.34
  12  -8   0    2.90    0.35
   0 -12   8    3.62    0.34
 -12   0  -8    3.59    0.31
  -8   0  12    2.93    0.26
   0  -8  12    3.58    0.35
  -8 -12   0    2.92    0.35
  -8  12   0    3.26    0.58
   8  12   0    3.33    0.35
  12   0  -8    3.34    0.48
   0  12  -8    2.96    0.33
 -12   0  -8    2.88    0.31
 -12   8   0    2.89    0.58
   0   8 -12    3.16    0.17
   0 -12   8    3.17    0.35
 -12  -8   0    3.30    0.35
   0  12   8    3.15    0.37
   0  12  -8    3.10    0.32
  -8   0 -12    3.69    0.34
   0   8 -12    3.00    0.53
  12   0   8    3.61    0.32
   0   8  12    3.47    0.31
   8  12   0    3.37    0.30
   8 -12   0    3.49    0.55
   8   0 -12    3.18    0.25
   8  12   2   11.89    0.77
  -2   8 -12   12.84    0.54
  -2   8 -12   12.03    0.28
  12  -2  -8   11.55    0.71
   8  -2 -12   11.54    0.61
  12   2   8   12.25    0.44
  -2  12  -8   11.68    0.73
  -2  12  -8   11.52    0.51
  -2 -12   8   12.17    0.51
  -8  12  -2   11.57    0.55
 -12  -8   2   11.85    0.31
 -12  -2   8   12.55    0.68
  -8   2 -12   11.51    0.45
 -12   2  -8   11.74    0.46
  -2  -8  12   11.47    0.71
   2 -12  -8   12.26    0.84
 -12   8  -2   11.90    0.54
  -8  -2  12   12.09    0.39
 -12   2  -8   11.73    0.52
 -12   8  -2   11.97    0.46
  -8 -12   2   11.26    0.51
  -2  -8  12   11.66    0.33
 -12  -8   2   11.25    0.73
   2  -8 -12   11.54    0.74
  -2 -12   8   12.30    0.68
   2   8  12   12.12    0.48
  12  -8  -2   12.58    0.79
  -8   2 -12   11.82    0.45
   2  12   8   11.93    0.55
  -8  12  -2   12.35    0.73
   8 -12  -2   11.09    0.57
  -2   8  12   11.51    0.69
   8   2 -12   11.61    0.39
   2  -8  12   12.15    0.77
   2 -12   8   11.66    0.52
  -8   2  12   11.45    0.45
  12  -2   8   11.62    0.52
   2  12  -8   11.78    0.38
   8  12  -2   12.31    0.47
   8  -2  12   12.02    0.48
  12   2  -8   11.83    0.49
   2  -8  12   12.03    0.27
 -12   2   8   11.86    0.75
  12  -8   2   10.90    0.72
   2  12  -8   12.40    0.71
  -8 -12  -2   11.97    0.54
 -12  -8  -2   11.75    0.53
  -2 -12  -8   11.67    0.82
   2   8 -12   12.23    0.73
  -8  12   2   12.27    0.59
  -8  -2 -12   12.36    0.41
 -12  -2  -8   11.71    0.49
   8 -12   2   11.71    0.73
  -2  12   8   13.02    0.57
 -12   8   2   12.49    0.59
  -2  -8 -12   11.85    0.50
   2 -12   8   11.63    0.52
   8  12  -2   11.15    0.51
   4  -8 -12    3.72    0.35
   4   8  12    2.95    0.46
  12  -4  -8    3.05    0.35
 -12   8  -4    2.96    0.34
  12   4   8    3.61    0.26
 -12   4  -8    3.14    0.40
  -8  12  -4    3.58    0.52
  -4  12  -8    3.26    0.37
  -8 -12   4    3.76    0.35
  -8  12  -4    3.90    0.53
   4 -12  -8    4.25    0.61
   8  -4 -12    3.66    0.47
  -4 -12   8    3.66    0.36
  -4 -12   8    3.37    0.47
 -12   4  -8    3.11    0.29
  12  -8  -4    3.90    0.60
  -8  -4  12    3.59    0.34
  -8 -12   4    3.60    0.33
  -4  12  -8    4.16    0.54
   8   4  12    3.89    0.42
  -4   8 -12    3.28    0.36
   4  12   8    3.60    0.57
 -12  -8   4    5.25    0.52
 -12   8  -4    3.37    0.44
   8 -12  -4    3.62    0.39
 -12  -4   8    3.99    0.46
  -4  -8  12    3.76    0.28
 -12  -8   4    3.27    0.21
  -4   8 -12    3.41    0.23
  -8   4 -12    4.38    0.49
  -8   4 -12    3.55    0.29
  -4  -8  12    3.28    0.34
   8  12   4    3.02    0.37
   4  12  -8    3.11    0.37
  -8   4  12    3.45    0.49
   4 -12   8    3.65    0.37
   8  -4  12    3.69    0.49
  -4  -8 -12    3.68    0.50
   4  -8  12    3.44    0.22
  12  -4   8    3.68    0.41
  -4 -12  -8    3.38    0.58
  12  -4   8    2.92    0.28
  -8 -12  -4    3.13    0.38
  -8  12   4    3.69    0.61
 -12  -4  -8    3.63    0.51
   8  12  -4    3.74    0.24
  12  -8   4    3.71    0.33
   8 -12   4    3.41    0.34
  -8  -4 -12    3.27    0.29
   8  12  -4    4.15    0.51
 -12   8   4    3.84    0.41
 -12   4   8    3.46    0.36
  -4  12   8    4.70    0.60
  -4   8  12    3.56    0.33
   4 -12   8    3.83    0.35
   8   4 -12    3.17    0.32
   4  12  -8    3.77    0.48
 -12  -8  -4    3.54    0.55
   4  -8  12    3.63    0.36
   8  -6 -12    2.20    0.47
  -8  12  -6    1.94    0.44
  -6  12  -8    2.11    0.36
   8  12   6    2.41    0.33
 -12   8  -6    2.06    0.27
  12  -8  -6    1.95    0.35
 -12  -8   6    1.87    0.24
  -8  12  -6    2.77    0.49
  -8   6 -12    1.90    0.26
   8 -12  -6    1.87    0.36
 -12   8  -6    2.02    0.29
  12   8   6    1.83    0.33
  -8 -12   6    2.04    0.34
  -8  -6  12    2.33    0.42
   6  12   8    2.26    0.34
   6   8  12    2.07    0.29
  -6   8 -12    2.53    0.48
 -12  -6   8    2.48    0.42
   8   6  12    1.93    0.42
   6  -8 -12    1.83    0.32
  -6  12  -8    1.65    0.49
  -8 -12   6    2.50    0.41
   6 -12  -8    2.13    0.36
  -6  -8  12    1.85    0.24
  -6  -8  12    1.98    0.24
 -12  -8   6    2.04    0.44
  -6   8 -12    2.17    0.22
  -8   6 -12    2.38    0.30
  -6 -12   8    1.89    0.39
  -6 -12   8    2.14    0.36
 -12   6  -8    2.10    0.25
  12  -6  -8    1.68    0.33
  -6  -8  12    2.22    0.28
  -8  -6  12    2.25    0.29
 -12   6  -8    1.93    0.40
   8  -6  12    2.13    0.47
  -6  -8 -12    1.64    0.46
  -8   6  12    2.11    0.49
 -12   6   8    1.40    0.54
  12  -8   6    2.17    0.28
  -6  12   8    1.56    0.37
 -12  -6  -8    2.14    0.50
 -12   8   6    1.64    0.37
  12  -8   6    2.24    0.42
 -12  -8  -6    2.21    0.34
  12  -6   8    2.21    0.26
   8  12  -6    1.68    0.43
   8  12  -6    2.09    0.34
   6  -8  12    1.71    0.49
  -6 -12  -8    1.61    0.34
   6  12  -8    2.08    0.23
   6  -8  12    2.01    0.20
   6  12  -8    2.29    0.40
  -8  12   6    1.88    0.38
   6 -12   8    2.21    0.50
   6 -12   8    2.15    0.23
  -6   8  12    1.49    0.33
  12  -6   8    2.00    0.26
   8 -12   6    1.85    0.49
   8  -6  12    1.70    0.24
   8 -12   6    1.97    0.41
  -8  -6 -12    2.21    0.29
  -8 -12  -6    2.10    0.35
  -8   8 -12   50.42    1.63
 -12  -8   8   52.53    1.33
  -8   8 -12   56.92    1.27
   8  -8 -12   52.11    1.43
  -8 -12   8   49.82    1.21
  -8  -8  12   51.00    1.27
  -8  -8  12   51.65    1.54
  -8  12  -8   49.85    1.37
  -8  12  -8   49.60    1.44
 -12  -8   8   51.37    1.29
   8   8  12   50.95    1.38
   8  12   8   51.10    1.78
  -8 -12   8   51.65    1.27
  -8  -8  12   51.25    1.27
 -12   8  -8   50.59    1.52
   8 -12  -8   50.46    1.81
  12   8   8   51.45    1.76
  12  -8  -8   51.35    1.76
 -12   8  -8   50.83    1.31
   8  -8  12   51.21    1.18
   8  12  -8   51.95    1.46
  -8  12   8   50.33    1.49
   8  -8  12   51.36    1.40
  -8 -12  -8   52.30    1.47
   8 -12   8   51.22    1.42
  -8   8  12   52.96    1.45
  12  -8   8   52.44    1.31
  12  -8   8   49.56    1.32
 -12   8   8   51.81    1.51
  -8  -8 -12   51.61    1.38
   8 -12   8   49.02    1.68
   8  12  -8   51.83    1.48
 -12  -8  -8   53.00    1.74
  10   0 -12   18.15    0.73
   0 -12 -10   17.74    0.69
  12 -10   0   17.79    0.66
  12   0 -10   18.08    0.61
   0 -12  10   17.21    0.54
 -10 -12   0   17.96    0.67
  10 -12   0   19.13    0.69
  10  12   0   17.99    0.69
   0 -10  12   18.13    0.65
 -12   0  10   18.01    0.61
   0  10 -12   18.36    0.41
   0  10  12   17.73    0.82
  12  10   0   17.74    0.42
   0 -10 -12   18.70    0.92
   0  12 -10   18.79    0.67
  10  12   0   17.89    0.50
 -10  12   0   18.58    0.97
 -12  10   0   18.86    0.72
   0  12 -10   18.02    0.54
   0 -10  12   18.01    0.41
   0  12  10   17.72    0.92
 -12   0 -10   18.34    0.57
  10   0  12   17.50    0.73
 -12 -10   0   18.20    0.66
 -10   0 -12   18.75    0.68
   0  10 -12   17.56    0.65
 -10   0  12   18.16    0.76
   0 -12  10   17.80    0.65
  12   0  10   18.00    0.65
   2  10  12    7.87    0.61
 -12   2 -10    8.36    0.37
   2 -10 -12    8.18    0.47
  -2  10 -12    8.45    0.45
  12 -10  -2    8.20    0.48
  12   2  10    7.19    0.42
  -2 -12  10    7.38    0.42
  10  -2 -12    7.52    0.39
 -12  -2  10    7.01    0.38
   2  12  10    7.79    0.66
  12  10   2    8.14    0.47
  -2 -10  12    7.71    0.45
 -12  10  -2    8.57    0.59
 -12   2 -10    8.13    0.35
  -2  10 -12    7.76    0.32
   2 -12 -10    7.23    0.49
  12  -2 -10    7.49    0.42
  12  10   2    8.13    0.26
 -12 -10   2    7.99    0.44
 -12 -10   2    8.11    0.26
 -10 -12   2    8.12    0.45
  10   2  12    8.27    0.50
  -2 -10  12    7.96    0.28
  -2 -12  10    7.41    0.38
  10 -12  -2    8.03    0.48
  10  12   2    7.37    0.47
 -10   2 -12    7.32    0.43
 -10  12  -2    8.33    0.48
 -10  12  -2    7.72    0.63
 -10  -2  12    7.92    0.50
  -2  12 -10    7.64    0.38
  -2  12 -10    7.71    0.44
 -12  10  -2    7.60    0.68
  -2 -12 -10    7.68    0.47
 -12 -10  -2    7.96    0.48
  10 -12   2    7.40    0.44
  12   2 -10    7.64    0.39
  -2  12  10    8.19    0.68
  12  10  -2    7.65    0.26
 -10  -2 -12    7.51    0.51
   2  10 -12    8.13    0.35
   2 -12  10    8.32    0.45
   2 -12  10    7.35    0.37
 -12  10   2    7.80    0.50
  10  -2  12    8.21    0.55
  10  12  -2    8.25    0.65
 -12  -2 -10    7.93    0.39
  10   2 -12    7.99    0.49
   2 -10  12    7.06    0.26
  10  12  -2    7.72    0.35
 -10   2  12    7.44    0.41
   2  12 -10    7.61    0.38
   2  10 -12    7.38    0.63
  -2 -10 -12    7.80    0.66
   2 -10  12    7.21    0.66
 -10 -12  -2    7.34    0.46
  -2  10  12    7.01    0.63
 -10  12   2    8.01    0.51
 -12   2  10    8.05    0.64
  12  -2  10    7.48    0.49
  12 -10   2    7.37    0.65
   2  12 -10    7.67    0.61
   4 -12 -10   50.02    1.77
  12  -4 -10   51.50    1.66
  12  10   4   52.63    1.51
  10 -12  -4   50.31    1.80
 -10   4 -12   53.14    1.56
  -4 -12  10   52.94    1.37
 -10  12  -4   52.11    1.67
 -12 -10   4   53.20    1.41
 -12  10  -4   55.06    1.74
 -12   4 -10   52.85    1.28
 -12   4 -10   53.47    1.50
 -12  -4  10   51.56    1.31
 -10  12  -4   53.53    1.70
 -10   4 -12   52.83    1.17
 -12 -10   4   53.10    1.11
  12 -10  -4   52.47    1.79
  10  12   4   52.41    1.49
  -4 -10  12   51.93    1.11
  10  -4 -12   51.69    1.61
   4  12  10   51.97    1.45
  -4  12 -10   53.02    1.26
 -10 -12   4   52.85    1.67
  -4  12 -10   54.18    1.46
  -4 -12  10   53.04    1.29
   4 -10 -12   50.81    1.42
  12   4  10   52.65    1.29
 -10  -4  12   51.95    1.21
  -4 -10  12   54.46    1.68
 -12  10  -4   53.67    1.38
 -10 -12   4   54.10    1.25
   4  10  12   51.71    1.40
  -4  10 -12   50.97    1.15
  -4  10 -12   53.39    1.72
 -10 -12  -4   53.00    1.48
  10   4 -12   51.93    1.39
   4  12 -10   54.04    1.32
   4  10 -12   54.82    1.70
  10  12  -4   52.98    1.42
  10  -4  12   54.46    1.63
   4 -12  10   50.09    1.07
  -4  12  10   50.97    1.45
 -12 -10  -4   54.38    1.78
  12  10  -4   52.26    1.11
  12  -4  10   54.03    1.52
 -12  10   4   51.81    1.51
   4 -10  12   51.88    1.04
 -10  -4 -12   53.04    1.33
 -12   4  10   52.75    1.72
  10  12  -4   54.71    1.30
 -10   4  12   51.91    1.64
  -4  10  12   51.92    1.69
  12 -10   4   51.77    1.39
  -4 -10 -12   53.26    1.71
   4  12 -10   53.22    1.62
   4 -10  12   52.41    1.71
 -12  -4 -10   51.94    1.60
  -4 -12 -10   52.99    1.78
   4 -12  10   52.81    1.70
 -10  12   4   51.25    1.52
  10 -12   4   51.64    1.63
 -12   6 -10    5.22    0.30
 -10  12  -6    4.84    0.39
 -12 -10   6    4.77    0.36
  -6  12 -10    4.76    0.38
 -12 -10   6    5.17    0.32
 -10  12  -6    4.51    0.36
 -10  -6  12    5.21    0.41
 -10 -12   6    5.03    0.52
 -12  10  -6    4.73    0.38
  -6  10 -12    4.97    0.30
  12 -10  -6    5.01    0.65
  10   6  12    5.22    0.37
   6 -12 -10    4.77    0.43
  12  10   6    5.02    0.41
  -6 -12  10    5.06    0.34
  10 -12  -6    4.76    0.46
 -10 -12   6    4.33    0.37
 -12   6 -10    4.93    0.51
  12  -6 -10    4.53    0.60
  10  -6 -12    4.77    0.58
  -6  10 -12    4.97    0.59
  -6 -10  12    4.48    0.33
   6  12  10    3.92    0.39
   6 -10 -12    4.54    0.63
  -6 -10  12    5.37    0.54
  -6  12 -10    4.81    0.39
  10  12   6    5.35    0.64
 -10   6 -12    4.62    0.53
  -6 -12  10    4.49    0.38
   6  10  12    4.25    0.57
 -12  -6  10    4.90    0.33
 -10   6 -12    4.77    0.37
 -12  10  -6    4.82    0.53
 -10  12   6    4.87    0.70
   6  12 -10    5.15    0.40
 -12  10   6    5.15    0.47
 -10 -12  -6    4.38    0.43
  10  -6  12    4.24    0.34
 -12  -6 -10    5.36    0.58
  -6  12  10    4.29    0.43
 -12 -10  -6    4.60    0.62
   6 -12  10    4.24    0.60
  -6  10  12    4.47    0.41
  10  12  -6    5.01    0.38
  -6 -10 -12    5.24    0.39
 -12   6  10    4.32    0.41
   6 -10  12    4.67    0.40
  12  -6  10    3.85    0.42
  10  -6  12    4.99    0.55
   6 -10  12    4.89    0.28
 -10  -6 -12    4.69    0.53
  12  -6  10    4.91    0.34
  10 -12   6    4.95    0.35
  -6 -12 -10    4.57    0.41
  12 -10   6    4.96    0.53
 -10   6  12    4.72    0.58
   6 -12  10    5.08    0.37
   6  12 -10    5.19    0.51
 -12  -8  10   30.34    1.06
   8  10  12   29.85    1.22
 -12 -10   8   30.15    1.09
  -8  12 -10   29.09    0.94
 -12   8 -10   29.64    1.00
  -8  10 -12   29.38    0.83
  -8  12 -10   29.20    0.94
 -10 -12   8   30.26    0.78
 -10 -12   8   30.27    0.87
 -10  -8  12   29.66    0.77
  -8 -12  10   28.57    0.83
 -12 -10   8   29.75    0.73
  10  -8 -12   29.66    0.97
  12  10   8   29.91    1.30
 -12  10  -8   31.53    1.14
 -12   8 -10   28.90    1.12
  12 -10  -8   29.17    1.03
 -10  12  -8   29.17    0.85
  10 -12  -8   29.37    1.34
 -12  -8  10   29.94    0.78
  -8 -12  10   30.04    0.96
  10  12   8   30.12    1.02
  12   8  10   29.11    0.97
  12  -8 -10   29.36    0.98
 -10  -8  12   29.56    1.06
 -10   8 -12   28.60    0.91
   8  12  10   28.90    0.98
  -8 -10  12   29.51    0.87
  -8  10 -12   29.71    1.20
   8 -10 -12   29.24    0.99
  -8 -10  12   29.21    1.09
  10   8  12   29.06    1.18
 -10  12  -8   29.94    1.19
 -10   8 -12   29.11    0.88
 -12  10  -8   29.36    1.11
   8 -12 -10   28.90    1.31
 -10  -8 -12   29.98    0.94
  -8 -12 -10   30.17    1.02
  10  -8  12   30.02    0.94
  12 -10   8   29.02    0.90
   8 -10  12   29.77    0.80
 -12  10   8   30.51    1.06
 -10 -12  -8   29.98    1.28
 -12   8  10   30.10    1.33
  12 -10   8   29.96    1.07
   8 -12  10   30.41    0.92
   8  12 -10   30.48    1.08
 -12 -10  -8   30.34    1.01
   8 -12  10   28.25    0.93
  -8  10  12   29.75    0.97
 -10  12   8   30.11    1.37
 -10   8  12   30.30    1.00
  10 -12   8   29.44    0.95
  -8  12  10   30.22    1.02
   8 -10  12   29.61    1.22
  12  -8  10   28.70    0.98
  12  -8  10   30.23    0.90
  -8 -10 -12   29.50    0.96
  10  12  -8   30.69    0.97
 -12  -8 -10   29.76    0.97
  10  -8  12   29.37    0.85
  10 -12   8   30.92    1.05
 -10  10 -12   54.78    1.51
 -12  10 -10   55.44    1.69
  12 -10 -10   54.48    1.66
 -12 -10  10   54.76    1.58
  12  10  10   53.59    1.62
 -10  10 -12   54.81    1.58
  10 -10 -12   53.73    1.65
  10 -12 -10   56.74    2.09
 -10 -10  12   55.28    1.36
  10  12  10   56.14    2.05
 -12 -10  10   54.60    1.70
 -10 -12  10   54.99    1.68
  10  10  12   55.10    1.95
 -10 -10  12   53.93    1.34
 -10 -10  12   53.99    1.68
 -12  10 -10   55.56    1.88
 -10  12 -10   54.71    1.90
 -10 -12  10   54.47    1.63
 -10  12 -10   54.99    1.39
  10 -12  10   55.22    1.94
 -10 -10 -12   53.22    1.57
  12 -10  10   54.42    1.39
 -12  10  10   54.70    1.67
  12 -10  10   54.97    1.59
 -10  10  12   54.93    2.04
 -10  12  10   54.80    2.09
 -10 -12 -10   56.85    2.06
  10 -10  12   52.91    1.57
  10  12 -10   56.33    1.43
  10 -10  12   56.13    1.50
 -12 -10 -10   55.46    2.01
  10 -12  10   54.21    1.36
 -12   0  12   23.82    0.71
   0  12  12   22.92    0.79
  12  12   0   23.03    0.82
 -12  12   0   22.60    0.83
   0 -12  12   22.68    0.76
  12   0  12   24.01    0.83
   0  12 -12   23.30    0.78
  12   0 -12   23.53    0.71
   0  12 -12   22.75    0.58
 -12   0 -12   22.07    0.82
   0 -12  12   23.14    0.57
  12  12   0   23.89    0.55
   0 -12 -12   22.20    1.09
 -12 -12   0   22.77    0.79
  12 -12   0   22.33    0.80
 -12   0 -12   22.95    0.83
 -12  12  -2   24.48    1.00
   2 -12 -12   25.07    1.15
  12  12   2   24.11    0.62
  -2  12 -12   23.70    0.69
 -12   2 -12   24.24    0.67
  12  12   2   24.41    0.85
 -12  12  -2   23.78    1.10
   2  12  12   23.86    1.07
  -2 -12  12   24.38    0.80
 -12   2 -12   24.79    0.71
  12  -2 -12   23.63    0.95
 -12 -12   2   24.87    0.80
  12   2  12   23.17    0.80
 -12  -2  12   23.80    0.91
  -2 -12  12   24.15    0.62
  12 -12  -2   23.86    0.85
  -2  12 -12   25.06    0.83
  -2 -12 -12   24.38    0.83
  -2  12  12   22.77    0.81
 -12  12   2   24.52    0.89
  12  -2  12   24.33    0.73
  12  12  -2   24.36    0.59
 -12 -12  -2   24.94    0.87
 -12   2  12   23.72    0.99
  12  12  -2   23.85    0.83
   2  12 -12   24.81    1.05
   2 -12  12   24.08    0.81
  12 -12   2   24.18    0.81
   2  12 -12   24.59    0.63
  12   2 -12   23.55    0.88
 -12  -2 -12   24.05    0.91
   2 -12  12   25.09    0.71
  -4  12 -12   25.98    0.78
   4 -12 -12   28.63    0.95
 -12 -12   4   27.14    0.70
 -12 -12   4   26.10    0.86
   4  12  12   26.89    0.89
  12   4  12   26.60    0.84
 -12  12  -4   27.53    0.91
 -12  12  -4   25.98    1.07
  12  -4 -12   26.42    0.85
  -4  12 -12   27.34    0.89
 -12   4 -12   27.69    0.73
  -4 -12  12   26.96    0.72
 -12  -4  12   28.56    0.98
 -12   4 -12   27.65    0.99
  -4 -12  12   26.02    0.84
  12  12   4   26.95    0.93
  12 -12  -4   27.65    1.24
   4 -12  12   25.76    0.89
 -12  12   4   27.54    1.26
  12   4 -12   27.34    0.76
  -4 -12 -12   27.59    1.21
 -12 -12  -4   26.51    0.93
 -12  -4 -12   27.86    1.05
  12  12  -4   26.71    0.70
  12 -12   4   27.43    1.10
   4  12 -12   26.57    0.85
  -4  12  12   26.85    1.16
   4  12 -12   27.68    0.73
 -12   4  12   27.38    1.13
   4 -12  12   27.10    0.68
  12  -4  12   26.76    0.80
 -12 -12   6   20.49    0.66
   6 -12 -12   19.72    1.07
 -12  12  -6   19.70    0.71
  12  -6 -12   20.51    0.74
 -12   6 -12   20.21    0.75
  -6  12 -12   19.16    0.74
   6  12  12   20.43    0.99
  12 -12  -6   19.60    0.82
 -12   6 -12   20.01    0.87
 -12  -6  12   20.15    0.80
  -6  12 -12   19.35    0.62
 -12  12  -6   20.67    0.97
 -12 -12   6   19.33    0.91
  -6 -12  12   19.35    0.66
  12  12   6   19.45    0.78
  -6 -12  12   19.52    0.70
  12 -12   6   21.42    0.70
 -12  12   6   21.37    1.15
 -12   6  12   20.28    0.77
  12  12  -6   19.89    0.52
  12  -6  12   19.81    0.91
   6 -12  12   20.14    0.61
  12  -6  12   20.32    0.73
  -6 -12 -12   21.56    1.04
  -6  12  12   20.47    1.07
 -12 -12  -6   20.76    0.81
   6  12 -12   20.15    0.70
 -12  -6 -12   20.46    0.71
   6 -12  12   20.35    1.01
   8  12  12   31.36    1.06
 -12 -12   8   31.42    0.94
  -8  12 -12   30.42    0.95
  12  -8 -12   30.58    1.35
 -12  12  -8   30.61    1.21
  12   8  12   31.62    1.34
  -8 -12  12   31.46    0.95
  -8 -12  12   31.55    0.98
 -12 -12   8   31.96    0.98
 -12  12  -8   31.30    1.02
  12  12   8   30.89    1.42
  -8  12 -12   30.85    1.04
  12 -12  -8   23.61    1.41
 -12   8 -12   31.71    1.24
 -12  -8  12   31.48    0.89
 -12  -8  12   31.87    0.89
 -12   8 -12   31.87    1.05
   8 -12 -12   32.61    1.45
   8 -12  12   31.40    0.91
 -12   8  12   32.30    1.09
  12 -12   8   30.93    1.17
  -8  12  12   30.65    1.45
  -8 -12 -12   31.72    1.36
 -12  -8 -12   33.16    1.34
   8  12 -12   33.33    0.98
  12 -12   8   30.67    1.00
  12  -8  12   31.62    1.00
  12  -8  12   32.31    1.28
 -12 -12  -8   31.80    1.08
 -12  12   8   32.46    1.16
   8 -12  12   31.37    1.04
 -12 -10  12    0.99    0.28
 -12 -10  12    0.74    0.42
 -10  12 -12    1.79    0.58
 -12  12 -10    1.24    0.35
  12  10  12    1.36    0.58
 -12 -12  10    1.09    0.39
 -12  10 -12    1.24    0.55
  12  12  10    1.68    0.39
 -10 -12  12    1.11    0.45
 -10 -12  12    1.58    0.40
  12 -10 -12    1.25    0.62
 -12  10 -12    1.45    0.27
  10 -12 -12    1.15    0.64
 -10  12 -12    1.24    0.26
  10  12  12    1.11    0.38
  12 -12 -10    0.89    0.41
 -12 -12  10    1.14    0.46
 -12  12 -10    1.25    0.30
 -12 -10  12    1.11    0.28
  12 -10  12    0.98    0.57
 -12 -10 -12    2.25    0.60
 -10  12  12    2.14    0.43
  10 -12  12    1.63    0.36
  12 -12  10    1.05    0.57
 -12  12  10    1.25    0.45
 -12 -12 -10    1.76    0.62
 -10 -12 -12    1.72    0.39
  12 -10  12    1.39    0.38
  12 -12  10    0.71    0.44
  10 -12  12    1.14    0.36
 -12  10  12    2.06    0.42
  12 -12 -12   49.52    1.63
 -12 -12  12   48.97    1.33
 -12  12 -12   51.10    1.57
 -12 -12  12   50.80    1.62
  12  12  12   48.75    1.60
 -12  12 -12   49.61    1.54
 -12  12  12   48.96    1.64
  12 -12  12   48.91    1.86
  12 -12  12   50.13    1.32
 -12 -12 -12   52.85    1.99
  -1   1 -13    2.31    0.22
 -13  -1   1    2.19    0.32
  -1  13  -1    2.37    0.31
   1 -13  -1    2.86    0.54
 -13   1  -1    2.78    0.23
  -1  -1  13    1.92    0.16
  13  -1  -1    2.39    0.50
   1  -1 -13    2.14    0.26
 -13   1  -1    2.49    0.50
   1   1  13    2.02    0.23
  -1  13  -1    2.03    0.32
   1  13   1    1.89    0.33
  -1 -13   1    2.47    0.32
   1  -1  13    2.49    0.19
  -1   1  13    2.43    0.24
 -13  -1  -1    2.25    0.21
   1   1 -13    2.27    0.23
  -1  -1 -13    2.58    0.26
  13  -1   1    2.74    0.49
  -1 -13  -1    2.71    0.34
   1  13  -1    1.71    0.49
 -13   1   1    1.96    0.33
   1 -13   1    2.42    0.50
  -1  13   1    2.30    0.51
  13   1  -1    2.30    0.33
 -13  -1  -1    2.43    0.51
   1  13  -1    3.24    0.29
   3  13   1   -0.11    0.43
   3 -13  -1    0.21    0.30
   1 -13  -3    0.17    0.49
 -13   3  -1    0.26    0.16
   1  13   3    0.74    0.45
  -3  13  -1    0.47    0.28
 -13   1  -3    0.24    0.26
  -3  -1  13    0.53    0.19
 -13   3  -1    0.27    0.44
 -13  -1   3    0.48    0.43
  -3   1 -13    0.52    0.20
   3   1  13    0.66    0.20
 -13  -3   1    0.62    0.29
  -1  13  -3    0.50    0.38
  -1 -13   3    0.33    0.39
  -1  -3  13    0.53    0.10
   1   3  13    0.15    0.25
  13  -3  -1    1.11    0.28
  -3  13  -1    0.63    0.27
  13  -1  -3    0.62    0.27
 -13   1  -3    0.62    0.19
  -1  13  -3    0.59    0.41
   3  -1 -13    0.69    0.25
   1  -3 -13    0.61    0.28
  -3 -13   1    0.68    0.27
  -3   1  13    0.81    0.24
   3 -13   1    0.61    0.45
  13  -3   1    0.31    0.43
   3  13  -1    0.53    0.41
 -13   1   3    1.38    0.44
  -1  13   3   -0.04    0.29
  -1   3  13    0.51    0.27
  -3  13   1    0.03    0.29
 -13   3   1    0.70    0.28
  -1  -3 -13    0.50    0.18
 -13  -1  -3    0.75    0.14
  -3  -1 -13    0.86    0.21
  -3 -13  -1    0.52    0.45
 -13  -3  -1    1.23    0.42
   1 -13   3    0.73    0.26
   1  -3  13    0.47    0.27
  -1 -13  -3    1.56    0.49
  13  -1   3    0.76    0.25
   1  13  -3    0.59    0.38
  13   1  -3    0.53    0.41
   1  13  -3    0.58    0.38
   3  13  -1    0.99    0.22
   3  -1  13    0.71    0.18
 -13  -1  -3    0.37    0.27
   3   1 -13    0.33    0.18
 -13  -3  -1    0.34    0.09
  -3  13  -3   55.18    1.66
  -3 -13   3   56.82    1.42
   3  -3 -13   55.88    1.42
   3  13   3   55.52    1.52
 -13   3  -3   56.61    1.32
   3 -13  -3   57.27    1.55
  -3   3 -13   58.40    0.94
  -3  13  -3   57.12    1.46
   3   3  13   56.77    1.35
  -3  -3  13   55.51    1.10
 -13  -3   3   56.17    1.46
 -13   3  -3   56.76    1.73
  13  -3  -3   59.21    1.83
   3  -3  13   55.23    1.73
  13  -3   3   55.13    1.43
  -3  -3 -13   56.22    1.39
  -3   3  13   55.84    1.42
   3  13  -3   56.47    1.35
  -3 -13  -3   57.79    1.54
 -13   3   3   56.36    1.81
   3 -13   3   56.08    1.41
 -13  -3  -3   55.69    1.47
   3   3 -13   55.97    1.08
   3  13  -3   56.78    1.66
  -3  13   3   56.92    1.53
   5  -1 -13   15.72    0.55
  -1  -5  13   14.99    0.59
   1 -13  -5   15.35    0.65
  -5 -13   1   15.26    0.59
   5 -13  -1   15.21    0.88
  -5  13  -1   15.33    0.61
  -1 -13   5   14.49    0.75
  13  -5  -1   15.26    0.61
   1  13   5   14.81    0.87
  -1  13  -5   15.96    0.58
  -5  -1  13   15.45    0.52
  -1  13  -5   15.32    0.69
   1   5  13   15.26    0.63
  -1 -13   5   15.25    0.51
   5   1  13   15.26    0.50
 -13  -5   1   15.16    0.23
  13   1   5   15.56    0.42
  13  -1  -5   15.32    0.59
 -13   5  -1   15.84    0.63
 -13   1  -5   15.20    0.47
 -13   1  -5   15.05    0.57
 -13  -1   5   16.34    0.82
   1  -5 -13   15.94    0.69
   5  13   1   15.39    0.62
  -5   1 -13   15.35    0.43
  13  -5   1   16.75    0.84
   1 -13   5   15.77    0.70
   1  -5  13   15.00    0.82
  -5  -1 -13   16.03    0.52
 -13   1   5   15.70    0.82
 -13   5   1   15.56    0.63
  -5 -13  -1   15.49    0.84
 -13  -1  -5   15.57    0.41
  -5  13   1   15.90    0.64
 -13  -1  -5   16.46    0.80
   1  13  -5   16.34    0.58
  -1  13   5   15.57    0.65
  -1  -5 -13   15.14    0.67
   1  13  -5   15.94    0.68
   5   1 -13   15.52    0.50
   5  13  -1   15.84    0.60
  13  -1   5   15.65    0.50
   5 -13   1   14.86    0.60
  13   1  -5   15.48    0.59
  -1   5  13   15.03    0.63
   5  -1  13   15.04    0.57
   1 -13   5   16.02    0.80
   5  13  -1   16.02    0.65
  -5   1  13   15.41    0.58
  -1 -13  -5   16.01    0.66
  -3 -13   5    0.95    0.23
  -3  13  -5    0.45    0.28
 -13   5  -3    0.75    0.30
 -13   3  -5    0.53    0.26
  -5   3 -13    0.85    0.15
  -3 -13   5    1.08    0.37
   3 -13  -5    1.17    0.34
  13   3   5    0.85    0.13
   3   5  13    0.62    0.32
  -5  -3  13    1.00    0.27
  13  -3  -5    0.57    0.29
   5  13   3    0.68    0.30
  -3  -5  13    0.94    0.43
  -5 -13   3    1.05    0.41
   3  13   5    1.11    0.48
   5   3  13    0.70    0.18
 -13   5  -3    0.77    0.43
  -5  13  -3    0.35    0.28
  -3  13  -5    0.79    0.24
 -13  -3   5    0.67    0.43
   5  -3 -13    0.71    0.21
  -5   3 -13    0.73    0.15
 -13   3  -5    0.65    0.26
   3  -5 -13    0.77    0.23
  -3  -5  13    0.71    0.15
  -5  13  -3    0.95    0.28
   5 -13  -3    0.78    0.33
 -13  -5   3    0.76    0.29
  -3   5 -13    0.69    0.06
  13  -5  -3    0.78    0.31
  -3  13   5    0.74    0.49
  -3 -13  -5    0.49    0.31
   5  13  -3    0.63    0.26
  -5 -13  -3    0.80    0.48
   5   3 -13    0.75    0.19
  13  -5   3    0.71    0.41
   5  -3  13    0.77    0.42
 -13   5   3    1.29    0.49
   5 -13   3    0.93    0.27
   3 -13   5    0.52    0.44
   3  13  -5    1.31    0.37
  -3  -5 -13    0.48    0.34
   3  -5  13    0.77    0.44
   5  13  -3    0.70    0.21
  -3   5  13    0.59    0.35
  -5  13   3    0.94    0.52
  13  -3   5    1.17    0.26
 -13   3   5    0.73    0.30
  -5   3  13    0.61    0.21
   3 -13   5    0.84    0.24
 -13  -5  -3    1.12    0.30
  -5  -3 -13    0.58    0.19
  13  -3   5    0.87    0.18
   3  13  -5    1.01    0.23
   5 -13  -5   19.82    0.77
   5  13   5   20.49    0.98
   5  -5 -13   19.20    0.80
  -5   5 -13   19.39    0.45
  13   5   5   19.40    0.36
   5   5  13   19.59    0.57
 -13   5  -5   19.32    0.55
  -5 -13   5   18.78    0.75
  -5  -5  13   19.54    0.48
  -5  -5  13   19.00    0.65
 -13  -5   5   20.29    0.68
  -5   5 -13   20.21    0.91
 -13   5  -5   19.71    0.86
  -5  13  -5   18.51    0.62
  -5 -13   5   19.46    0.62
  13  -5  -5   19.05    0.70
  -5  13  -5   18.93    0.67
   5 -13   5   19.87    0.61
  -5 -13  -5   18.97    0.73
   5  13  -5   20.15    0.77
  -5  -5 -13   19.00    0.57
  13  -5   5   19.07    0.63
  -5   5  13   19.44    0.81
 -13  -5  -5   19.83    0.92
  -5  13   5   18.46    1.02
   5  13  -5   19.32    0.81
   5  -5  13   19.57    0.68
 -13   5   5   19.73    0.75
   1 -13  -7    1.16    0.34
  -1   7 -13    0.90    0.46
  -1 -13   7    0.79    0.32
 -13  -1   7    1.18    0.43
  -1  13  -7    0.93    0.44
 -13   7  -1    1.00    0.49
 -13  -7   1    0.91    0.45
   1  -7 -13    1.34    0.27
  13   1   7    1.22    0.22
   7  13   1    1.22    0.18
  -1 -13   7    1.09    0.26
   7  13   1    1.12    0.46
  -7   1 -13    0.96    0.24
  -1  -7  13    0.89    0.07
  -1  13  -7    0.90    0.32
   1   7  13    1.20    0.24
 -13  -7   1    1.10    0.08
 -13   1  -7    0.60    0.40
  -1  -7  13    1.78    0.45
   7  -1 -13    1.08    0.31
  13  -1  -7    0.79    0.28
 -13   1  -7    0.78    0.26
  13  -7  -1    1.24    0.30
  -7 -13   1    0.85    0.44
  -7  13  -1    0.99    0.30
  -1  -7  13    0.91    0.08
   7 -13  -1    0.64    0.50
   1  13   7    1.38    0.50
  -7  13   1    1.02    0.51
   1  13  -7    1.05    0.32
 -13  -1  -7    0.66    0.42
  -7   1  13    0.91    0.21
  13   1  -7    0.93    0.27
 -13   7   1    0.79    0.52
   1 -13   7    0.90    0.28
   1  13  -7    1.05    0.27
  -7  -1 -13    0.99    0.28
  -1  -7 -13    1.27    0.26
   7 -13   1    1.26    0.30
   7  13  -1    0.85    0.28
 -13  -1  -7    0.97    0.22
   7  -1  13    0.96    0.26
   7  13  -1    0.97    0.28
   1  -7  13    1.05    0.30
 -13   1   7    0.85    0.46
  -1   7  13    0.81    0.24
   1 -13   7    1.38    0.34
 -13  -7  -1    0.64    0.30
  -1 -13  -7    1.23    0.51
  13  -7   1    1.68    0.46
  -1  13   7    1.62    0.50
   7   1 -13    1.29    0.28
  -7 -13  -1    1.11    0.30
  13  -1   7    0.87    0.27
 -13   7  -3    6.38    0.62
   7  -3 -13    5.81    0.48
  13  -7  -3    6.10    0.45
  -3   7 -13    5.88    0.18
  -7  13  -3    6.66    0.40
 -13   3  -7    6.00    0.37
  -3 -13   7    5.91    0.46
  -7  13  -3    5.87    0.41
 -13  -3   7    6.02    0.56
   3 -13  -7    6.17    0.47
  -7  -3  13    6.27    0.36
  -3  -7  13    5.92    0.23
  -3  13  -7    6.08    0.45
   3  13   7    6.19    0.45
 -13   3  -7    6.09    0.28
 -13  -7   3    5.89    0.24
  13  -3  -7    4.87    0.40
  -7   3 -13    5.68    0.29
   3   7  13    5.99    0.34
  -3  -7  13    6.15    0.24
  13   3   7    5.96    0.27
  -3  13  -7    6.76    0.59
  -7 -13   3    5.69    0.57
  -3 -13   7    6.03    0.36
   7 -13  -3    5.87    0.44
  -3   7 -13    6.72    0.42
  -3  -7  13    5.59    0.59
   7  13   3    5.58    0.43
  -7   3 -13    5.45    0.29
   7   3  13    5.65    0.29
   3  -7 -13    5.59    0.38
 -13   7  -3    5.28    0.49
 -13  -3  -7    6.38    0.41
  -3   7  13    5.96    0.36
  -7   3  13    6.32    0.50
  -7  -3 -13    6.00    0.30
 -13  -7  -3    4.69    0.64
 -13   3   7    6.13    0.43
  13  -7   3    5.60    0.39
  -7 -13  -3    5.89    0.44
   3  13  -7    5.58    0.44
 -13   7   3    5.52    0.46
   7  13  -3    6.15    0.39
   3  -7  13    6.41    0.61
   7  13  -3    5.41    0.29
   3 -13   7    5.71    0.31
  13   3  -7    6.03    0.38
   3  -7  13    6.09    0.15
  13  -3   7    5.59    0.52
   3 -13   7    6.37    0.42
  13  -3   7    6.48    0.30
  -3  13   7    6.41    0.68
  -7  13   3    6.09    0.45
   7  -3  13    6.13    0.39
  -3 -13  -7    5.99    0.66
   7 -13   3    6.23    0.40
   7   3 -13    6.07    0.34
   3  13  -7    6.06    0.54
  -3  -7 -13    5.72    0.36
  -5  -7  13   14.00    0.55
 -13  -7   5   13.48    0.39
   7  13   5   13.17    0.60
   7   5  13   13.53    0.65
  -5  -7  13   13.15    0.37
 -13  -5   7   12.51    0.51
   7 -13  -5   13.96    0.90
  -5  13  -7   14.08    0.56
  -5  -7  13   13.64    0.38
 -13   7  -5   13.47    0.76
   5 -13  -7   14.09    0.62
  -7   5 -13   14.30    0.75
  -7 -13   5   13.94    0.52
  -7  -5  13   13.45    0.46
  13  -7  -5   11.79    0.59
  13  -5  -7   13.15    0.57
  -7  13  -5   14.26    0.76
   5  13   7   13.48    0.59
  -7   5 -13   13.14    0.40
  -5  13  -7   14.35    0.64
   5  -7 -13   13.76    0.73
   7  -5 -13   13.44    0.52
  -5 -13   7   13.49    0.62
 -13   7  -5   13.80    0.64
  -7  13  -5   13.24    0.53
   5   7  13   13.46    0.68
  -5   7 -13   14.11    0.57
  -7 -13   5   14.64    0.60
 -13   5  -7   12.96    0.69
  -5   7 -13   13.22    0.32
  -5 -13   7   13.54    0.65
 -13   5  -7   12.88    0.59
  13  -5   7   12.77    0.68
  -5  13   7   12.92    0.62
   5  -7  13   13.87    0.79
  -5  -7 -13   13.37    0.69
   5  13  -7   14.79    0.68
   5  -7  13   12.84    0.35
  13  -5   7   13.55    0.47
   5 -13   7   14.28    0.58
  -7  13   5   12.56    0.89
 -13  -7  -5   13.46    0.56
  -7  -5 -13   12.88    0.65
   7  -5  13   14.24    0.56
 -13   7   5   12.47    0.62
   7 -13   5   14.08    0.71
  -7 -13  -5   13.02    0.59
  -5   7  13   12.75    0.73
 -13   5   7   13.58    0.60
  -7   5  13   13.56    0.72
   5  13  -7   13.72    0.63
 -13  -5  -7   13.37    0.55
   7  13  -5   13.46    0.72
   7  13  -5   13.81    0.60
  -5 -13  -7   13.51    0.61
   5 -13   7   12.75    0.62
  13  -7   5   13.01    0.72
  -7  -7  13   91.23    2.05
  -7  13  -7   92.56    2.42
  -7   7 -13   93.98    2.42
   7   7  13   92.62    2.34
  13  -7  -7   91.06    2.45
 -13   7  -7   95.19    2.54
   7  13   7   91.25    2.83
 -13  -7   7   92.47    2.10
   7  -7 -13   89.73    2.33
  -7   7 -13   95.09    1.99
 -13   7  -7   91.39    2.30
   7 -13  -7   92.00    2.89
  -7  13  -7   90.89    2.23
  -7  -7  13   91.99    2.36
  -7 -13   7   93.01    2.49
 -13  -7   7   96.41    2.69
  -7 -13   7   94.35    2.46
  -7   7  13   91.95    2.37
 -13   7   7   91.41    2.86
   7 -13   7   92.81    2.21
  -7  -7 -13   91.63    2.57
  13  -7   7   90.89    2.52
  -7 -13  -7   92.79    2.50
   7 -13   7   92.16    2.73
  13  -7   7   90.64    2.24
   7  13  -7   94.70    2.48
   7  -7  13   90.36    2.38
   7  13  -7   94.62    2.55
   7  -7  13   91.29    2.00
  -7  13   7   92.44    2.55
 -13  -7  -7   91.41    2.73
   1  13   9   28.25    1.18
   9  13   1   28.63    0.64
  13   1   9   28.08    0.66
   1   9  13   27.45    1.04
   9  -1 -13   27.77    0.92
 -13  -9   1   27.86    0.89
   9   1  13   27.90    0.79
  -9   1 -13   28.58    0.81
  -1  13  -9   28.55    0.86
  -1   9 -13   29.47    0.52
 -13   1  -9   28.41    0.83
  -1 -13   9   28.38    0.85
   9 -13  -1   29.48    0.92
  13  -1  -9   28.77    0.85
   1 -13  -9   28.64    1.26
 -13  -1   9   29.98    1.07
  -9  -1  13   28.75    0.74
  -1  -9  13   27.56    0.87
  -1  -9  13   28.31    0.55
  -9  13  -1   29.31    0.92
  -1   9 -13   29.00    0.90
   9  13   1   27.88    0.91
  -1 -13   9   27.62    0.67
  -9 -13   1   28.94    1.13
   1  -9 -13   29.98    1.14
 -13   1  -9   28.72    1.01
  13  -9  -1   27.82    0.91
  -1  13  -9   27.63    0.80
 -13   9  -1   29.08    0.93
   1 -13   9   28.93    0.87
 -13   9   1   29.30    0.95
   1  13  -9   29.18    1.11
   1  13  -9   28.70    0.82
  13  -9   1   29.29    1.13
  -1   9  13   28.46    1.05
   9 -13   1   28.52    0.90
 -13  -9  -1   28.04    0.89
 -13  -1  -9   27.22    1.02
   9  -1  13   29.47    1.03
  -9  -1 -13   28.19    0.87
  -1  -9 -13   28.21    0.86
   1 -13   9   28.80    0.83
  13  -1   9   29.29    0.85
   1  -9  13   30.18    1.18
  13   1  -9   28.53    0.83
   9  13  -1   29.12    0.78
 -13   1   9   29.26    0.88
   9  13  -1   29.38    0.92
   1  -9  13   28.86    0.52
  -9   1  13   29.29    0.97
   9   1 -13   28.63    0.89
   1   9 -13   29.73    1.14
  -9 -13  -1   28.04    0.90
  -9  13   1   29.31    1.23
  -1 -13  -9   30.05    0.97
  -1  13   9   28.38    1.18
  13  -3  -9   14.64    0.81
  -3 -13   9   15.65    0.56
  -9 -13   3   14.25    0.41
   3  -9 -13   14.73    0.83
  13  -9  -3   13.78    0.62
 -13   3  -9   14.96    0.51
 -13   9  -3   14.46    0.84
   9  13   3   14.64    0.61
  -9   3 -13   14.38    0.40
   3 -13  -9   14.19    0.92
  13   3   9   15.15    0.50
  -9  13  -3   15.43    0.80
  -3  -9  13   14.58    0.41
  -3   9 -13   14.24    0.35
  -3  13  -9   14.54    0.57
   9 -13  -3   14.05    0.89
 -13   9  -3   14.41    0.52
   9  -3 -13   14.99    0.70
   3   9  13   14.33    0.55
  -3  13  -9   15.32    0.60
  -9  -3  13   14.20    0.57
 -13   3  -9   14.36    0.47
   3  13   9   15.39    0.63
  -9 -13   3   14.56    0.78
  -3 -13   9   14.35    0.57
  -3  -9  13   15.34    0.58
 -13  -9   3   14.92    0.40
  -9  13  -3   14.17    0.84
  -3   9 -13   15.71    0.84
 -13  -9   3   14.43    0.58
 -13  -3   9   14.10    0.54
  -9  -3 -13   14.47    0.49
 -13  -3  -9   14.91    0.56
 -13  -9  -3   14.35    0.83
   3  13  -9   15.15    0.57
  13   3  -9   14.38    0.54
   3 -13   9   14.37    0.59
   3   9 -13   15.31    0.59
  13  -3   9   14.96    0.48
   9  13  -3   14.68    0.80
  -3 -13  -9   15.29    0.88
   9 -13   3   14.69    0.58
  -9  13   3   14.39    0.66
 -13   9   3   14.39    0.66
   9  -3  13   14.00    0.54
 -13   3   9   15.68    0.84
   9  13  -3   14.60    0.42
  -9 -13  -3   14.35    0.63
   3  13  -9   14.21    0.43
  -9   3  13   14.05    0.72
  -3  -9 -13   15.57    0.59
  -3   9  13   13.97    0.57
   3  -9  13   15.40    0.84
   3  -9  13   14.67    0.35
  13  -9   3   14.15    0.78
  -3  13   9   14.44    0.62
   9   3 -13   13.99    0.56
   3 -13   9   14.46    0.57
  -5   9 -13   -0.21    0.40
   9 -13  -5    0.09    0.31
  -9 -13   5    0.06    0.16
  13  -5  -9   -0.63    0.41
  -9  13  -5   -0.58    0.39
  -5  -9  13   -0.06    0.17
  -9 -13   5   -0.02    0.23
  -9  13  -5    0.17    0.25
  -9   5 -13    0.27    0.36
   9   5  13   -0.30    0.33
   9  -5 -13    0.18    0.23
   9  13   5    0.09    0.44
  -5 -13   9    0.04    0.27
  -9   5 -13    0.02    0.21
   5  13   9    0.23    0.27
  -5  13  -9   -0.14    0.27
 -13   5  -9    0.64    0.33
 -13   9  -5   -0.27    0.21
 -13  -5   9    0.15    0.23
 -13   5  -9   -0.06    0.30
   5  -9 -13    0.00    0.41
  -5   9 -13    0.09    0.14
  -5 -13   9    0.15    0.34
  -9  -5  13    0.29    0.24
 -13  -9   5    0.00    0.24
 -13  -9   5    0.11    0.16
 -13   9  -5    0.42    0.39
  13  -9  -5    0.00    0.43
  13   5   9   -0.01    0.19
   5 -13  -9   -0.14    0.28
  -5  -9  13    0.49    0.37
  -5  13  -9    0.18    0.27
   5   9  13    0.24    0.36
  -5   9  13   -0.66    0.40
   9  13  -5    0.21    0.26
  -5  13   9   -0.24    0.28
   5  -9  13   -0.23    0.25
 -13  -5  -9   -0.15    0.24
  -9  13   5    0.13    0.48
   9 -13   5    0.39    0.36
   9  13  -5   -0.06    0.23
 -13   5   9    0.48    0.43
  -9   5  13    0.27    0.38
   5  13  -9    0.31    0.22
  13  -5   9    0.18    0.32
  13  -9   5    0.19    0.36
  13  -5   9    0.06    0.32
 -13   9   5   -0.11    0.30
   5  -9  13    0.23    0.13
  -9 -13  -5    0.11    0.28
  -5 -13  -9   -0.02    0.27
   5 -13   9    0.25    0.27
  -9  -5 -13    0.40    0.21
  -5  -9 -13   -0.26    0.24
   9  -5  13   -0.08    0.24
   5 -13   9    0.38    0.40
   5  13  -9    0.25    0.18
 -13  -9  -5   -0.25    0.43
  -7  -9  13   13.39    0.74
  13  -7  -9   12.04    0.85
   9  13   7   13.73    0.62
  -9   7 -13   12.59    0.48
   7   9  13   12.76    0.55
  13  -9  -7   12.75    0.63
  -9 -13   7   12.75    0.70
  -7 -13   9   12.22    0.62
  -9  13  -7   11.83    0.70
   9   7  13   12.60    0.73
  -9 -13   7   12.66    0.44
 -13   9  -7   13.24    0.54
  -7   9 -13   12.45    0.42
   9 -13  -7   12.63    0.93
  -9  -7  13   12.73    0.54
  -7  13  -9   13.00    0.63
 -13  -7   9   12.20    0.71
  -9   7 -13   12.55    0.55
 -13   7  -9   13.29    0.71
  -7  -9  13   12.79    0.48
 -13  -9   7   11.75    0.54
  -7  -9  13   12.35    0.47
  -9  13  -7   13.74    0.81
   7  -9 -13   13.02    0.58
 -13  -7   9   12.85    0.54
  13   9   7   13.12    0.61
  -7  13  -9   13.06    0.81
   7 -13  -9   12.37    0.91
  -7   9 -13   12.49    0.80
 -13  -9   7   12.88    0.47
  -7 -13   9   13.15    0.67
 -13   7  -9   12.98    0.50
   7  13   9   13.13    0.61
 -13   9  -7   12.51    0.51
  -9  -7  13   13.24    0.53
   7 -13   9   12.45    0.83
  -9  -7 -13   12.01    0.75
  -7   9  13   13.34    0.60
   9  13  -7   12.88    0.51
  -7  -9 -13   12.57    0.77
 -13   7   9   13.65    0.88
  -9  13   7   11.12    0.95
 -13  -9  -7   12.90    0.62
   7  -9  13   11.94    0.81
  13  -7   9   13.21    0.71
  -7  13   9   11.92    0.62
 -13   9   7   13.62    0.67
  -7 -13  -9   11.98    0.61
   9  -7  13   12.95    0.58
   9 -13   7   12.83    0.49
 -13  -7  -9   13.12    0.58
  13  -7   9   13.97    0.49
  -9 -13  -7   12.18    0.62
   7  13  -9   12.68    0.46
   9  13  -7   12.57    0.62
  13  -9   7   12.75    0.70
   7 -13   9   12.64    0.44
  13  -9   7   12.75    0.75
   7  13  -9   13.27    0.51
   9  -7  13   12.06    0.46
   9 -13   7   13.43    0.83
  -9   7  13   12.92    0.57
   7  -9  13   12.61    0.41
  13   9   9   56.60    2.00
   9 -13  -9   55.63    2.06
  -9  -9  13   55.18    1.73
   9   9  13   54.44    1.83
 -13  -9   9   54.94    1.44
  -9  13  -9   53.69    1.63
  -9   9 -13   55.15    1.87
 -13  -9   9   56.60    1.77
  -9  -9  13   56.36    1.29
  -9 -13   9   55.91    1.61
  13  -9  -9   53.91    1.98
  -9   9 -13   54.17    1.37
  -9  -9  13   53.27    1.44
  -9  13  -9   54.80    1.55
 -13   9  -9   57.17    1.74
   9  13   9   55.55    1.98
 -13   9  -9   55.84    1.79
  -9 -13   9   55.21    1.41
   9  -9 -13   55.60    1.94
 -13  -9   9   57.43    1.78
   9  -9  13   55.09    1.56
   9  13  -9   55.90    1.62
   9 -13   9   56.49    1.60
   9 -13   9   56.06    1.60
  -9   9  13   55.66    1.63
  -9  13   9   54.52    1.69
 -13  -9  -9   58.02    2.00
 -13   9   9   56.05    1.67
  -9  -9 -13   56.76    1.56
   9  -9  13   53.72    1.31
  -9 -13  -9   54.88    1.65
  13  -9   9   55.54    1.79
  13  -9   9   56.05    1.68
 -13 -11   1   45.90    1.32
  -1  13 -11   47.77    1.33
  -1 -13  11   47.51    1.55
 -13   1 -11   48.69    1.15
  -1 -11  13   47.00    1.01
 -11   1 -13   48.50    1.30
  -1 -11  13   47.25    1.32
  13  11   1   48.25    0.93
   1 -11 -13   48.75    1.38
  13  -1 -11   47.12    1.49
  11  13   1   46.08    1.03
  -1  13 -11   46.68    1.10
 -13  -1  11   47.46    1.49
 -13  11  -1   48.90    1.71
 -11   1 -13   47.30    1.28
   1  13  11   45.93    1.61
 -11  -1  13   47.31    1.19
  11  -1 -13   46.94    1.21
 -11  13  -1   47.79    1.71
 -11 -13   1   46.56    1.36
  11   1  13   47.73    1.41
  -1  11 -13   47.58    1.63
 -13   1 -11   48.28    1.41
  11 -13  -1   47.46    1.37
  -1 -13  11   47.46    1.12
  11  13   1   47.81    1.39
  -1  11 -13   47.39    0.99
   1  11  13   46.58    1.30
   1 -13 -11   48.84    1.43
  13 -11  -1   47.26    1.35
  13   1  11   48.59    1.28
  11   1 -13   45.56    1.15
 -13  -1 -11   47.60    1.44
 -11   1  13   48.15    1.47
  13 -11   1   46.19    1.35
 -11  13   1   45.63    1.39
  13   1 -11   46.66    1.24
 -13  11   1   48.12    1.42
  13  11  -1   48.32    0.92
  -1 -13 -11   50.82    1.74
  11  -1  13   47.57    1.22
  11  13  -1   48.51    1.65
   1  13 -11   47.21    1.13
   1 -13  11   45.73    1.09
   1  11 -13   47.65    1.32
  -1 -11 -13   47.96    1.36
 -11 -13  -1   46.21    1.35
  11  13  -1   47.24    1.06
   1 -11  13   47.61    0.92
 -11  -1 -13   48.16    1.17
  -1  13  11   45.57    1.35
   1  13 -11   47.15    1.54
  -1  11  13   46.62    1.30
  13  -1  11   46.55    1.31
  11 -13   1   45.29    1.32
   1 -11  13   46.93    1.33
   1 -13  11   46.39    1.30
   1  11 -13   48.51    0.96
 -13 -11  -1   46.44    1.33
 -13   1  11   47.96    1.29
 -13 -11   3   48.24    0.99
  -3  13 -11   46.44    1.13
 -13   3 -11   47.04    1.36
  13   3  11   45.73    1.20
  -3  11 -13   45.87    0.92
  -3 -11  13   47.15    1.30
  11  13   3   45.19    1.37
  -3 -13  11   46.49    1.15
  -3  11 -13   48.55    1.60
   3 -13 -11   44.52    1.66
  -3 -11  13   46.43    0.98
  13  11   3   50.53    0.91
  11 -13  -3   40.60    1.62
 -11   3 -13   46.67    1.24
 -13 -11   3   45.04    1.29
  -3  13 -11   47.88    1.32
 -11   3 -13   47.33    1.44
 -11 -13   3   46.46    1.30
 -11  -3  13   45.13    1.12
  13  11   3   46.35    1.68
 -13   3 -11   47.16    1.36
  13 -11  -3   45.19    1.36
 -13  11  -3   47.15    1.62
  13  -3 -11   44.37    1.26
   3 -11 -13   47.18    1.63
  -3 -13  11   44.96    1.24
   3  13  11   44.51    1.31
  11  -3 -13   45.19    1.23
   3  11  13   46.79    1.55
 -13  -3  11   44.69    1.18
 -13  11  -3   46.32    1.51
 -11  13  -3   47.22    1.34
  11   3  13   45.52    1.32
 -11  13  -3   46.12    1.56
  13   3 -11   45.44    1.19
  13  -3  11   46.14    1.17
 -13   3  11   46.81    1.59
 -11 -13  -3   46.26    1.65
   3  13 -11   45.56    1.26
  -3 -11 -13   46.70    1.61
 -11  13   3   47.66    1.76
  -3 -13 -11   46.38    1.36
 -11   3  13   47.56    1.29
   3  11 -13   47.09    0.99
 -13  -3 -11   47.46    1.26
  11   3 -13   46.98    1.15
  -3  11  13   45.81    1.55
  13 -11   3   44.71    1.28
   3  13 -11   45.93    1.01
  11  -3  13   47.88    1.48
  11  13  -3   47.07    1.11
 -13 -11  -3   46.97    1.35
   3 -11  13   47.10    1.62
   3 -13  11   46.17    1.31
   3  11 -13   47.90    1.60
  13  11  -3   45.82    0.96
  -3  13  11   44.63    1.61
   3 -11  13   45.10    0.99
  11  13  -3   45.05    1.58
 -11  -3 -13   46.43    1.39
   3 -13  11   46.07    1.11
  11 -13   3   45.67    1.28
 -13  11   3   46.25    1.38
  11  13   5   13.49    0.93
  -5 -11  13   14.87    0.59
  -5 -11  13   13.41    0.47
   5 -13 -11   14.46    0.66
  13  11   5   13.47    0.66
  13   5  11   13.08    0.53
 -11   5 -13   14.25    0.57
  13  -5 -11   14.61    0.63
 -13  11  -5   15.43    0.62
  -5  11 -13   13.70    0.43
 -11  -5  13   14.36    0.48
  -5 -13  11   13.64    0.57
   5  13  11   13.23    0.87
  -5 -13  11   14.17    0.56
 -13   5 -11   14.69    0.53
 -13  11  -5   14.16    0.77
 -11  13  -5   14.44    0.84
  -5  13 -11   14.84    0.63
 -11  13  -5   13.79    0.58
 -13 -11   5   14.21    0.80
 -11   5 -13   14.25    0.76
 -11 -13   5   13.60    0.52
   5 -11 -13   14.98    0.88
   5  11  13   14.45    0.83
 -13  -5  11   13.96    0.70
 -13   5 -11   14.41    0.50
  13 -11  -5   15.16    0.94
 -11 -13   5   13.26    0.77
 -13 -11   5   14.30    0.46
  -5  13 -11   14.13    0.54
  -5  11 -13   13.91    0.85
  11 -13  -5   14.61    0.66
  11  -5 -13   14.13    0.59
  13  -5  11   13.30    0.71
 -11   5  13   15.27    0.84
  -5 -11 -13   14.43    0.62
 -11  13   5   14.91    0.72
  -5  11  13   14.38    0.61
  11  -5  13   13.66    0.56
 -13 -11  -5   14.41    0.89
  -5 -13 -11   14.72    0.65
   5  11 -13   15.39    0.60
  11  13  -5   14.59    0.54
   5 -11  13   14.15    0.42
 -13   5  11   15.04    0.63
 -11 -13  -5   13.49    0.90
  13 -11   5   13.60    0.80
   5 -13  11   13.98    0.54
   5  13 -11   14.75    0.57
   5 -13  11   14.64    0.63
  11  13  -5   14.75    0.60
   5 -11  13   14.73    0.85
  -5  13  11   13.90    0.89
 -13  -5 -11   14.58    0.59
  11 -13   5   13.76    0.79
 -13  11   5   14.35    0.98
 -11  -5 -13   14.58    0.56
   5  13 -11   14.03    0.78
 -13  -7  11   26.65    0.93
  -7 -11  13   25.81    0.85
  11   7  13   25.23    0.87
  -7 -11  13   26.11    0.79
 -13  -7  11   26.98    0.79
 -13  11  -7   27.15    0.86
  11 -13  -7   25.32    1.33
   7 -11 -13   26.86    1.24
 -11  -7  13   26.25    0.80
 -11  -7  13   26.75    0.73
  -7  13 -11   25.76    0.85
  13  -7 -11   27.29    0.94
  -7  11 -13   26.58    1.20
  -7 -13  11   27.75    0.84
  13 -11  -7   27.78    1.00
  -7  11 -13   25.97    0.74
 -11   7 -13   27.89    0.85
   7 -13 -11   26.85    1.31
  -7 -13  11   27.28    0.72
 -13 -11   7   26.84    1.07
  11  -7 -13   26.62    1.17
 -11 -13   7   26.23    0.82
 -13  11  -7   26.71    1.12
 -11  13  -7   25.28    0.87
 -11  13  -7   27.65    1.10
 -13   7 -11   27.11    0.99
 -11   7 -13   26.82    0.87
  11  13   7   26.98    0.97
  -7  13 -11   27.03    1.18
  13  11   7   26.68    0.99
 -13 -11   7   27.91    0.79
   7  13  11   26.30    0.93
 -11 -13   7   27.27    0.87
 -13   7 -11   27.07    1.05
   7  11  13   26.20    0.92
  11 -13   7   27.37    0.83
 -13   7  11   27.87    0.95
   7  13 -11   27.71    1.07
 -13  -7 -11   27.15    1.19
   7 -13  11   27.12    0.84
  -7  11  13   26.75    1.24
  11  -7  13   27.10    1.12
 -11  13   7   27.78    1.02
  13 -11   7   27.48    1.08
   7 -13  11   25.09    0.91
  -7 -11 -13   28.11    0.95
 -13  11   7   28.10    1.38
  -7  13  11   26.45    1.33
  -7 -13 -11   27.52    0.97
  13  -7  11   27.04    0.95
 -11 -13  -7   28.26    1.29
   7 -11  13   25.74    0.70
  13  -7  11   26.99    1.08
 -11   7  13   27.31    1.23
  11  13  -7   28.06    0.73
 -11  -7 -13   27.76    1.14
  11  -7  13   26.13    0.81
 -13 -11  -7   28.57    1.28
   7 -11  13   27.53    0.94
 -11  13  -9   87.34    2.74
  11 -13  -9   86.99    2.54
 -11  -9  13   88.12    2.36
 -13   9 -11   87.42    2.21
  -9  11 -13   86.30    2.41
  -9  11 -13   85.19    2.15
 -11   9 -13   87.35    2.39
 -13  11  -9   89.55    2.62
 -13  -9  11   87.45    2.36
  13   9  11   85.71    2.47
 -13 -11   9   84.40    2.26
 -13  -9  11   87.91    2.26
  13  11   9   85.77    2.94
   9 -13 -11   85.36    2.92
  -9 -13  11   86.67    2.36
 -13   9 -11   84.83    2.65
 -11 -13   9   86.72    2.34
 -13 -11   9   92.42    2.34
 -13  11  -9   85.32    2.32
  13 -11  -9   84.22    2.89
  -9 -13  11   86.70    2.51
 -11 -13   9   85.63    2.48
  11   9  13   85.80    2.43
 -11   9 -13   92.02    2.34
   9  11  13   86.38    2.44
  -9  13 -11   87.01    2.38
  -9  13 -11   86.77    2.44
  11  -9 -13   87.15    2.48
  -9 -11  13   83.43    2.19
   9 -11 -13   88.95    2.52
 -11  -9  13   83.91    2.46
  -9 -11  13   84.53    2.24
 -13  -9  11   88.85    2.55
 -11  -9  13   86.74    2.11
  11  13   9   87.23    2.92
   9  13  11   84.58    2.46
 -11  13  -9   85.80    2.53
  13  -9 -11   86.16    2.51
   9 -13  11   87.14    2.29
 -13  -9 -11   87.01    2.47
  13  -9  11   84.93    2.62
 -13 -11  -9   85.78    2.84
  11  -9  13   84.87    2.19
  13 -11   9   88.28    2.51
  -9 -13 -11   87.22    2.89
   9 -11  13   86.40    1.96
 -11  13   9   88.33    2.58
  11 -13   9   86.81    2.22
 -11  -9 -13   90.99    2.82
 -13  11   9   85.54    2.98
 -11 -13  -9   86.45    2.50
  -9 -11 -13   87.97    2.47
  -9  11  13   86.79    2.50
   9 -11  13   86.74    2.80
  11  13  -9   86.08    2.36
  11 -13   9   86.77    2.41
  11  -9  13   85.15    2.38
   9 -13  11   84.17    2.77
 -13   9  11   87.15    2.96
   9  13 -11   88.31    2.57
  13 -11   9   84.88    2.34
 -11   9  13   89.63    2.91
  -9  13  11   84.94    2.52
  13  -9  11   87.40    2.42
 -11  11 -13    5.41    0.48
 -11  13 -11    4.76    0.47
  11 -13 -11    5.04    0.54
 -13 -11  11    5.96    0.58
  13  11  11    5.02    0.49
  11  13  11    6.10    0.51
 -13 -11  11    4.85    0.50
  11  11  13    5.18    0.49
 -13  11 -11    5.15    0.44
 -11  13 -11    5.32    0.54
 -11 -11  13    5.31    0.56
  13 -11 -11    4.47    0.52
 -11 -11  13    4.53    0.49
 -11 -13  11    5.61    0.54
 -11  11 -13    4.59    0.71
 -11 -13  11    4.93    0.38
 -13  11 -11    4.59    0.39
 -11 -11  13    4.93    0.49
  11 -11 -13    3.23    0.75
 -11  13  11    5.05    0.84
  13 -11  11    5.43    0.53
 -13 -11 -11    5.64    0.50
 -11 -11 -13    4.60    0.73
 -11  11  13    4.11    0.78
  11 -11  13    4.95    0.43
 -13  11  11    5.82    0.83
 -11 -13 -11    5.99    0.52
  11 -13  11    5.20    0.71
  13 -11  11    4.08    0.67
  11 -11  13    5.18    0.47
  11 -13  11    4.80    0.34
  13  -1 -13    6.85    0.59
  13  13   1    6.81    0.34
 -13   1 -13    5.35    0.34
  13 -13  -1    6.16    0.50
   1  13  13    6.82    0.46
  -1 -13  13    6.66    0.33
  13   1  13    6.22    0.48
  -1  13 -13    6.79    0.46
  13  13   1    6.41    0.49
  -1 -13  13    6.10    0.44
 -13  -1  13    6.99    0.39
 -13   1 -13    6.41    0.35
 -13 -13   1    6.74    0.47
  -1  13 -13    7.05    0.31
   1 -13 -13    7.51    0.51
 -13  13  -1    7.09    0.50
  -1  13  13    6.41    0.67
  13  -1  13    6.63    0.53
 -13 -13  -1    6.32    0.49
   1  13 -13    6.24    0.45
   1 -13  13    7.19    0.47
  13 -13   1    6.52    0.48
  13  13  -1    6.86    0.36
 -13   1  13    6.66    0.42
   1 -13  13    6.66    0.32
 -13  -1 -13    6.47    0.37
  13   1 -13    7.41    0.57
   1  13 -13    6.86    0.32
  -1 -13 -13    7.18    0.74
  13  13  -1    6.74    0.49
 -13  13   1    7.22    0.52
 -13  13  -3   27.84    1.23
   3  13  13   24.47    1.14
 -13  -3  13   24.75    0.97
 -13  13  -3   25.28    1.09
  -3  13 -13   25.32    0.88
  13   3  13   24.34    0.85
  13  13   3   25.94    0.95
 -13   3 -13   25.40    0.88
  13  13   3   26.29    0.61
  13 -13  -3   25.51    0.94
  -3  13 -13   25.36    0.66
  -3 -13  13   25.72    0.69
 -13   3 -13   25.81    0.77
   3 -13 -13   25.66    0.94
  -3 -13  13   25.70    0.86
 -13 -13   3   25.35    0.87
  13  -3 -13   23.96    1.05
 -13  13   3   27.77    1.31
   3 -13  13   25.04    0.87
 -13 -13  -3   26.19    1.22
 -13   3  13   27.03    0.88
  13 -13   3   25.45    0.88
   3  13 -13   25.02    1.12
  -3 -13 -13   26.58    0.93
 -13  -3 -13   24.81    0.80
  -3  13  13   24.56    0.89
  13  13  -3   25.22    0.65
  13  -3  13   25.89    0.99
  13   3 -13   25.25    0.96
   3  13 -13   26.35    0.70
   3 -13  13   24.69    0.65
 -13  13  -5    7.96    0.74
   5 -13 -13    8.60    0.82
 -13   5 -13    8.43    0.45
  13   5  13    7.35    0.35
  13  -5 -13    8.00    0.70
   5  13  13    7.73    0.73
  -5 -13  13    8.24    0.42
  -5  13 -13    7.80    0.39
 -13  13  -5    7.82    0.48
 -13   5 -13    8.05    0.53
  13 -13  -5    7.67    0.81
  -5 -13  13    7.81    0.47
 -13 -13   5    7.55    0.40
  -5  13 -13    8.00    0.51
  13  13   5    7.59    0.55
 -13 -13   5    7.51    0.70
 -13  -5  13    7.69    0.40
   5  13 -13    8.58    0.32
 -13  13   5    8.73    0.61
 -13  -5 -13    7.51    0.46
 -13 -13  -5    8.75    0.82
 -13   5  13    8.13    0.51
  -5  13  13    8.81    0.53
  -5 -13 -13    8.77    0.54
  13  -5  13    8.29    0.45
   5 -13  13    8.12    0.52
   5  13 -13    8.29    0.49
  13 -13   5    7.75    0.48
  13  13  -5    8.00    0.41
   5 -13  13    7.92    0.38
 -13 -13   7  196.94    5.61
   7 -13 -13  200.71    6.53
 -13   7 -13  201.68    6.12
  -7  13 -13  194.99    5.14
  -7  13 -13  196.99    5.76
  13  -7 -13  194.24    5.68
 -13   7 -13  196.44    5.19
 -13 -13   7  198.33    5.05
  13 -13  -7  193.75    5.86
 -13  -7  13  204.65    5.80
  -7 -13  13  198.01    5.66
 -13  13  -7  191.94    5.57
  -7 -13  13  195.81    4.98
 -13  -7  13  192.22    5.29
   7  13  13  196.79    5.82
  13  13   7  200.69    6.55
 -13  13  -7  198.85    5.66
  13  13  -7  196.61    5.26
   7 -13  13  194.22    5.72
  -7  13  13  198.82    6.41
  13  -7  13  195.89    5.45
  -7 -13 -13  197.44    5.81
  13 -13   7  199.17    5.97
 -13   7  13  202.75    6.37
   7  13 -13  197.66    5.65
  13  -7  13  202.85    6.13
   7 -13  13  206.77    5.25
 -13  13   7  197.66    6.01
 -13  -7 -13  197.94    5.71
 -13 -13  -7  199.26    6.41
 -13 -13   9    0.10    0.46
  13 -13  -9    0.12    0.37
  13  -9 -13    0.75    0.34
  13   9  13    0.41    0.50
 -13  13  -9   -0.13    0.29
   9  13  13    0.31    0.33
 -13  -9  13    0.13    0.25
 -13  -9  13    0.38    0.25
 -13  13  -9    0.30    0.31
   9 -13 -13    0.18    0.58
 -13 -13   9    0.61    0.32
  -9  13 -13    0.72    0.52
  13  13   9    0.39    0.36
  -9  13 -13    0.07    0.20
 -13   9 -13    0.07    0.36
 -13  -9  13    0.40    0.25
 -13   9 -13    0.02    0.48
  -9 -13  13    0.48    0.42
  -9 -13  13    0.16    0.33
 -13 -13  -9    0.37    0.37
  13 -13   9    0.13    0.50
  13  -9  13    0.64    0.33
   9 -13  13    0.07    0.19
  13  -9  13   -0.18    0.48
  -9  13  13   -0.29    0.37
 -13  13   9    0.67    0.40
   9 -13  13   -0.09    0.53
 -13  -9 -13    0.60    0.52
 -13   9  13   -0.58    0.57
  -9 -13 -13    0.29    0.55
  13 -13   9   -0.44    0.41
 -11  13 -13    4.44    0.51
 -11 -13  13    5.10    0.52
 -13  11 -13    5.55    0.47
 -13 -11  13    4.84    0.37
 -13  13 -11    5.82    0.48
  13 -13 -11    3.63    0.80
  11  13  13    5.48    0.51
 -13 -11  13    5.57    0.37
  13  11  13    4.84    0.50
 -13 -13  11    4.59    0.40
 -13 -13  11    5.44    0.51
 -13  13 -11    5.65    0.61
 -13  11 -13    5.17    0.37
 -11 -13  13    4.56    0.39
  11 -13 -13    5.31    0.55
  13  13  11    5.51    0.78
 -11  13 -13    5.81    0.49
  13 -11 -13    4.92    0.52
 -13 -11  13    5.12    0.38
 -13 -11 -13    5.52    0.76
 -11  13  13    4.63    0.84
  13 -11  13    4.74    0.71
  11 -13  13    5.43    0.47
 -13  13  11    5.46    0.87
  13 -13  11    5.21    0.49
 -13  11  13    7.11    0.83
  13 -11  13    5.29    0.35
 -13 -13 -11    5.06    0.52
  11 -13  13    4.85    0.72
  13 -13  11    5.45    0.55
 -11 -13 -13    4.32    0.52
 -13  13 -13  106.84    3.57
 -13 -13  13  107.89    3.21
 -13  13 -13  108.50    3.16
  13  13  13  107.54    3.77
 -13 -13  13  110.66    3.23
 -13 -13 -13  108.54    3.26
  13 -13  13  107.69    3.07
 -13  13  13  112.04    3.94
  13 -13  13  105.27    3.14
 -14   0   0    4.20    0.57
  14   0   0    4.48    0.38
   0   0  14    4.16    0.23
   0  14   0    4.61    0.38
   0 -14   0    5.45    0.59
   0   0 -14    4.49    0.25
   0   2 -14    0.56    0.12
   2 -14   0   -0.07    0.28
   0  -2 -14    0.33    0.24
 -14   2   0   -0.09    0.43
   2   0 -14    0.67    0.20
   0 -14  -2    0.11    0.47
   0   2  14    0.31    0.22
  14  -2   0    0.47    0.27
 -14  -2   0    0.49    0.44
   0  14  -2    0.34    0.25
   2  14   0    0.10    0.43
  -2   0  14    0.37    0.19
  -2   0 -14    0.21    0.17
 -14   0  -2    0.63    0.26
   0  14  -2    0.42    0.26
 -14   0  -2    0.25    0.16
  -2  14   0    0.32    0.27
   0  14   2    0.34    0.29
   2   0  14    0.53    0.16
   0  -2  14    0.26    0.12
   0 -14   2    0.58    0.42
 -14   0   2    0.91    0.28
  -2 -14   0    0.52    0.27
  14   0  -2    0.70    0.42
  -2  14  -2    0.42    0.27
 -14   2  -2    0.37    0.28
   2   2  14    0.37    0.22
  -2  -2  14    0.34    0.18
  -2 -14   2    0.72    0.26
  -2   2 -14    0.75    0.13
   2 -14  -2    0.48    0.31
 -14   2  -2    0.33    0.22
   2  -2 -14    0.24    0.25
  14  -2  -2    0.78    0.45
 -14  -2   2    0.70    0.28
  -2  14  -2    0.72    0.26
   2  14   2    0.81    0.29
  -2  -2 -14    0.60    0.24
 -14  -2  -2    0.44    0.10
   2   2 -14    0.61    0.17
   2  14  -2    0.87    0.40
   2  14  -2    0.70    0.24
  -2  14   2    0.77    0.29
   2  -2  14    0.44    0.12
  -2   2  14    0.46    0.25
 -14  -2  -2    0.86    0.27
  -2 -14  -2    0.68    0.47
 -14   2   2    1.02    0.30
   2 -14   2    0.72    0.27
  14  -2   2    0.56    0.42
 -14  -4   0    3.96    0.09
  -4 -14   0    4.25    0.38
 -14  -4   0    4.28    0.38
  -4   0  14    3.87    0.31
   4   0 -14    3.65    0.29
   4   0  14    4.13    0.25
   0  -4  14    4.85    0.58
 -14   4   0    3.87    0.38
 -14   0  -4    4.41    0.36
   0  14  -4    3.81    0.33
  -4   0 -14    4.27    0.34
  -4  14   0    4.81    0.39
 -14   0  -4    3.99    0.23
   0  -4 -14    3.86    0.41
  14   0  -4    4.45    0.36
   0  14   4    4.91    0.61
   4 -14   0    3.48    0.38
   4  14   0    4.59    0.45
  14  -4   0    4.41    0.54
   0 -14  -4    3.47    0.42
   0 -14   4    4.19    0.50
   4  14   0    3.83    0.37
   0   4  14    3.73    0.36
 -14   0   4    4.58    0.56
   0  14  -4    3.96    0.47
   4  -2 -14    2.50    0.34
  -4  -2  14    2.64    0.23
  -4  14  -2    3.10    0.50
  14  -2  -4    2.24    0.50
  -2  14  -4    2.17    0.32
  -2  -4  14    2.77    0.32
   4   2  14    2.59    0.28
   2 -14  -4    2.28    0.38
 -14   2  -4    2.49    0.50
  -4  14  -2    2.62    0.33
   4  14   2    2.50    0.35
  -2 -14   4    2.36    0.29
 -14  -2   4    2.94    0.34
 -14   2  -4    2.41    0.18
 -14   4  -2    2.51    0.32
   2  -4 -14    2.56    0.38
  -4 -14   2    2.83    0.48
  -2  -4  14    2.36    0.14
   2   4  14    2.54    0.33
  -2 -14   4    3.21    0.30
  14  -4  -2    2.70    0.34
 -14  -4   2    2.80    0.52
   4 -14  -2    2.05    0.37
  -4   2 -14    2.16    0.22
  -2  14  -4    1.85    0.45
 -14   4  -2    2.56    0.33
   2  14   4    2.49    0.54
 -14  -4  -2    2.88    0.34
  14  -2   4    2.46    0.47
   2  14  -4    2.95    0.44
   4   2 -14    2.48    0.21
  14   2  -4    2.52    0.32
  -4  14   2    2.43    0.37
   2 -14   4    2.76    0.48
  -2 -14  -4    3.29    0.38
  -4   2  14    2.58    0.34
 -14   2   4    2.74    0.54
   2  -4  14    2.73    0.33
 -14  -2  -4    2.45    0.33
  14  -4   2    2.44    0.32
  -4  -2 -14    2.69    0.29
  -4 -14  -2    2.40    0.54
   2  14  -4    2.75    0.29
 -14  -2  -4    2.71    0.20
   4 -14   2    2.15    0.50
   4  14  -2    2.53    0.32
  -2  -4 -14    2.80    0.24
  -2  14   4    2.38    0.37
   4  14  -2    2.40    0.40
 -14   4   2    3.37    0.55
  -2   4  14    2.31    0.35
   4  -2  14    2.40    0.50
 -14   4  -4    4.92    0.37
 -14   4  -4    4.07    0.55
  14  -4  -4    4.39    0.40
  14   4   4    4.44    0.19
  -4  14  -4    5.11    0.56
   4 -14  -4    4.66    0.66
  -4  -4  14    4.83    0.23
  -4 -14   4    4.98    0.33
   4  -4 -14    4.66    0.30
  -4  14  -4    4.63    0.34
  -4   4 -14    5.07    0.16
   4   4  14    4.61    0.39
   4  14   4    4.83    0.62
  -4   4 -14    4.60    0.18
  -4 -14   4    5.02    0.51
 -14  -4   4    4.71    0.57
  -4   4  14    4.33    0.44
   4   4 -14    4.50    0.25
  -4  14   4    4.90    0.43
   4 -14   4    5.48    0.53
 -14   4   4    4.24    0.42
   4  14  -4    5.07    0.34
   4  -4  14    5.40    0.38
  -4 -14  -4    5.08    0.63
  14  -4   4    4.85    0.55
  -4  -4 -14    4.63    0.28
   4  14  -4    5.00    0.48
  -6  14   0    3.00    0.36
   6  14   0    3.94    0.54
   0  14  -6    3.63    0.42
   6   0 -14    2.91    0.32
  14   0  -6    3.23    0.34
   6  14   0    3.34    0.38
  14   0   6    3.08    0.26
  14  -6   0    3.52    0.36
   6 -14   0    3.64    0.37
 -14   0  -6    3.21    0.18
 -14   0   6    3.65    0.54
   0  -6 -14    3.34    0.45
 -14   0  -6    3.71    0.51
   0 -14   6    2.73    0.28
  -6   0 -14    3.06    0.28
   0 -14  -6    3.59    0.40
  -6 -14   0    3.43    0.54
   0  14  -6    3.06    0.34
   0  14   6    3.20    0.60
   6   0  14    3.05    0.32
   0  -6  14    2.95    0.36
 -14   6   0    3.14    0.37
   0   6  14    3.45    0.41
   0 -14   6    3.29    0.50
  -6   0  14    3.72    0.34
   6  -2 -14   -0.06    0.27
  -2  14  -6   -0.01    0.31
  -2  14  -6    0.31    0.25
  14  -6  -2   -0.20    0.27
 -14   6  -2   -0.36    0.41
   6 -14  -2   -0.20    0.28
   2  -6 -14    0.18    0.34
  -2 -14   6    0.15    0.20
  -6  -2  14   -0.12    0.21
   2 -14  -6    0.76    0.30
 -14  -2   6    0.46    0.24
  -6  14  -2   -0.10    0.26
 -14  -6   2    0.03    0.11
  -6 -14   2   -0.01    0.24
 -14   6  -2   -0.22    0.28
  -2 -14   6    0.28    0.35
   6   2  14   -0.11    0.23
 -14   2  -6    0.45    0.37
  -2  -6  14    0.09    0.40
  -6   2 -14    0.45    0.22
  -2  -6  14    0.13    0.08
  14  -2  -6    0.24    0.40
   2  14   6    0.65    0.43
   2   6  14    0.00    0.19
   6  14   2    0.17    0.26
  -2  -6  14    0.08    0.07
  14   2   6    0.01    0.20
  -6  14  -2    0.02    0.26
 -14   2  -6    0.03    0.14
  -2 -14  -6   -0.19    0.46
  14  -6   2   -0.02    0.40
   6  14  -2   -0.22    0.23
   2 -14   6    0.20    0.32
  -2  14   6    0.11    0.28
 -14  -2  -6   -0.06    0.24
   2  14  -6    0.17    0.23
   2  -6  14   -0.14    0.41
  -2   6  14   -0.06    0.31
   6   2 -14    0.22    0.19
  -2  -6 -14    0.10    0.20
  -6   2  14    0.27    0.18
  -6  -2 -14   -0.20    0.24
 -14  -6  -2    0.14    0.41
  14  -2   6   -0.13    0.24
   6  -2  14   -0.29    0.37
  -6 -14  -2    0.21    0.27
  14   2  -6   -0.02    0.37
   6  14  -2    0.12    0.18
   2 -14   6    0.52    0.25
   2  14  -6    0.23    0.20
  -6  14   2    0.66    0.45
 -14   2   6    0.43    0.26
   6 -14   2    0.06    0.25
 -14   6   2   -0.42    0.28
  -4   6 -14    0.51    0.10
 -14  -6   4    0.63    0.26
 -14   4  -6    0.68    0.27
   6 -14  -4    0.17    0.50
  -6  14  -4    0.80    0.28
  -4   6 -14    0.29    0.06
  -6 -14   4    0.45    0.32
   6  14   4    0.64    0.30
  14  -4  -6    0.06    0.28
   6  -4 -14    0.17    0.34
  14  -6  -4    0.42    0.29
  -6  -4  14    0.63    0.20
  -6 -14   4    0.56    0.39
   4  14   6    0.45    0.30
  -4 -14   6    0.47    0.35
  -6  14  -4    0.50    0.26
  -4  14  -6    0.55    0.28
   6   4  14    0.13    0.29
  14   4   6    0.39    0.13
 -14   4  -6    0.19    0.39
   4   6  14    1.08    0.32
  14   6   4    0.65    0.06
   4  -6 -14    0.18    0.37
  -4  14  -6    0.32    0.35
  -4  -6  14    1.02    0.41
  -4  -6  14    0.42    0.17
  -4  -6  14    0.51    0.13
 -14   6  -4    0.46    0.30
  -6   4 -14    0.34    0.14
  -4   6 -14    0.53    0.28
 -14  -4   6    0.80    0.26
  -6   4 -14    0.22    0.15
  -4 -14   6    0.77    0.23
 -14   6  -4    0.78    0.43
 -14  -6   4    0.55    0.14
   4 -14  -6    0.57    0.52
   6  -4  14    0.40    0.26
  -6 -14  -4    0.45    0.30
  -6   4  14    0.23    0.22
   4  14  -6    0.60    0.34
 -14  -4  -6    0.24    0.27
  14  -4   6    0.64    0.38
   6   4 -14    0.42    0.19
   6 -14   4    0.33    0.26
  14  -6   4    0.56    0.25
   6  14  -4    0.85    0.33
   4  -6  14    0.60    0.28
   4 -14   6    0.79    0.36
   6  14  -4    0.51    0.24
  14  -4   6    0.65    0.29
  -6  -4 -14    0.75    0.31
 -14   6   4    0.82    0.31
  -4 -14  -6    0.57    0.31
   4  14  -6    0.28    0.23
  -4  14   6    0.33    0.49
  -6  14   4   -0.39    0.50
  -4   6  14   -0.09    0.36
  -4  -6 -14    0.61    0.22
 -14   4   6    0.45    0.47
 -14  -6  -4    0.30    0.27
   4 -14   6    0.54    0.28
   6 -14  -6   25.10    0.90
  -6   6 -14   25.40    0.81
  -6   6 -14   24.84    0.57
  -6  -6  14   25.45    0.61
  -6  14  -6   24.39    0.93
   6  -6 -14   24.55    0.96
  14  -6  -6   23.81    0.83
  -6 -14   6   25.92    0.74
  -6  14  -6   24.02    1.05
 -14   6  -6   24.87    0.85
   6   6  14   24.77    0.71
   6  14   6   24.60    1.14
 -14   6  -6   25.06    0.77
  -6  -6  14   24.67    0.79
 -14  -6   6   25.79    0.80
  14   6   6   24.15    0.46
  -6 -14   6   25.51    0.89
  -6 -14  -6   26.12    0.88
 -14  -6  -6   24.50    1.06
  -6  -6 -14   24.97    0.91
  14  -6   6   24.20    0.69
   6  -6  14   23.92    0.82
   6  14  -6   25.45    0.93
  -6   6  14   23.72    0.95
   6  14  -6   24.93    0.88
   6 -14   6   23.94    0.82
  14  -6   6   24.32    0.77
  -6  14   6   25.41    0.91
   6 -14   6   24.58    0.73
 -14   6   6   23.55    1.14
 -14  -8   0   46.71    1.57
   0 -14   8   47.27    1.25
  14   0  -8   46.76    1.26
  -8   0 -14   47.87    1.17
   0  14  -8   46.85    1.26
   0 -14   8   47.23    1.26
   8  14   0   46.74    1.20
   0  -8  14   46.55    1.57
   0  -8  14   47.86    0.59
 -14   0   8   45.86    1.25
   0  14   8   46.63    1.63
  -8  14   0   46.39    1.33
   8 -14   0   43.54    1.27
 -14   0  -8   47.67    1.14
   0  -8 -14   46.88    1.23
   8   0 -14   46.73    1.25
   0  14  -8   47.32    1.52
  -8 -14   0   46.32    1.56
   8   0  14   45.66    1.22
   0   8 -14   46.78    1.31
 -14   8   0   46.91    1.34
 -14   0  -8   45.82    1.46
   8  14   0   46.88    1.34
  14   0   8   46.49    1.13
   0   8  14   46.51    1.41
   0 -14  -8   46.68    1.67
  14  -8   0   45.14    1.29
  -8   0  14   46.62    1.28
  -2 -14   8   37.24    1.06
  -8  14  -2   37.76    1.09
   2  -8 -14   35.79    1.26
  -2  -8  14   38.34    0.65
   2 -14  -8   37.37    1.16
 -14  -8   2   36.38    1.08
  -8 -14   2   36.26    1.29
 -14   8  -2   37.76    1.37
   8  -2 -14   37.09    1.11
  -2  -8  14   37.33    1.09
  14  -8  -2   36.40    1.10
  -8  14  -2   38.08    1.38
  -2  -8  14   36.82    0.62
 -14  -8   2   36.83    0.63
  -2  14  -8   36.64    1.32
 -14  -2   8   36.56    1.25
  -2 -14   8   37.40    1.24
   8  14   2   36.70    1.39
 -14   2  -8   36.28    1.23
  -8  -2  14   36.90    1.01
  -2   8 -14   37.47    1.37
  14  -2  -8   37.54    1.33
   2  14   8   35.46    1.40
 -14   2  -8   36.99    1.01
   8 -14  -2   36.65    1.40
  14   2   8   36.79    0.77
  -8   2 -14   37.33    0.90
   2   8  14   36.00    1.18
 -14   8  -2   36.72    0.96
  -2  14  -8   37.23    1.06
  -8   2 -14   36.58    0.88
  -8 -14  -2   36.55    1.10
  -2  14   8   35.97    1.12
   2  14  -8   35.35    1.05
  -2   8  14   36.56    1.20
  -2  -8 -14   36.94    1.23
   8  -2  14   37.05    1.25
  -8  -2 -14   37.72    1.05
  14  -2   8   36.83    0.87
  -2 -14  -8   35.96    1.13
   2  -8  14   38.02    1.13
   2 -14   8   38.50    1.09
  14   2  -8   37.54    1.27
  14  -8   2   37.71    1.32
   2  14  -8   38.08    1.05
   8  14  -2   35.53    0.85
  -8  14   2   36.95    1.14
   8 -14   2   38.02    1.34
  -8   2  14   37.30    1.12
   2 -14   8   37.39    1.06
 -14  -2  -8   37.36    1.05
 -14   8   2   37.48    1.13
 -14   2   8   37.24    1.35
   2  -8  14   38.86    0.50
 -14  -8  -2   36.75    1.35
   8  14  -2   36.20    1.32
   8   2 -14   36.40    0.97
   4  -8 -14    1.88    0.47
  -4  -8  14    1.71    0.16
  -4  -8  14    1.91    0.16
  -4  14  -8    1.88    0.49
 -14  -8   4    1.75    0.31
 -14  -4   8    2.05    0.29
   4 -14  -8    1.84    0.37
  14  -4  -8    2.32    0.33
  -8   4 -14    1.96    0.23
   4  14   8    1.29    0.34
  -8  14  -4    1.97    0.49
   8   4  14    1.87    0.24
  -4   8 -14    1.62    0.14
  14  -8  -4    2.08    0.34
  -4 -14   8    2.11    0.42
  -8  14  -4    2.15    0.48
  -4  -8  14    1.90    0.31
 -14   4  -8    1.60    0.42
 -14   8  -4    2.05    0.49
  -8  -4  14    2.23    0.29
  -8 -14   4    1.79    0.22
  -4 -14   8    1.62    0.36
  -4  14  -8    2.19    0.35
  14   4   8    1.76    0.21
  -4   8 -14    1.85    0.50
   4   8  14    2.02    0.27
   8  -4 -14    1.73    0.27
   8  14   4    2.04    0.52
 -14  -8   4    1.90    0.16
   8 -14  -4    1.98    0.35
 -14   8  -4    2.22    0.39
  -8 -14   4    1.62    0.30
 -14   4  -8    1.68    0.22
  -4   8  14    2.03    0.29
 -14   4   8    1.53    0.34
  14  -4   8    1.36    0.35
   8  14  -4    1.50    0.22
   4  -8  14    1.70    0.13
  14  -8   4    2.27    0.30
   4  14  -8    1.43    0.42
 -14   8   4    1.96    0.38
  -4  14   8    2.33    0.35
  -4 -14  -8    1.18    0.35
   8 -14   4    1.99    0.31
  -4  -8 -14    1.63    0.28
   8  -4  14    1.84    0.30
  -8 -14  -4    1.63    0.35
   8   4 -14    1.60    0.27
  -8  -4 -14    1.98    0.38
  -8   4  14    1.96    0.43
   4  -8  14    1.39    0.33
  14  -4   8    1.65    0.41
 -14  -4  -8    1.94    0.30
   4 -14   8    1.97    0.24
 -14  -8  -4    1.66    0.33
  -8  14   4    2.21    0.38
   4  14  -8    2.77    0.35
   8  14  -4    1.68    0.30
   4 -14   8    1.66    0.33
  -6 -14   8    8.77    0.55
   8  14   6    9.12    0.52
 -14   6  -8    8.26    0.43
  14  -8  -6    8.07    0.75
  -6  -8  14    8.11    0.46
 -14  -6   8    7.66    0.44
   8 -14  -6    9.02    0.80
 -14  -8   6    7.96    0.46
 -14   8  -6    8.28    0.66
  -6  14  -8    8.10    0.69
   6   8  14    8.42    0.43
  -6 -14   8    8.55    0.41
   6  14   8    7.98    0.75
  -8 -14   6    7.96    0.61
  -6  -8  14    8.21    0.33
   8  -6 -14    7.76    0.44
  -6  -8  14    8.41    0.33
  -8   6 -14    8.16    0.47
  -6   8 -14    8.44    0.70
  -8  -6  14    7.71    0.29
  -8  14  -6    7.93    0.62
  -6  14  -8    7.61    0.55
  -8 -14   6    9.13    0.51
 -14  -8   6    8.42    0.34
  -6   8 -14    7.98    0.28
   6 -14  -8    7.92    0.55
  14   6   8    7.85    0.30
 -14   8  -6    7.91    0.57
   6  -8 -14    8.37    0.67
   8   6  14    8.88    0.42
 -14   6  -8    7.69    0.54
  -8   6 -14    8.34    0.34
  -8  -6  14    8.02    0.44
  14  -6  -8    8.99    0.72
  -8  14  -6    8.14    0.49
   8 -14   6    7.83    0.42
  -8 -14  -6    8.46    0.52
  -6 -14  -8    7.23    0.76
   6  14  -8    9.55    0.59
 -14   6   8    7.32    0.74
  14  -8   6    8.15    0.43
  -6  14   8    6.48    0.78
   6  -8  14    8.75    0.32
   6  14  -8    8.33    0.54
  -8   6  14    8.00    0.46
   6 -14   8    8.32    0.54
   6  -8  14    8.06    0.47
 -14   8   6    8.70    0.79
   6 -14   8    8.48    0.49
  14  -6   8    7.80    0.55
  14  -6   8    8.37    0.42
 -14  -6  -8    8.11    0.48
  -8  14   6    9.02    0.80
   8  14  -6    8.46    0.63
   8  -6  14    7.79    0.66
 -14  -8  -6    7.99    0.51
   8  14  -6    8.24    0.37
  -6   8  14    8.20    0.66
  -8  -6 -14    8.04    0.59
  -6  -8 -14    8.92    0.44
 -14   8  -8  257.34    7.63
   8   8  14  251.85    7.31
  -8  -8  14  255.75    6.78
  -8 -14   8  249.82    6.95
 -14  -8   8  253.51    7.70
   8 -14  -8  257.78    8.25
   8  -8 -14  244.45    7.25
  -8  -8  14  253.31    7.35
  -8  14  -8  257.79    7.53
  -8  -8  14  249.34    6.62
  -8  14  -8  248.12    7.40
 -14   8  -8  251.01    7.20
  -8 -14   8  254.06    7.41
  14  -8  -8  249.41    7.52
  -8   8 -14  256.62    7.95
 -14  -8   8  254.32    6.84
  -8   8 -14  269.10    6.76
   8  14   8  259.11    8.27
   8  -8  14  257.37    6.48
  -8   8  14  248.40    7.33
 -14   8   8  266.97    8.38
  -8  -8 -14  253.60    7.72
   8 -14   8  252.24    7.87
  -8 -14  -8  248.12    7.50
  14  -8   8  249.29    7.18
   8  14  -8  255.84    7.52
   8  -8  14  248.42    7.81
   8 -14   8  247.47    7.22
   8  14  -8  255.52    7.43
  14  -8   8  252.71    7.57
  -8  14   8  253.63    7.67
 -14  -8  -8  258.80    8.13
   0  10 -14   38.56    1.40
   0  14  10   36.63    1.15
 -14   0  10   37.57    1.07
 -10 -14   0   38.26    1.39
 -14  10   0   38.24    1.46
 -10   0 -14   37.36    1.05
   0 -10  14   37.89    0.70
  10   0  14   37.93    1.27
 -14   0 -10   39.17    1.27
  14   0 -10   36.67    1.06
  14   0  10   36.97    0.88
   0 -10 -14   38.90    1.39
   0  14 -10   37.12    1.00
 -14 -10   0   36.91    1.38
   0  14 -10   39.65    1.38
 -10   0  14   37.79    0.97
  10  14   0   37.84    1.42
   0 -14  10   37.23    1.35
   0  10 -14   39.57    0.66
   0 -14  10   37.51    1.01
  14 -10   0   37.63    1.40
  10 -14   0   37.69    1.12
  10  14   0   36.06    0.93
   0 -10  14   37.28    1.39
   0 -14 -10   36.78    1.17
   0  10  14   37.24    1.06
  10   0 -14   37.58    1.14
 -10  14   0   37.80    1.19
 -14 -10   2   39.72    1.44
  -2  10 -14   40.50    0.70
 -14  -2  10   40.04    1.35
 -14  10  -2   39.85    1.10
  14   2  10   40.99    1.05
 -14  10  -2   40.02    1.50
 -10  -2  14   40.74    1.18
 -10  14  -2   40.21    1.52
  -2  14 -10   42.23    1.45
  -2 -14  10   39.92    1.37
   2  10  14   39.88    1.14
  -2  10 -14   41.65    1.22
   2 -14 -10   40.35    1.56
 -10   2 -14   40.37    1.06
  14 -10  -2   40.86    1.51
  -2 -10  14   41.32    0.77
 -14   2 -10   41.46    1.30
  -2 -14  10   39.81    1.07
   2 -10 -14   40.68    1.47
 -10  14  -2   41.32    1.17
  -2 -10  14   40.63    1.18
 -14   2 -10   41.76    1.15
  14  -2 -10   40.05    1.41
  10   2  14   38.56    1.04
   2  14  10   40.61    1.49
  -2  14 -10   40.43    1.07
  10  14   2   41.34    0.89
  10 -14  -2   41.02    1.52
 -10 -14   2   40.68    1.18
  10  14   2   41.64    1.51
 -10   2 -14   39.65    0.92
  10  -2 -14   39.65    1.23
 -14  -2 -10   40.38    1.34
  14 -10   2   39.44    1.17
   2  14 -10   39.60    1.15
 -10   2  14   39.93    1.28
 -10  14   2   40.31    1.59
  10 -14   2   39.28    1.17
  -2  14  10   39.44    1.52
  -2 -14 -10   41.56    1.27
   2  14 -10   39.18    0.93
   2 -10  14   41.20    1.49
 -10  -2 -14   41.38    1.21
  10  14  -2   40.27    1.03
  -2 -10 -14   41.45    1.43
   2 -14  10   39.97    0.92
  14  -2  10   40.88    1.17
 -14   2  10   41.38    1.43
   2  10 -14   40.42    1.18
   2 -10  14   42.78    0.71
 -14  10   2   40.53    1.25
  -2  10  14   39.29    1.11
  10  14  -2   40.63    1.48
   2 -14  10   39.95    1.43
 -10 -14  -2   42.13    1.51
 -14 -10  -2   40.42    1.48
  10  -2  14   40.89    1.12
  10   2 -14   40.88    1.16
  14   2 -10   38.70    1.10
   4 -10 -14   14.28    0.82
  14 -10  -4   13.11    0.63
 -10   4 -14   13.87    0.75
  14   4  10   13.19    0.48
 -10  14  -4   14.36    0.85
  10  -4 -14   12.85    0.53
 -14  -4  10   13.12    0.72
 -14 -10   4   13.97    0.80
   4 -14 -10   13.38    0.65
  -4  14 -10   12.97    0.83
  10 -14  -4   13.15    0.65
  10   4  14   13.11    0.51
  14  -4 -10   13.86    0.82
 -14   4 -10   13.25    0.51
  10  14   4   13.33    0.87
 -10  -4  14   13.32    0.44
 -10  14  -4   13.41    0.59
 -10 -14   4   13.13    0.41
 -14  10  -4   13.81    0.61
  -4  14 -10   13.31    0.57
   4  10  14   12.78    0.54
   4  14  10   12.39    0.62
 -14  10  -4   13.82    0.54
  -4  10 -14   13.06    0.38
 -14   4 -10   13.66    0.66
  -4  10 -14   14.48    0.61
 -10   4 -14   13.49    0.51
  -4 -10  14   13.47    0.38
  -4 -14  10   13.25    0.56
 -14 -10   4   13.82    0.38
  -4 -10  14   12.78    0.56
 -10 -14   4   13.28    0.79
  -4 -14  10   13.36    0.57
 -10 -14  -4   13.72    0.89
  10 -14   4   11.75    0.79
  -4 -14 -10   13.76    0.88
 -14  10   4   13.81    0.66
  -4 -10 -14   13.47    0.57
   4 -14  10   13.70    0.56
 -14   4  10   13.55    0.86
 -10  14   4   13.30    0.68
 -14 -10  -4   14.70    0.88
  14 -10   4   13.22    0.79
   4 -10  14   13.89    0.61
   4  14 -10   13.38    0.75
 -14  -4 -10   13.72    0.78
   4  14 -10   13.15    0.57
 -10   4  14   13.23    0.75
  10  14  -4   13.85    0.54
  10  14  -4   13.69    0.58
   4 -14  10   14.25    0.84
  10  -4  14   13.60    0.56
  -4  10  14   13.89    0.80
 -10  -4 -14   13.57    0.50
  10   4 -14   12.80    0.42
   4 -10  14   13.95    0.33
  -4  14  10   13.26    0.88
  14  -4  10   14.38    0.50
  10 -14  -6   63.45    2.25
 -10  14  -6   64.87    2.00
   6  14  10   63.86    1.85
 -14   6 -10   62.69    1.83
  -6  10 -14   63.65    1.78
 -10 -14   6   63.97    1.66
  10  -6 -14   62.60    1.70
 -10   6 -14   64.45    1.54
 -10   6 -14   65.24    1.75
 -14  10  -6   61.69    1.92
  -6  14 -10   62.04    1.67
 -10 -14   6   63.93    1.94
  10  14   6   62.50    1.86
  -6 -10  14   64.77    1.75
 -14   6 -10   63.89    1.63
  14  -6 -10   62.94    1.79
   6 -10 -14   63.18    1.76
  14 -10  -6   63.71    1.85
  -6  14 -10   62.95    2.07
  -6  10 -14   60.55    1.40
  10   6  14   65.25    1.96
 -14  10  -6   66.62    2.08
  -6 -10  14   63.63    1.43
 -14 -10   6   61.83    1.97
  14   6  10   61.74    1.44
   6 -14 -10   65.53    2.26
   6  10  14   61.66    1.97
 -14  -6  10   64.12    1.66
 -14 -10   6   63.59    1.42
 -10  14  -6   63.99    2.05
  -6 -14  10   62.24    1.63
 -10  -6  14   65.66    1.68
  -6 -14  10   63.65    1.69
   6 -14  10   62.60    2.06
  10  14  -6   65.72    1.71
  10  -6  14   63.54    2.05
  14 -10   6   62.81    1.69
 -14 -10  -6   64.40    1.84
 -14  -6 -10   64.12    2.08
   6 -14  10   63.14    1.66
  -6  14  10   64.15    2.22
  14  -6  10   63.62    1.85
 -14  10   6   64.05    1.88
  -6 -14 -10   64.93    2.21
   6  14 -10   64.09    1.69
 -10 -14  -6   64.70    2.19
 -14   6  10   64.90    1.84
  -6  10  14   63.36    1.77
   6 -10  14   63.69    1.32
  14  -6  10   64.24    1.64
 -10   6  14   65.27    1.77
  10 -14   6   64.88    1.98
   6 -10  14   62.76    2.08
 -10  -6 -14   63.61    1.93
 -10  14   6   63.76    1.91
  10  14  -6   65.98    2.04
  -6 -10 -14   63.98    2.04
   6  14 -10   62.90    1.52
 -14 -10   8   14.18    0.55
 -10 -14   8   13.99    0.66
 -14  10  -8   14.42    0.58
 -10  -8  14   13.90    0.61
 -10 -14   8   14.45    0.77
  -8 -14  10   14.36    0.73
   8  10  14   15.29    0.64
 -14  -8  10   14.56    0.78
  -8 -10  14   13.68    0.82
 -10  14  -8   13.74    0.89
  -8 -10  14   14.13    0.54
 -14  -8  10   14.26    0.48
  10  14   8   13.86    0.97
  -8 -10  14   14.26    0.54
  10 -14  -8   12.60    1.03
   8  14  10   14.11    0.93
  -8  10 -14   15.14    0.91
  14  -8 -10   14.77    0.96
 -10  14  -8   12.77    0.79
   8 -14 -10   13.68    1.00
  14  10   8   13.97    0.68
  10   8  14   13.34    0.60
  10  -8 -14   14.23    0.65
 -14   8 -10   14.14    0.57
 -10   8 -14   13.40    0.86
 -10  -8  14   14.10    0.58
  14 -10  -8   14.17    0.97
  -8 -14  10   14.20    0.52
  -8  10 -14   14.07    0.50
 -14  10  -8   13.37    0.59
  -8  14 -10   13.29    0.50
  -8  14 -10   13.73    0.67
 -14   8 -10   14.30    0.78
 -14 -10   8   13.42    0.59
   8 -10 -14   14.00    0.65
 -10   8 -14   13.85    0.55
  10  -8  14   14.12    0.41
  -8  10  14   13.86    0.66
 -14 -10  -8   14.66    0.68
   8 -10  14   14.21    0.47
 -14   8  10   13.77    0.98
 -10   8  14   13.89    0.93
   8  14 -10   13.74    0.70
 -10  -8 -14   13.35    0.84
  -8  14  10   12.95    1.01
 -14  -8 -10   13.26    0.65
 -14  10   8   13.75    0.72
  14  -8  10   14.26    0.60
  14  -8  10   13.77    0.53
   8 -14  10   13.99    0.66
  -8 -10 -14   13.28    0.87
  10  14  -8   14.26    0.67
   8 -14  10   13.68    0.65
   8 -10  14   13.36    0.89
   8  14 -10   13.15    0.54
  10  -8  14   14.20    0.64
  10  14  -8   14.00    0.58
  -8 -14 -10   14.20    0.68
  14 -10   8   13.81    0.83
 -10  14   8   13.22    1.03
  10 -14   8   13.77    0.76
  14 -10   8   13.27    0.78
  10 -14   8   14.53    0.93
 -10 -14  -8   13.26    0.96
 -10 -10  14   10.69    0.56
 -14 -10  10   10.84    0.75
 -14  10 -10   11.35    0.55
 -14 -10  10   10.94    0.52
  14  10  10   10.93    0.91
  14 -10 -10   11.59    0.92
 -10  14 -10   10.91    0.69
 -10 -14  10   10.61    0.49
 -10  14 -10   10.75    0.85
 -10  10 -14   11.50    0.54
 -14 -10  10   10.54    0.41
  10  10  14   10.68    0.82
 -10 -10  14   11.52    0.56
  10 -10 -14   11.36    0.63
 -10 -14  10   11.39    0.66
  10 -14 -10   10.41    0.66
 -10 -10  14   12.06    0.75
 -14  10 -10   11.23    0.73
 -10  10 -14   10.29    0.84
  10  14  10   10.99    0.65
  10 -14  10   11.08    0.61
 -10 -10 -14   11.19    0.85
  14 -10  10   10.17    0.69
 -14 -10 -10   11.07    0.91
  10  14 -10   11.47    0.67
  10 -14  10   10.01    0.64
 -14  10  10   11.86    0.67
  10 -10  14   10.41    0.50
 -10  10  14   11.59    0.92
 -10  14  10   11.37    0.68
  14 -10  10   10.88    0.80
 -10 -14 -10   10.68    0.94
  10 -10  14   11.25    0.61
  14   0 -12   -0.18    0.39
   0 -12  14    0.22    0.29
  14  12   0    0.10    0.13
  12   0 -14    0.22    0.34
   0  12 -14    0.20    0.19
 -12   0  14    0.45    0.36
   0  14  12    0.74    0.29
 -14   0 -12    0.57    0.24
   0 -14 -12    0.04    0.33
   0 -14  12    0.21    0.24
  12  14   0    0.58    0.31
   0  14 -12    0.12    0.22
  14   0  12    0.01    0.31
 -14  12   0   -0.43    0.52
   0 -12  14    0.28    0.15
   0  14 -12    0.73    0.44
 -14   0  12   -0.02    0.25
 -12  14   0    0.36    0.32
  14 -12   0    0.15    0.47
  12   0  14    0.30    0.22
   0 -14  12    0.08    0.45
 -14 -12   0    0.70    0.30
 -12   0 -14    0.43    0.31
 -12 -14   0    0.67    0.47
 -14   0 -12    0.14    0.24
   0  12 -14    0.44    0.45
   0  12  14    0.06    0.43
  12  14   0    0.27    0.20
  12 -14   0    0.23    0.30
   0 -12 -14    0.09    0.49
 -14  -2  12    5.53    0.57
  14 -12  -2    5.87    0.70
 -12   2 -14    5.80    0.31
  12  14   2    5.01    0.31
 -12  -2  14    5.59    0.52
  12   2  14    5.76    0.49
  -2 -14  12    5.69    0.36
   2  12  14    5.36    0.42
  12  14   2    5.65    0.69
  -2  14 -12    5.40    0.45
 -14  12  -2    5.89    0.71
  -2 -14  12    5.97    0.61
 -14 -12   2    5.27    0.66
  -2  12 -14    6.43    0.67
   2 -14 -12    5.91    0.51
 -12  14  -2    6.08    0.71
   2 -12 -14    6.14    0.47
  12 -14  -2    5.61    0.71
  14  12   2    5.35    0.20
 -14  12  -2    5.82    0.41
   2  14  12    5.72    0.66
  -2  12 -14    5.72    0.25
  -2 -12  14    5.03    0.43
  -2 -12  14    5.66    0.26
 -14   2 -12    5.82    0.33
 -12   2 -14    6.65    0.45
  -2  14 -12    4.90    0.34
  14   2  12    5.34    0.30
 -12 -14   2    5.16    0.45
  14  12   2    5.09    0.48
  12  -2 -14    5.18    0.38
  14  -2 -12    5.80    0.41
 -12  14  -2    6.20    0.42
 -14   2 -12    5.77    0.36
  14  12  -2    5.87    0.30
  -2 -14 -12    6.94    0.72
   2 -12  14    5.60    0.45
   2  12 -14    5.51    0.44
 -12   2  14    5.95    0.59
  12   2 -14    5.50    0.49
  12  14  -2    4.99    0.66
 -14 -12  -2    6.01    0.48
   2 -12  14    5.48    0.31
  12 -14   2    5.22    0.45
   2  14 -12    5.21    0.63
 -12 -14  -2    6.22    0.70
  14   2 -12    5.95    0.56
 -14   2  12    6.22    0.42
  -2 -12 -14    5.58    0.45
  -2  14  12    5.32    0.46
  -2  12  14    5.78    0.43
  12  14  -2    5.87    0.34
  14  -2  12    5.45    0.48
 -12  14   2    5.89    0.75
   2 -14  12    5.37    0.65
  12  -2  14    6.00    0.38
   2  14 -12    5.32    0.36
 -14  12   2    7.06    0.50
  14 -12   2    4.95    0.66
 -14  -2 -12    5.85    0.55
   2  12 -14    5.51    0.33
 -12  -2 -14    6.15    0.51
   2 -14  12    5.45    0.36
  -4 -14  12    4.26    0.57
 -14  12  -4    3.87    0.41
 -12  14  -4    3.51    0.43
 -14   4 -12    3.65    0.47
   4  12  14    4.50    0.59
  12  -4 -14    3.79    0.55
  -4  14 -12    4.13    0.41
   4 -14 -12    3.86    0.71
  14  12   4    4.74    0.69
  -4  12 -14    3.46    0.25
  14 -12  -4    3.35    0.44
 -14   4 -12    3.48    0.47
 -12   4 -14    3.78    0.35
  -4 -12  14    3.81    0.28
 -14 -12   4    4.23    0.60
 -12  -4  14    4.38    0.31
   4  14  12    3.95    0.42
  12 -14  -4    4.11    0.46
  -4 -14  12    4.39    0.36
   4 -12 -14    3.55    0.66
  -4 -12  14    4.13    0.39
 -14  12  -4    4.97    0.57
 -12  14  -4    4.95    0.40
  -4  14 -12    3.72    0.23
  14   4  12    3.99    0.37
 -12   4 -14    3.77    0.40
 -14  -4  12    4.42    0.50
  12  14   4    5.17    0.67
  12   4  14    3.82    0.29
 -14 -12   4    3.68    0.27
 -12 -14   4    4.29    0.39
  -4  12 -14    3.49    0.62
  14  -4 -12    3.58    0.38
 -12 -14   4    3.97    0.23
  14   4 -12    3.74    0.33
 -12   4  14    3.34    0.39
 -14   4  12    3.45    0.40
  12  14  -4    4.10    0.33
 -14  12   4    4.13    0.72
  -4 -12 -14    3.82    0.63
  14  12  -4    3.93    0.27
   4  12 -14    3.67    0.61
  12  -4  14    4.39    0.36
   4  14 -12    3.73    0.38
  14 -12   4    4.35    0.38
   4 -14  12    3.82    0.35
   4 -12  14    4.67    0.63
  -4  14  12    4.36    0.44
  12 -14   4    3.21    0.39
 -14  -4 -12    4.13    0.56
  12  14  -4    3.69    0.61
 -12 -14  -4    3.70    0.42
   4  14 -12    3.43    0.36
  -4 -14 -12    4.75    0.68
   4 -14  12    4.75    0.63
  -4  12  14    3.53    0.62
 -14 -12  -4    4.26    0.45
   4 -12  14    4.01    0.24
 -12  14   4    4.78    0.49
  12   4 -14    3.69    0.44
 -12  -4 -14    4.13    0.52
  14  -4  12    4.40    0.32
 -12  14  -6    1.59    0.34
 -12   6 -14    1.53    0.34
   6 -14 -12    1.17    0.64
  -6  12 -14    1.51    0.25
 -14  12  -6    0.80    0.54
 -14  -6  12    1.92    0.29
  12  -6 -14    1.67    0.34
  12  14   6    1.88    0.40
   6  12  14    1.74    0.35
 -14  12  -6    1.69    0.50
 -14 -12   6    1.42    0.18
 -14   6 -12    1.02    0.41
  -6 -14  12    1.42    0.31
 -12 -14   6    1.48    0.51
 -12   6 -14    1.47    0.32
  14  -6 -12    1.33    0.55
   6  14  12    1.44    0.37
  -6 -12  14    1.40    0.28
  12 -14  -6    1.36    0.64
  14  12   6    2.13    0.39
 -14 -12   6    1.90    0.33
  -6  14 -12    1.12    0.57
  -6  12 -14    2.25    0.57
  14 -12  -6    1.49    0.62
  -6  14 -12    1.51    0.32
 -14   6 -12    1.55    0.29
 -12 -14   6    1.68    0.21
 -12  -6  14    1.83    0.39
  -6 -14  12    1.64    0.34
  12   6  14    1.36    0.32
  14   6  12    0.99    0.20
  -6 -12  14    1.65    0.51
   6 -12 -14    1.25    0.60
 -12  14  -6    1.22    0.53
  14  -6  12    1.00    0.47
  12  14  -6    1.51    0.32
 -14   6  12    1.15    0.60
 -12 -14  -6    1.89    0.39
   6  14 -12    1.63    0.34
  -6 -14 -12    1.35    0.61
 -14  -6 -12    1.51    0.34
   6  14 -12    1.90    0.50
 -12  -6 -14    1.63    0.32
 -12   6  14    1.33    0.55
   6 -14  12    1.90    0.56
  -6  12  14    1.08    0.57
  -6  14  12    1.46    0.39
 -14 -12  -6    1.32    0.39
   6  12 -14    1.41    0.34
  12  -6  14    1.75    0.49
  14 -12   6    1.53    0.51
   6 -12  14    1.94    0.57
  14  -6  12    1.06    0.26
  -6 -12 -14    1.78    0.56
   6 -12  14    1.64    0.23
 -12  14   6    2.53    0.68
   6 -14  12    1.39    0.31
  12 -14   6    2.02    0.50
 -14  12   6    1.47    0.67
   8  14  12    1.68    0.40
 -12   8 -14    1.44    0.24
 -12  -8  14    1.45    0.40
 -12  14  -8    1.98    0.52
   8 -14 -12    1.82    0.67
  -8  14 -12    1.67    0.38
 -12  -8  14    1.82    0.31
  14 -12  -8    1.82    0.42
  -8 -14  12    1.40    0.31
 -14 -12   8    1.68    0.21
 -12 -14   8    1.30    0.37
  12  -8 -14    1.56    0.60
  12   8  14    1.85    0.35
 -14  -8  12    1.78    0.27
  -8  14 -12    1.43    0.37
  12  14   8    1.59    0.64
  -8  12 -14    2.01    0.30
   8 -12 -14    1.98    0.62
  -8 -14  12    1.88    0.39
  -8 -12  14    1.26    0.33
   8  12  14    1.70    0.37
  14  12   8    1.43    0.40
 -12  14  -8    1.63    0.57
  12 -14  -8    2.02    0.44
 -14  12  -8    1.65    0.35
  -8 -12  14    2.47    0.52
 -14   8 -12    1.90    0.33
 -12 -14   8    1.14    0.33
 -12   8 -14    1.45    0.35
 -14  -8  12    1.52    0.30
 -14  12  -8    1.42    0.54
 -14   8 -12    1.91    0.28
  -8  12 -14    1.44    0.60
  14  -8 -12    1.85    0.40
 -14 -12   8    1.87    0.34
 -12  14   8    2.05    0.70
 -14  -8 -12    2.14    0.59
  12  -8  14    1.34    0.34
  -8 -14 -12    1.91    0.40
 -12 -14  -8    1.34    0.42
   8 -14  12    1.69    0.35
 -14  12   8    1.41    0.71
  12  -8  14    1.31    0.54
 -14 -12  -8    1.58    0.63
  -8  12  14    1.40    0.61
   8 -12  14    2.50    0.39
  14 -12   8    1.80    0.31
   8 -14  12    1.41    0.60
 -14   8  12    1.50    0.41
  12  14  -8    1.60    0.37
  12 -14   8    0.04    0.37
  14  -8  12    2.05    0.52
  -8 -12 -14    1.73    0.59
  12 -14   8    1.54    0.31
 -12   8  14    1.71    0.40
  -8  14  12    2.47    0.66
   8 -12  14    1.26    0.28
  14 -12   8    0.19    0.35
  14  -8  12    1.38    0.42
 -12  -8 -14    1.19    0.36
   8  14 -12    1.60    0.50
 -12  14 -10   39.94    1.44
 -14  10 -12   41.11    1.38
  10 -12 -14   41.35    1.74
 -12  14 -10   40.10    1.30
 -12 -14  10   39.73    1.43
 -10 -12  14   39.39    1.03
 -12 -10  14   39.18    1.39
  14 -12 -10   37.62    1.73
 -10 -14  12   40.71    1.33
  12 -14 -10   39.55    1.39
 -10 -12  14   39.85    1.18
 -14  10 -12   40.23    1.25
 -14  12 -10   39.70    1.25
 -14  12 -10   41.34    1.22
 -14 -12  10   38.68    1.42
  14  10  12   40.16    1.34
 -10  12 -14   40.34    1.18
  12  14  10   39.86    1.41
 -12  10 -14   41.45    1.24
  12  10  14   40.82    1.31
 -12  10 -14   40.73    1.27
  12 -10 -14   37.52    1.64
  14  12  10   38.91    1.37
  10 -14 -12   41.10    1.41
 -10  12 -14   40.08    1.31
 -12 -10  14   39.60    1.29
 -14 -10  12   41.59    1.17
  14 -10 -12   39.39    1.35
 -10 -14  12   41.07    1.42
 -12 -14  10   40.65    1.30
  10  12  14   41.00    1.33
 -14 -10  12   41.44    1.29
 -12 -10  14   41.53    1.30
 -10  14 -12   40.42    1.32
 -10  14 -12   39.83    1.29
  10  14  12   41.80    1.39
 -14 -10  12   41.27    1.41
 -14 -12  10   40.09    1.23
 -14  12  10   40.32    1.83
 -10  12  14   40.07    1.37
  10 -14  12   39.91    1.30
 -12 -14 -10   38.07    1.33
  12 -14  10   39.87    1.14
  14 -12  10   40.93    1.28
 -14  10  12   40.70    1.38
 -10  14  12   39.51    1.39
 -14 -10 -12   41.97    1.70
  12  14 -10   41.01    1.10
  12 -14  10   41.38    1.31
  12 -10  14   40.60    1.59
 -10 -14 -12   39.86    1.74
 -10 -12 -14   40.34    1.32
 -12 -10 -14   40.75    1.33
  12 -10  14   40.58    1.20
  10  14 -12   41.41    1.46
  10 -14  12   41.55    1.29
 -12  10  14   39.27    1.36
  14 -10  12   39.60    1.11
  10 -12  14   40.33    1.15
  14 -12  10   40.17    1.16
 -14 -12 -10   42.70    1.76
  14 -10  12   39.36    1.25
 -12  14  10   39.81    1.44
  10 -12  14   40.95    1.31
  14  12  12    5.03    0.76
 -14  12 -12    4.87    0.41
 -14 -12  12    4.29    0.51
 -14  12 -12    4.76    0.69
 -12 -12  14    4.07    0.59
 -14 -12  12    4.44    0.60
 -12 -12  14    4.80    0.53
  12 -14 -12    5.62    0.84
 -12  12 -14    5.32    0.73
 -12  14 -12    5.11    0.58
  12  14  12    5.68    0.79
 -14 -12  12    5.33    0.59
  14 -12 -12    5.80    0.83
  12  12  14    5.63    0.74
 -12  12 -14    4.98    0.51
 -12 -14  12    5.10    0.57
 -12 -14  12    5.18    0.38
 -12 -12  14    4.78    0.35
 -12  14 -12    4.17    0.48
  12 -12 -14    4.83    0.51
 -12 -12 -14    5.59    0.53
 -12  14  12    5.09    0.58
  12 -12  14    5.19    0.47
  12 -14  12    5.31    0.53
 -12 -14 -12    4.95    0.79
 -12  12  14    5.00    0.56
  14 -12  12    5.24    0.48
  14 -12  12    5.08    0.37
  12 -14  12    5.13    0.50
 -14 -12 -12    4.85    0.79
 -14  12  12    5.02    0.88
  12 -12  14    4.95    0.75
   0 -14  14   44.03    1.02
 -14   0 -14   45.67    1.44
 -14   0 -14   44.01    1.19
  14 -14   0   44.16    1.73
   0 -14 -14   44.13    1.80
   0  14 -14   44.23    1.37
   0  14 -14   45.69    1.05
 -14  14   0   45.06    1.46
   0 -14  14   43.63    1.65
  14   0 -14   44.00    1.24
 -14 -14   0   44.06    1.72
 -14   0  14   45.51    1.29
  14  14   0   44.69    1.44
  14  14   0   45.41    0.99
  14   0  14   45.42    1.42
   0  14  14   43.44    1.68
 -14  14  -2   33.49    1.45
 -14  -2  14   31.14    0.95
  14  -2 -14   31.07    1.22
  -2  14 -14   31.63    0.78
  -2  14 -14   31.83    1.37
  14   2  14   31.89    1.06
  14  14   2   32.85    1.13
 -14 -14   2   31.32    1.07
 -14  14  -2   30.78    1.02
  14  14   2   33.78    0.74
 -14   2 -14   31.49    1.12
   2 -14 -14   32.14    1.48
  -2 -14  14   31.23    0.80
  14 -14  -2   31.57    1.11
  -2 -14  14   31.48    1.33
   2  14  14   30.56    1.06
 -14   2  14   32.62    1.03
   2 -14  14   31.50    0.79
  -2 -14 -14   31.77    1.43
  14   2 -14   30.84    1.15
   2  14 -14   31.96    0.82
  -2  14  14   31.42    1.37
 -14 -14  -2   31.93    1.44
  14 -14   2   30.46    1.36
   2  14 -14   33.29    1.10
  14  -2  14   31.44    1.15
 -14  14   2   31.88    1.54
   2 -14  14   30.88    1.35
 -14  -2 -14   32.80    0.96
  14  14  -2   31.46    0.76
 -14   4 -14    7.56    0.54
  14  -4 -14    6.70    0.70
  -4 -14  14    7.33    0.48
 -14 -14   4    7.12    0.73
   4 -14 -14    7.90    0.57
  -4  14 -14    7.34    0.51
 -14  14  -4    7.07    0.48
  14   4  14    7.07    0.37
  -4  14 -14    7.46    0.36
 -14  14  -4    8.02    0.54
 -14   4 -14    8.00    0.63
  14 -14  -4    8.21    0.85
  14  14   4    7.08    0.55
 -14  -4  14    8.27    0.61
   4  14  14    6.65    0.51
  -4 -14  14    7.05    0.40
 -14 -14   4    7.57    0.37
  -4 -14 -14    6.89    0.80
   4  14 -14    7.71    0.41
 -14  14   4    6.72    0.61
   4 -14  14    7.22    0.78
   4  14 -14    7.63    0.73
  14   4 -14    6.89    0.58
 -14  -4 -14    7.61    0.66
 -14   4  14    7.16    0.73
   4 -14  14    7.77    0.36
  -4  14  14    6.79    0.78
  14  -4  14    8.06    0.44
  14 -14   4    7.10    0.52
 -14 -14  -4    7.68    0.83
  14  14  -4    7.40    0.37
  14 -14  -6   12.73    0.72
  -6  14 -14   12.53    0.51
 -14 -14   6   13.89    0.89
  14  14   6   11.66    1.01
   6 -14 -14   13.43    0.70
   6  14  14   12.66    0.66
 -14  -6  14   12.94    0.75
 -14  14  -6   12.36    0.62
  14  -6 -14   12.01    0.64
  -6 -14  14   12.63    0.61
 -14   6 -14   12.76    0.68
  -6  14 -14   12.86    0.67
 -14   6 -14   13.20    0.82
 -14 -14   6   13.49    0.41
  -6 -14  14   12.59    0.56
 -14  14  -6   13.49    0.92
  -6 -14 -14   13.07    1.01
  14 -14   6   12.20    0.61
   6 -14  14   12.59    0.52
   6 -14  14   12.33    0.96
  14  14  -6   12.58    0.55
 -14  14   6   14.43    0.78
 -14 -14  -6   12.44    1.02
   6  14 -14   12.69    0.63
  14  -6  14   12.03    0.82
 -14  -6 -14   13.07    0.62
 -14   6  14   13.11    0.67
  -6  14  14   12.02    0.97
   8 -14 -14  216.81    7.23
 -14  14  -8  220.75    6.91
  14  -8 -14  210.28    6.42
  -8 -14  14  222.59    6.89
 -14 -14   8  214.19    5.68
  14  14   8  211.84    6.67
  -8  14 -14  213.85    6.95
  -8 -14  14  211.92    5.89
 -14 -14   8  207.61    6.13
 -14  14  -8  213.16    6.40
   8  14  14  211.68    6.50
 -14  -8  14  219.32    6.55
 -14  -8  14  214.99    6.41
 -14   8 -14  221.61    6.99
  14 -14  -8  209.21    7.13
  -8  14 -14  214.01    5.80
 -14   8 -14  218.73    6.31
   8 -14  14  215.57    5.77
  14  -8  14  207.17    5.75
   8 -14  14  211.92    6.48
 -14   8  14  212.43    6.50
  14  -8  14  216.33    6.81
  14 -14   8  218.77    6.79
  -8 -14 -14  217.55    6.66
 -14  -8 -14  212.70    6.40
  -8  14  14  210.84    6.53
   8  14 -14  217.68    6.93
 -14 -14  -8  211.70    7.08
  14  14  10    6.46    0.83
 -14 -14  10    5.69    0.66
  14  10  14    4.98    0.76
 -10  14 -14    6.16    0.52
 -14 -14  10    5.47    0.35
 -14  14 -10    5.53    0.50
 -10 -14  14    5.39    0.44
 -14 -10  14    5.71    0.58
  10  14  14    6.36    0.54
  14 -10 -14    5.81    0.54
 -14  10 -14    7.14    0.72
 -14 -10  14    6.87    0.59
  10 -14 -14    5.79    0.87
 -10 -14  14    5.13    0.53
 -14  14 -10    6.19    0.67
 -14 -10  14    6.19    0.59
  14 -14 -10    6.53    0.59
 -10  14 -14    5.37    0.49
 -14  10 -14    6.03    0.39
  14 -14  10    5.83    0.63
 -10  14  14    6.50    0.58
 -14 -14 -10    6.41    0.83
  14 -10  14    6.38    0.49
  14 -14  10    6.04    0.78
  10 -14  14    5.17    0.46
 -14  14  10    6.71    0.92
  10 -14  14    5.71    0.51
 -14  10  14    4.75    0.86
 -10 -14 -14    7.04    0.83
 -14 -10 -14    6.43    0.52
  14 -10  14    6.23    0.53
 -12  14 -14    0.48    0.54
 -12  14 -14    0.38    0.23
 -14 -12  14   -0.29    0.26
 -14  14 -12   -0.24    0.44
  12  14  14    0.43    0.55
 -12 -14  14   -0.10    0.42
 -14  12 -14    0.22    0.25
 -14  14 -12    0.84    0.53
  14 -14 -12   -0.74    0.39
 -14  12 -14    0.03    0.33
  14 -12 -14   -0.17    0.58
 -12 -14  14    0.54    0.24
  14  14  12    0.56    0.38
  14  12  14   -0.12    0.35
 -14 -14  12   -0.23    0.43
 -14 -12  14   -0.48    0.39
  12 -14 -14    0.28    0.60
 -14 -12  14    0.04    0.40
 -14 -14  12    0.02    0.37
 -14  12  14    0.03    0.63
 -12  14  14    0.02    0.40
 -14 -12 -14    0.36    0.36
 -12 -14 -14    0.22    0.57
 -14 -14 -12    0.51    0.61
  14 -14  12    0.85    0.54
 -14  14  12   -0.08    0.41
  12 -14  14    0.04    0.34
  14 -12  14   -0.35    0.35
  14 -14  12   -0.09    0.40
  12 -14  14   -0.19    0.33
  14 -12  14   -0.06    0.33
 -14  14 -14   48.66    1.66
  14 -14 -14   48.32    1.73
  14  14  14   47.79    1.71
 -14 -14  14   48.51    1.69
 -14 -14  14   47.35    1.39
 -14 -14  14   48.16    1.42
 -14  14 -14   46.41    1.58
 -14 -14 -14   47.68    2.10
  14 -14  14   48.27    1.59
 -14  14  14   48.85    1.78
  14 -14  14   47.98    1.97
  -1  15  -1   19.23    0.94
 -15  -1   1   21.64    0.97
   1   1  15   20.07    0.53
  -1  -1  15   19.43    0.49
  -1 -15   1   19.95    0.94
  -1   1 -15   19.39    0.42
   1  -1 -15   19.51    0.54
 -15   1  -1   20.39    0.44
   1 -15  -1   19.94    0.72
 -15   1  -1   20.53    0.72
  -1  15  -1   20.35    0.91
   1  15   1   18.99    0.95
  15  -1  -1   20.14    0.94
  -1   1  15   19.68    0.53
  -1  15   1   20.12    0.96
   1  15  -1   20.33    0.67
  -1 -15  -1   20.14    0.72
  -1  -1 -15   20.46    0.56
  15  -1   1   20.08    0.70
 -15   1   1   21.14    0.73
   1  -1  15   20.53    0.42
 -15  -1  -1   20.75    0.72
   1 -15   1   20.66    0.71
 -15  -1  -1   20.48    0.44
   1  15  -1   19.10    0.68
  15   1  -1   19.85    0.71
   1   1 -15   20.13    0.46
 -15   1  -3    8.22    0.32
  -1  15  -3    9.02    0.63
 -15  -1   3    8.32    0.47
  15  -3  -1    8.27    0.47
   3   1  15    7.77    0.33
   3  -1 -15    8.20    0.39
  -3  -1  15    8.18    0.31
  -3  15  -1    8.71    0.45
  -3 -15   1    9.30    0.68
  15  -1  -3    7.91    0.67
 -15   3  -1    7.97    0.67
   3 -15  -1    8.23    0.49
   1  15   3    7.54    0.49
  -1  -3  15    8.28    0.20
   3  15   1    7.48    0.48
  -3   1 -15    8.26    0.27
   1  -3 -15    7.56    0.43
  -1 -15   3    8.55    0.64
  -1  15  -3    8.08    0.44
 -15  -3   1    7.79    0.47
  -3  15  -1    7.67    0.67
 -15   1  -3    7.75    0.67
 -15   3  -1    8.16    0.29
   1 -15  -3    8.54    0.49
   1   3  15    7.30    0.40
  15   1  -3    8.13    0.46
 -15  -3  -1    8.22    0.19
  -1 -15  -3    8.28    0.49
   3  15  -1    8.42    0.40
   1 -15   3    8.40    0.44
   3   1 -15    7.84    0.31
  -3 -15  -1    9.13    0.49
   3  15  -1    7.92    0.44
  15  -3   1    7.77    0.67
 -15   1   3    8.38    0.69
  15  -1   3    7.56    0.63
  -3   1  15    8.04    0.39
  -3  -1 -15    8.32    0.35
   3 -15   1    8.25    0.47
  -1  15   3    8.31    0.49
  -1  -3 -15    8.68    0.45
  -3  15   1    7.97    0.68
 -15  -1  -3    7.51    0.46
 -15  -3  -1    8.92    0.48
   3  -1  15    7.90    0.31
 -15  -1  -3    7.93    0.25
   1  -3  15    7.95    0.15
   1  15  -3    6.96    0.60
 -15   3   1    8.01    0.48
  -1   3  15    7.43    0.29
   1  -3  15    8.55    0.64
   1  15  -3    7.33    0.61
  -3  15  -3   45.68    1.51
 -15   3  -3   44.70    1.50
  -3  15  -3   42.50    1.17
 -15   3  -3   45.58    1.10
 -15  -3   3   45.51    1.25
  -3   3 -15   40.25    0.66
  -3 -15   3   45.95    1.47
   3   3  15   43.36    1.08
  15  -3  -3   43.07    1.24
   3  -3 -15   43.13    1.15
   3  15   3   43.84    1.54
  -3  -3  15   44.57    0.90
   3 -15  -3   45.78    1.63
  -3 -15  -3   45.65    1.59
  -3  -3 -15   44.97    1.14
 -15  -3  -3   46.48    0.76
   3  15  -3   45.15    1.19
   3  15  -3   46.90    1.37
  -3  15   3   43.65    1.59
 -15   3   3   44.25    1.27
   3   3 -15   45.77    0.82
   3 -15   3   46.87    1.48
 -15  -3  -3   46.02    1.54
   3  -3  15   45.52    1.27
  15  -3   3   45.77    1.24
  -3   3  15   44.13    1.15
  -5 -15   1    8.19    0.44
   5 -15  -1    6.62    0.69
   1  -5 -15    7.23    0.51
  -1 -15   5    6.86    0.38
  15  -1  -5    7.05    0.45
 -15  -5   1    7.06    0.47
  -1  15  -5    6.87    0.41
  -5  15  -1    7.29    0.45
   5  -1 -15    7.47    0.40
 -15  -5   1    7.33    0.14
  -5   1 -15    7.46    0.30
   5  15   1    6.98    0.44
  15  -5  -1    7.09    0.45
 -15   1  -5    7.28    0.61
   5   1  15    7.00    0.34
 -15   1  -5    7.14    0.25
   1 -15  -5    7.27    0.51
 -15   5  -1    6.97    0.46
  -1  15  -5    7.10    0.37
   1   5  15    6.89    0.32
  15   1   5    7.31    0.35
  -1 -15   5    7.80    0.59
  -5  -1  15    7.20    0.36
 -15  -1   5    7.09    0.44
  -1  -5  15    6.28    0.65
   1  15   5    6.57    0.68
   5   1 -15    6.68    0.33
  -1 -15  -5    7.77    0.73
  -5  15   1    7.11    0.47
   1 -15   5    7.15    0.57
 -15  -1  -5    7.44    0.42
   1 -15   5    7.75    0.43
  -5   1  15    6.99    0.41
   5  15  -1    7.47    0.43
 -15   1   5    7.54    0.44
  -5  -1 -15    7.42    0.35
  -5 -15  -1    7.00    0.66
 -15  -1  -5    7.42    0.33
  -1  15   5    6.47    0.47
   1  15  -5    7.48    0.41
   5 -15   1    6.93    0.45
  15  -5   1    6.93    0.44
 -15   5   1    6.57    0.47
   1  -5  15    7.12    0.45
  -1  -5 -15    7.19    0.49
   5  15  -1    7.11    0.50
  -1   5  15    6.92    0.45
   1  15  -5    7.09    0.53
  15   1  -5    6.89    0.62
   5  -1  15    7.07    0.60
  -5  15  -3    5.46    0.41
 -15   3  -5    6.46    0.40
   3   5  15    5.60    0.42
   3  15   5    6.47    0.66
  -5 -15   3    6.68    0.57
   5 -15  -3    5.73    0.69
  -3  15  -5    5.81    0.52
   5  15   3    6.03    0.66
   3  -5 -15    5.69    0.48
 -15  -5   3    5.56    0.61
  15  -3  -5    6.13    0.42
   5  -3 -15    6.12    0.44
  -3 -15   5    5.65    0.53
 -15  -3   5    6.59    0.57
  -5  15  -3    5.85    0.39
  -3  15  -5    4.62    0.58
  -3  -5  15    5.86    0.22
 -15   5  -3    6.12    0.41
   5   3  15    5.88    0.38
 -15   3  -5    5.32    0.36
 -15   5  -3    5.57    0.41
  -3 -15   5    5.48    0.36
  15   3   5    5.52    0.20
  -5   3 -15    5.96    0.21
  -5  -3  15    6.20    0.30
  -3  -5  15    6.64    0.41
   3 -15  -5    6.36    0.70
  -5   3 -15    5.70    0.21
  15  -5  -3    6.47    0.42
   5  15  -3    6.03    0.33
  -3  15   5    5.73    0.67
  -5  -3 -15    6.14    0.40
  -3  -5 -15    5.98    0.45
 -15   3   5    6.35    0.67
 -15   5   3    6.08    0.66
   5  15  -3    5.09    0.39
  -5 -15  -3    5.94    0.44
   5   3 -15    5.70    0.27
  15  -3   5    5.84    0.39
   3 -15   5    5.90    0.54
  -5  15   3    6.19    0.45
  15  -5   3    5.02    0.39
  -3   5  15    5.36    0.32
   5 -15   3    6.00    0.41
 -15  -3  -5    6.00    0.59
  -5   3  15    5.79    0.30
   3  15  -5    6.27    0.54
   5  -3  15    5.49    0.40
   3  15  -5    5.70    0.37
  -3 -15  -5    5.99    0.47
   3  -5  15    6.16    0.63
 -15   5  -5   62.92    1.45
   5  -5 -15   62.75    1.54
  -5  15  -5   64.29    1.97
  -5 -15   5   66.24    1.83
  -5 -15   5   64.53    1.86
  15   5   5   66.11    1.11
  -5   5 -15   67.30    1.14
  15  -5  -5   63.07    1.76
   5  15   5   61.63    1.74
 -15   5  -5   64.98    1.71
  -5   5 -15   64.84    1.16
   5   5  15   62.60    1.68
  -5  -5  15   61.78    1.69
 -15  -5   5   64.10    1.70
   5 -15  -5   63.71    1.80
  -5  -5  15   64.82    1.30
  -5  15  -5   63.58    1.86
  15  -5   5   64.59    1.96
  -5 -15  -5   63.70    2.08
   5  15  -5   63.43    1.58
  -5  -5 -15   65.73    1.55
   5  15  -5   63.57    1.86
  -5  15   5   64.28    2.15
 -15  -5  -5   64.12    2.06
   5 -15   5   66.08    1.89
 -15   5   5   64.20    2.11
  -5   5  15   63.76    1.76
   5  -5  15   64.10    1.73
   1  -7 -15   27.88    0.80
  -1 -15   7   28.36    0.93
 -15  -1   7   28.46    1.12
  -1  15  -7   27.08    0.74
 -15   1  -7   28.30    0.76
  -1  -7  15   28.25    1.13
 -15   7  -1   27.32    1.17
  -7   1 -15   28.43    0.71
  15  -7  -1   26.79    0.89
   7  15   1   27.63    1.15
  15  -1  -7   27.47    0.88
   7  -1 -15   27.28    0.84
  15   1   7   28.66    0.69
  -1  15  -7   28.74    1.10
 -15  -7   1   25.70    0.88
  -7  -1  15   27.87    0.81
   1   7  15   27.74    0.95
  -1 -15   7   28.84    1.09
   7 -15  -1   28.28    1.22
  -7  15  -1   26.48    1.15
   1 -15  -7   28.01    1.26
   1  15   7   27.17    1.20
   7  15   1   27.03    0.85
  -7 -15   1   27.59    1.11
 -15   1  -7   27.44    1.06
   7   1 -15   27.36    0.76
   7  -1  15   27.72    1.06
  -7   1  15   28.33    0.88
  -1 -15  -7   29.20    0.96
 -15  -7  -1   27.25    0.90
  -1   7  15   26.26    0.94
 -15   7   1   29.03    1.22
 -15  -1  -7   27.59    0.66
   1  15  -7   26.78    0.75
   1  15  -7   27.96    0.87
  15  -1   7   28.48    0.78
 -15  -1  -7   27.44    0.86
  -7  -1 -15   27.77    0.65
  -7 -15  -1   27.93    0.89
  15  -7   1   27.67    0.88
 -15   1   7   27.06    0.86
   7  15  -1   28.40    1.14
   7  15  -1   27.57    0.86
   1 -15   7   27.13    0.85
   1  -7  15   27.53    0.91
  15   1  -7   27.24    1.08
  -1  15   7   26.95    0.94
   7 -15   1   26.69    0.88
   1 -15   7   26.95    0.93
  -1  -7 -15   27.80    1.01
  -7  15   1   29.55    1.24
   3 -15  -7    0.72    0.32
  -7  15  -3    0.70    0.45
  15  -3  -7    0.42    0.29
  -3  -7  15    0.48    0.44
  -7   3 -15    0.93    0.24
 -15   7  -3    0.55    0.45
   3  15   7    0.23    0.32
  15   3   7    0.59    0.21
  -7 -15   3    0.49    0.27
  15  -7  -3    0.90    0.31
   3  -7 -15    0.45    0.39
  -3  15  -7    0.62    0.34
 -15  -3   7    0.77    0.28
  -3  -7  15    0.61    0.12
  -7  -3  15    0.05    0.24
   7  -3 -15    0.90    0.21
  -3 -15   7    1.05    0.39
  -7  15  -3    0.78    0.30
  -3  -7  15    0.58    0.12
 -15  -7   3    0.61    0.11
   7  15   3    0.46    0.30
  -3 -15   7    0.79    0.36
  -7   3 -15    0.51    0.18
   7   3  15    0.41    0.28
 -15   3  -7    0.79    0.27
  -3   7 -15    0.30    0.30
  -3  15  -7    0.30    0.44
 -15   3  -7    0.83    0.40
   3   7  15    0.30    0.34
 -15   7  -3    0.28    0.33
   7 -15  -3    0.41    0.31
  -3 -15  -7    0.58    0.51
  15  -3   7    0.37    0.39
  -7 -15  -3    0.30    0.31
  -7  -3 -15    1.03    0.30
  -7   3  15    0.37    0.35
   3 -15   7    0.67    0.30
   3  15  -7    0.78    0.25
  -3  -7 -15    0.50    0.37
   7   3 -15    0.73    0.22
   3 -15   7    0.62    0.35
   7  15  -3    0.74    0.21
  15  -3   7    0.57    0.28
   3  -7  15    0.29    0.45
   3  15  -7    0.66    0.34
   7  -3  15    1.21    0.42
  -7  15   3    0.77    0.32
 -15   3   7    0.50    0.30
   7 -15   3    0.37    0.43
  -3   7  15    0.65    0.23
   7  15  -3    0.85    0.43
  15  -7   3    0.51    0.43
 -15   7   3   -0.35    0.50
 -15  -7  -3    0.83    0.29
  -3  15   7    1.08    0.32
  -5  -7  15    1.16    0.17
  15   7   5    1.19    0.11
  15  -7  -5    1.39    0.34
 -15   7  -5    0.48    0.31
  15  -5  -7    1.35    0.32
   7  -5 -15    1.38    0.26
  -7   5 -15    1.19    0.18
   5 -15  -7    1.48    0.37
  -5  -7  15    1.14    0.46
 -15  -7   5    1.31    0.30
  -7  -5  15    1.38    0.24
  15   5   7    1.17    0.15
 -15  -7   5    1.20    0.18
  -7  15  -5    1.67    0.32
  -5  -7  15    0.95    0.21
  -7 -15   5    1.62    0.36
   5   7  15    0.89    0.24
   7   5  15    1.29    0.35
   5  15   7    0.86    0.51
  -7  15  -5    1.88    0.45
 -15   5  -7    0.93    0.34
  -7   5 -15    1.33    0.18
   7  15   5    1.08    0.34
  -5  15  -7    0.98    0.32
 -15  -5   7    1.42    0.29
  -5   7 -15    1.15    0.31
   5  -7 -15    1.50    0.42
  -5   7 -15    1.20    0.15
  -5 -15   7    1.41    0.26
  -7 -15   5    1.66    0.42
 -15   7  -5    1.66    0.23
 -15   5  -7    1.11    0.29
  -5  15  -7    1.22    0.39
  -5 -15   7    0.84    0.25
   7 -15  -5    1.09    0.56
  -5  -7 -15    0.76    0.40
 -15  -5  -7    1.32    0.32
  -7  15   5    0.97    0.56
  -5  15   7    1.55    0.55
  -7  -5 -15    1.00    0.37
  -5   7  15    1.29    0.28
   7 -15   5    1.18    0.43
 -15   5   7    1.23    0.34
   5 -15   7    0.69    0.32
 -15  -7  -5    0.73    0.51
   5 -15   7    1.24    0.26
  -7   5  15    1.45    0.41
   5  15  -7    1.35    0.25
  -5 -15  -7    1.59    0.54
   7  -5  15    1.01    0.48
  15  -5   7    0.77    0.42
  15  -5   7    1.07    0.35
  15  -7   5    1.46    0.45
   5  15  -7    1.07    0.26
   5  -7  15    1.00    0.31
 -15   7   5    1.45    0.36
  -7 -15  -5    1.34    0.54
   7  15  -5    1.33    0.23
   7  15  -5    1.28    0.28
 -15  -7   7  124.75    2.88
   7   7  15  126.24    3.25
  -7  -7  15  126.54    3.39
  -7 -15   7  128.63    3.46
   7  15   7  122.60    3.48
   7  -7 -15  122.90    3.55
 -15  -7   7  126.25    3.37
  15  -7  -7  126.09    3.86
  -7  15  -7  125.24    3.74
  -7 -15   7  125.83    3.49
  -7   7 -15  131.27    2.69
  -7   7 -15  125.75    3.41
   7 -15  -7  127.73    4.00
  15   7   7  121.81    2.57
 -15   7  -7  122.30    3.33
 -15   7  -7  123.89    3.30
  -7  15  -7  121.02    3.45
  -7  -7  15  123.88    2.84
   7 -15   7  124.69    3.41
  15  -7   7  124.40    3.17
   7  15  -7  123.32    3.49
  -7   7  15  122.59    3.57
   7  15  -7  125.38    3.45
  -7  -7 -15  127.26    3.56
 -15  -7  -7  119.67    3.34
   7 -15   7  123.78    3.15
  15  -7   7  124.37    3.28
   7  -7  15  128.19    3.89
 -15   7   7  121.98    3.45
  -7  15   7  123.24    3.51
  -7 -15  -7  127.16    3.95
  15  -9  -1   17.48    0.96
 -15   1  -9   16.99    0.60
 -15  -9   1   15.97    0.90
   1   9  15   16.39    0.81
  -1  -9  15   16.84    0.29
 -15   9  -1   16.68    0.71
   9   1  15   17.27    0.80
   9  15   1   17.30    0.48
  -1  -9  15   17.02    0.68
   1  -9 -15   17.16    0.87
   9 -15  -1   16.97    0.95
   1 -15  -9   17.80    0.75
  -1  15  -9   18.41    0.67
  -1  15  -9   16.61    0.66
  15   1   9   17.00    0.56
  -9   1 -15   17.84    0.59
   9  -1 -15   16.63    0.67
  -9  15  -1   18.34    1.00
 -15  -1   9   16.57    0.63
  -1 -15   9   17.90    0.86
 -15   1  -9   17.72    0.83
  15  -1  -9   17.70    0.88
   1  15   9   16.84    0.95
  -9 -15   1   17.48    0.69
   9  15   1   17.33    0.69
  -1   9 -15   17.08    0.69
  -1  -9  15   17.25    0.29
  -1 -15   9   18.19    0.68
  -9 -15  -1   16.78    0.93
   9   1 -15   17.98    0.52
 -15   1   9   16.79    0.91
  15  -9   1   16.61    0.90
   1  -9  15   16.22    0.68
   9  15  -1   16.90    0.68
  -1   9  15   17.38    0.61
   9  -1  15   17.46    0.82
  -9   1  15   17.43    0.55
   1 -15   9   17.65    0.89
  -9  15   1   17.80    0.73
   1 -15   9   17.20    0.68
  15  -1   9   17.48    0.50
  15   1  -9   16.94    0.63
   1  15  -9   17.69    0.66
 -15   9   1   16.31    0.99
  -9  -1 -15   17.42    0.64
   9 -15   1   16.50    0.92
   1  -9  15   17.41    0.22
 -15  -9  -1   16.28    0.69
 -15  -1  -9   16.82    0.62
   9  15  -1   17.01    0.62
  -1 -15  -9   17.38    1.03
   1  15  -9   16.73    0.64
  -1  -9 -15   17.01    0.63
  -1  15   9   17.28    0.96
 -15   3  -9   17.39    0.68
   3 -15  -9   18.08    0.76
  -3  15  -9   18.16    0.69
  -9  -3  15   18.20    0.66
  -3 -15   9   18.60    0.66
  -9 -15   3   17.56    0.67
   9  -3 -15   16.64    0.76
   9  15   3   18.07    0.72
  -9   3 -15   18.34    0.57
 -15   3  -9   17.44    0.83
  -3  15  -9   18.23    0.69
   9 -15  -3   18.05    0.75
  15  -9  -3   16.62    0.97
  -9  15  -3   18.71    0.71
  -3 -15   9   17.84    0.70
  -3   9 -15   18.93    0.72
  -3  -9  15   17.69    0.40
 -15  -9   3   16.57    0.68
  -3  -9  15   18.02    0.92
 -15   9  -3   18.36    0.60
  -3   9 -15   17.90    0.31
  -9  15  -3   18.18    0.93
  -3  -9  15   17.96    0.42
 -15  -9   3   18.35    0.37
  15   3   9   18.16    0.54
   3   9  15   18.13    0.82
 -15   9  -3   17.59    0.72
  15  -3  -9   16.99    0.68
   9   3  15   18.10    0.57
 -15  -3   9   16.76    0.65
  -9   3 -15   18.18    0.55
   3  15   9   17.78    0.72
   3  -9 -15   17.69    0.66
   3  -9  15   18.44    0.71
 -15  -3  -9   16.95    0.89
   9  15  -3   17.65    0.68
   3  -9  15   18.47    0.30
   9  15  -3   18.13    0.66
  -3  15   9   18.10    0.72
   3  15  -9   17.66    0.69
  -3 -15  -9   16.55    0.74
   9 -15   3   18.03    0.68
  -3   9  15   17.12    0.63
  15  -3   9   18.71    0.69
 -15  -9  -3   17.56    0.71
  -9   3  15   17.03    0.79
  -3  -9 -15   16.70    0.64
  15  -9   3   18.42    0.69
   3  15  -9   18.40    0.87
   3 -15   9   18.12    0.71
  -9  -3 -15   18.13    0.72
   3 -15   9   18.80    0.94
   9  -3  15   17.15    0.87
  15   3  -9   17.83    0.85
  -9  15   3   17.75    0.76
 -15   3   9   18.13    0.96
  -9 -15  -3   18.38    0.72
   9   3 -15   17.60    0.64
 -15   9   3   15.69    1.03
   9 -15  -5   24.46    1.23
  -5  -9  15   23.73    0.55
   5  15   9   23.81    1.15
   5   9  15   23.97    1.00
  15   5   9   24.25    0.71
  -9   5 -15   24.47    0.66
  -9   5 -15   24.63    0.81
  -5 -15   9   24.62    0.70
  -5  15  -9   23.99    0.87
 -15  -9   5   23.97    0.84
 -15  -9   5   24.45    0.58
   5 -15  -9   24.09    1.27
 -15  -5   9   24.61    0.80
   9  -5 -15   24.17    0.77
  -9 -15   5   25.41    0.68
  15  -5  -9   24.58    1.13
  -9  15  -5   24.88    0.83
  -9  -5  15   23.76    0.61
   9  15   5   24.33    1.19
  -9 -15   5   23.73    1.05
  -5   9 -15   25.51    0.88
 -15   9  -5   24.69    0.75
  -9  15  -5   24.98    0.84
  -5 -15   9   24.36    0.79
 -15   5  -9   25.14    0.89
  -5  15  -9   24.93    0.86
   9   5  15   24.35    0.74
  -5   9 -15   23.53    0.53
  15  -9  -5   24.64    0.90
   5  -9 -15   23.54    0.81
 -15   9  -5   25.69    1.11
 -15   5  -9   24.47    1.00
  -5  -9  15   25.35    1.10
  -5  -9  15   23.60    0.56
  -9  15   5   24.59    1.28
   9  15  -5   23.87    1.05
   9 -15   5   24.03    1.03
  -9   5  15   23.61    0.79
   9  -5  15   25.20    1.08
 -15   9   5   25.12    1.25
  -5 -15  -9   23.62    0.92
  -5  -9 -15   25.02    1.05
   5 -15   9   23.66    0.85
  -9 -15  -5   25.33    0.89
  15  -9   5   23.63    1.04
  -9  -5 -15   24.52    0.73
   5  -9  15   24.49    0.47
 -15   5   9   23.08    1.13
  -5  15   9   24.21    0.92
   5 -15   9   24.08    1.14
  -5   9  15   24.55    1.06
   5  -9  15   25.05    1.13
 -15  -9  -5   25.05    0.88
   9  15  -5   24.58    0.85
   5  15  -9   24.71    0.71
  15  -5   9   24.05    0.98
 -15  -5  -9   25.25    1.09
  15  -5   9   25.26    0.90
   5  15  -9   24.91    0.79
 -15  -9   7   14.36    0.49
 -15   9  -7   15.25    0.86
  -9  15  -7   15.43    0.60
 -15   7  -9   15.40    0.82
  -7  -9  15   14.87    0.85
   9  15   7   14.06    0.69
  15  -7  -9   14.07    0.69
  -9  -7  15   15.63    0.57
  -9   7 -15   14.99    0.90
   7 -15  -9   14.64    1.03
   7   9  15   14.81    0.61
  -7   9 -15   15.73    0.68
  -9 -15   7   13.81    0.50
 -15   7  -9   14.64    0.56
 -15  -9   7   14.60    0.64
  -7  -9  15   14.57    0.49
  15  -9  -7   14.31    0.70
   7  15   9   15.04    1.00
  -7 -15   9   14.29    0.76
 -15  -7   9   14.88    0.84
   7  -9 -15   14.84    0.89
 -15  -7   9   14.44    0.57
  -7 -15   9   14.47    0.73
 -15  -9   7   15.07    0.63
  -7  -9  15   15.29    0.50
   9 -15  -7   15.66    1.06
   9   7  15   14.21    0.77
  -7   9 -15   14.65    0.43
  -9  -7  15   14.41    0.83
  -9 -15   7   14.84    0.80
  -9  15  -7   15.59    0.67
  -7  15  -9   14.73    0.92
  -9   7 -15   15.01    0.49
 -15   9  -7   14.61    0.57
  -7  15  -9   14.57    0.54
  15   7   9   14.02    0.45
  -7   9  15   14.86    0.64
  15  -7   9   14.72    0.78
 -15   7   9   14.96    0.71
   9  -7  15   15.05    0.64
  -7  -9 -15   15.22    0.62
   7  15  -9   15.31    0.58
   9 -15   7   14.92    0.79
  -7  15   9   14.06    1.03
 -15  -7  -9   15.36    0.92
   7 -15   9   15.33    0.71
   9  15  -7   14.52    0.52
  15  -7   9   14.31    0.59
  -7 -15  -9   14.99    1.01
  -9 -15  -7   14.38    0.72
   7  -9  15   14.68    0.66
   7 -15   9   15.62    0.94
 -15  -9  -7   15.73    0.95
   7  -9  15   14.93    0.42
   7  15  -9   15.13    0.73
  -9   7  15   15.16    0.88
  -9  15   7   16.39    0.77
  -9  -7 -15   14.53    0.59
   9  15  -7   15.45    0.60
 -15   9   7   15.59    1.04
  15  -9   7   15.03    0.62
 -15  -9   9   19.49    0.70
  -9  -9  15   19.51    0.93
  -9  15  -9   17.60    0.86
 -15   9  -9   18.02    0.67
   9  15   9   16.42    1.09
  -9 -15   9   18.36    0.65
   9 -15  -9   17.21    1.14
   9   9  15   18.59    0.95
  -9  -9  15   18.57    0.65
  -9  15  -9   18.35    0.75
  -9   9 -15   18.08    0.77
  -9  -9  15   19.10    0.64
  -9   9 -15   17.79    0.57
 -15  -9   9   18.95    0.66
  15  -9  -9   17.97    1.11
  -9 -15   9   17.44    0.61
   9  -9 -15   17.61    1.01
 -15   9  -9   17.27    0.89
  15  -9   9   18.97    0.70
  -9   9  15   17.01    1.02
 -15   9   9   18.07    1.14
   9 -15   9   18.62    0.83
  -9 -15  -9   17.94    0.80
   9  15  -9   18.53    0.85
  15  -9   9   17.08    0.66
   9  -9  15   18.67    1.03
   9  15  -9   18.01    0.64
  -9  15   9   18.33    0.85
   9  -9  15   18.58    0.55
 -15  -9  -9   19.60    0.79
  -9  -9 -15   18.98    0.73
   9 -15   9   17.90    1.05
  -1 -11  15    2.23    0.20
 -11  -1  15    2.11    0.42
  11   1  15    1.77    0.44
 -11   1 -15    2.04    0.35
 -15   1 -11    2.36    0.30
 -15   1 -11    2.15    0.36
 -11  15  -1    3.10    0.39
  -1  15 -11    2.55    0.32
  11  15   1    2.48    0.29
  -1 -15  11    1.73    0.33
   1  15  11    2.58    0.37
 -15 -11   1    2.22    0.54
  15   1  11    2.19    0.33
  11  15   1    1.71    0.56
  15  -1 -11    2.04    0.34
  -1  11 -15    2.12    0.38
  -1  15 -11    2.62    0.36
 -11   1 -15    2.01    0.35
  -1 -11  15    2.36    0.54
   1 -15 -11    2.57    0.42
  15 -11  -1    2.00    0.37
  -1 -15  11    2.52    0.34
   1  11  15    1.80    0.50
  -1  11 -15    1.95    0.17
   1 -11 -15    1.71    0.58
  11 -15  -1    2.58    0.60
 -11 -15   1    2.56    0.56
  11  -1 -15    2.63    0.43
 -15  11  -1    2.03    0.38
 -15  -1  11    2.39    0.33
 -11 -15  -1    3.29    0.39
  -1  15  11    1.96    0.58
 -15 -11  -1    2.30    0.56
 -15   1  11    2.13    0.35
  11  15  -1    2.20    0.56
  -1 -11 -15    2.43    0.36
  15  -1  11    2.08    0.37
  15 -11   1    2.04    0.37
   1  15 -11    2.59    0.33
 -11   1  15    2.54    0.46
   1 -15  11    2.22    0.34
  -1 -15 -11    2.62    0.41
  11   1 -15    2.08    0.40
   1  11 -15    1.83    0.15
 -15  11   1    3.04    0.64
 -15  -1 -11    1.00    0.31
  11  15  -1    1.87    0.20
  15   1 -11    2.38    0.33
   1 -15  11    2.19    0.33
  -1  11  15    2.15    0.50
 -11  15   1    2.41    0.63
   1 -11  15    2.39    0.18
 -15  -1 -11    2.53    0.31
 -11  -1 -15    2.37    0.38
  11 -15   1    2.38    0.58
   1 -11  15    2.19    0.54
  11  -1  15    1.94    0.31
   1  15 -11    2.26    0.35
   1  11 -15    2.23    0.37
 -15 -11   3    5.40    0.23
 -15  11  -3    4.92    0.46
  -3  11 -15    4.80    0.24
 -11   3 -15    4.92    0.39
  15  11   3    4.58    0.16
 -15 -11   3    5.41    0.44
   3  11  15    5.09    0.40
 -11  15  -3    5.54    0.68
   3 -11 -15    6.75    0.67
  -3  11 -15    5.33    0.45
 -15  11  -3    5.19    0.39
  -3 -11  15    4.96    0.23
  -3 -15  11    5.44    0.40
  -3  15 -11    5.36    0.43
  -3 -11  15    5.25    0.65
   3 -15 -11    5.37    0.75
  15 -11  -3    4.29    0.69
 -15  -3  11    4.29    0.39
 -11 -15   3    5.54    0.63
  15   3  11    5.18    0.37
 -11  -3  15    5.08    0.32
  15  -3 -11    4.56    0.62
  11 -15  -3    5.12    0.48
   3  15  11    4.67    0.45
  -3 -15  11    5.29    0.60
  -3  15 -11    4.65    0.40
 -11  15  -3    4.29    0.63
 -15   3 -11    4.70    0.47
  11  -3 -15    4.78    0.36
  11  15   3    4.46    0.45
 -15   3 -11    5.38    0.53
  11   3  15    5.01    0.50
 -11   3 -15    4.98    0.40
   3 -11  15    5.11    0.42
 -15   3  11    6.30    0.45
 -15  -3 -11    4.25    0.59
  -3  15  11    3.48    0.69
  -3  11  15    5.84    0.41
  11  -3  15    4.25    0.56
   3  15 -11    5.35    0.28
   3 -15  11    4.42    0.41
   3 -15  11    5.00    0.42
 -11   3  15    5.45    0.57
  15  -3  11    4.69    0.48
   3  11 -15    5.92    0.67
 -11  -3 -15    5.74    0.50
 -11  15   3    5.52    0.50
  -3 -15 -11    5.65    0.48
  11  15  -3    4.75    0.44
   3 -11  15    4.88    0.18
 -15 -11  -3    4.67    0.69
   3  15 -11    5.07    0.41
 -15  11   3    5.07    0.51
  11 -15   3    5.31    0.64
  11   3 -15    5.38    0.44
  15   3 -11    5.03    0.56
  11  15  -3    4.94    0.26
 -11 -15  -3    5.11    0.47
  -3 -11 -15    5.27    0.64
  15 -11   3    5.14    0.64
 -11  15  -5   22.86    1.12
  -5  15 -11   22.20    0.79
  -5 -15  11   23.14    0.81
  11 -15  -5   23.11    1.24
 -15   5 -11   23.38    0.94
  15   5  11   23.14    0.70
 -11   5 -15   24.03    0.80
  -5  11 -15   22.27    0.59
  15 -11  -5   22.23    1.20
 -11   5 -15   23.22    0.60
 -15 -11   5   22.77    0.59
 -11  -5  15   22.63    0.64
 -15  -5  11   22.60    0.77
   5  11  15   22.97    1.09
 -11 -15   5   24.12    0.78
 -15 -11   5   21.30    0.81
 -15  11  -5   23.26    1.12
   5 -15 -11   22.67    1.26
  15  -5 -11   23.25    0.84
 -11  15  -5   22.30    1.08
  11  -5 -15   21.21    0.77
  11  15   5   21.98    0.91
  -5  11 -15   22.52    0.87
  -5  15 -11   21.79    0.85
  -5 -11  15   23.08    1.07
   5  15  11   21.86    0.87
 -11 -15   5   22.88    0.81
   5 -11 -15   20.79    1.13
  11   5  15   22.61    0.76
 -15  11  -5   22.27    1.00
 -15   5 -11   23.54    0.92
  -5 -11  15   22.56    0.60
  -5 -15  11   23.54    1.03
 -15  11   5   22.87    0.95
   5 -15  11   23.48    0.85
  -5  11  15   22.50    1.11
 -11 -15  -5   21.52    0.89
   5 -15  11   22.83    0.80
 -15  -5 -11   23.36    1.08
 -11   5  15   22.82    1.05
  15 -11   5   22.92    0.80
   5 -11  15   23.13    0.89
   5  15 -11   23.04    1.02
 -15   5  11   22.15    0.86
  11  15  -5   23.15    0.82
   5 -11  15   22.75    0.51
 -11  15   5   22.28    1.28
   5  15 -11   22.04    0.81
  11  -5  15   23.68    1.06
 -15 -11  -5   22.12    1.21
  -5 -15 -11   23.33    0.91
  -5  15  11   21.69    1.19
  11  15  -5   22.69    0.63
  15  -5  11   22.76    0.92
 -11  -5 -15   22.99    0.74
  11 -15   5   22.28    1.06
  -5 -11 -15   22.60    0.84
 -11  15  -7   17.42    0.96
  -7  11 -15   18.63    0.77
 -11  15  -7   17.53    0.99
 -15 -11   7   16.91    0.95
  -7 -15  11   17.80    0.67
  -7  11 -15   16.77    0.51
  -7 -15  11   18.02    0.74
 -11 -15   7   17.77    0.72
 -11  -7  15   16.29    0.89
  -7  15 -11   17.82    0.75
 -11  -7  15   17.12    0.54
  -7 -11  15   18.09    0.96
 -15  11  -7   17.32    0.90
  -7  15 -11   16.60    0.73
   7  15  11   17.77    1.07
  -7 -11  15   17.04    0.58
   7 -15 -11   17.71    1.15
 -15  -7  11   17.13    0.55
 -11   7 -15   18.80    0.97
  11  15   7   17.27    1.09
 -11   7 -15   17.74    0.65
  -7 -11  15   17.66    0.57
 -11 -15   7   18.63    0.93
   7 -11 -15   16.85    0.74
 -15   7 -11   17.62    0.86
  11 -15  -7   17.34    0.82
  11  -7 -15   17.69    0.97
 -15  -7  11   17.03    0.89
 -15   7 -11   18.20    0.65
 -15  11  -7   17.45    0.70
  15  -7 -11   17.30    1.06
  15 -11  -7   17.92    0.80
  15   7  11   16.38    0.58
 -15 -11   7   17.64    0.58
   7  11  15   17.81    0.71
  11   7  15   17.41    0.92
   7  15 -11   18.15    0.59
  -7 -15 -11   16.95    1.09
  -7  15  11   17.29    0.79
  15  -7  11   16.92    0.82
  -7 -11 -15   17.29    0.74
   7 -11  15   17.49    1.02
 -11 -15  -7   17.96    1.12
  11  15  -7   18.56    0.73
   7 -15  11   17.21    0.72
 -11   7  15   18.21    1.03
 -11  -7 -15   17.76    0.92
   7 -11  15   17.85    0.51
  -7  11  15   18.18    1.05
  11  15  -7   19.14    0.95
  15 -11   7   18.20    0.91
  11  -7  15   17.77    0.72
 -11  15   7   16.80    0.84
  11 -15   7   17.93    0.66
 -15   7  11   19.12    1.11
   7  15 -11   18.03    0.89
 -15  -7 -11   17.83    0.75
   7 -15  11   17.25    0.75
 -15 -11  -7   18.00    0.80
  15  -7  11   18.06    0.86
 -15  11   7   18.67    0.86
  -9 -15  11    4.52    0.55
  15  -9 -11    4.01    0.49
  -9  15 -11    5.05    0.71
   9 -15 -11    4.68    0.80
 -15 -11   9    3.38    0.61
  -9 -15  11    4.19    0.52
 -11  15  -9    3.92    0.60
  15 -11  -9    4.30    0.51
 -15  11  -9    4.19    0.41
 -15   9 -11    4.20    0.60
   9  15  11    3.96    0.49
 -15  -9  11    4.70    0.45
  11   9  15    4.80    0.63
  -9  11 -15    4.13    0.70
   9  11  15    4.61    0.45
 -11  -9  15    4.10    0.45
  -9 -11  15    4.56    0.41
 -11   9 -15    4.59    0.66
 -11  -9  15    4.10    0.39
  15  11   9    4.32    0.49
 -15 -11   9    4.39    0.28
 -11  -9  15    4.65    0.30
 -11 -15   9    4.53    0.49
  11  -9 -15    4.35    0.46
   9 -11 -15    4.63    0.48
  -9  11 -15    4.63    0.36
 -11  15  -9    4.34    0.69
  -9 -11  15    4.98    0.40
  -9  15 -11    4.56    0.51
  -9 -11  15    4.34    0.40
 -15   9 -11    4.23    0.59
 -11   9 -15    4.31    0.41
 -15  11  -9    5.17    0.62
  11  15   9    4.00    0.49
 -11 -15   9    5.03    0.57
  11 -15  -9    4.70    0.52
 -15  -9  11    4.26    0.39
  11 -15   9    5.44    0.71
  -9 -15 -11    4.22    0.50
  11 -15   9    4.77    0.55
   9 -15  11    4.29    0.47
  15  -9  11    5.39    0.60
   9 -15  11    4.73    0.48
 -15 -11  -9    4.17    0.49
  -9 -11 -15    5.33    0.66
 -15   9  11    4.48    0.78
  15 -11   9    4.40    0.39
 -11  15   9    3.80    0.82
 -15  -9 -11    3.96    0.48
 -11 -15  -9    4.60    0.77
  15  -9  11    4.69    0.36
  11  -9  15    3.12    0.44
  11  -9  15    4.32    0.38
   9 -11  15    4.93    0.70
  -9  11  15    5.01    0.48
  15 -11   9    4.92    0.64
  -9  15  11    5.44    0.80
 -15  11   9    5.56    0.55
   9  15 -11    5.00    0.56
   9 -11  15    4.09    0.34
 -11  -9 -15    3.97    0.43
 -11   9  15    5.43    0.48
  11  15  -9    3.88    0.48
  11 -15 -11    6.52    0.58
 -11 -15  11    5.53    0.38
 -11  15 -11    5.75    0.60
 -15 -11  11    5.57    0.48
  11 -11 -15    5.14    0.79
 -11 -11  15    6.13    0.64
  15 -11 -11    6.00    0.82
 -11 -11  15    5.34    0.49
 -11 -15  11    5.86    0.41
 -11  11 -15    6.06    0.51
 -11  11 -15    5.93    0.46
 -15  11 -11    5.71    0.64
  11  15  11    5.61    0.54
  15  11  11    5.36    0.80
 -11  15 -11    6.34    0.51
 -15 -11  11    6.21    0.44
 -15  11 -11    6.50    0.47
 -11 -11  15    6.86    0.49
 -15 -11  11    5.99    0.44
  11  11  15    6.19    0.51
  15 -11  11    5.02    0.40
 -11 -11 -15    6.17    0.52
 -11  11  15    5.51    0.55
 -11 -15 -11    6.60    0.84
  11 -11  15    5.80    0.50
  11 -15  11    6.53    0.56
  11 -15  11    5.22    0.52
  15 -11  11    5.19    0.47
 -15  11  11    6.24    0.58
 -15 -11 -11    5.68    0.53
  11  15 -11    5.56    0.59
 -11  15  11    6.38    0.88
  11 -11  15    5.83    0.42
  15  13   1    9.11    0.33
  -1  13 -15    8.79    0.38
  15  -1 -13    9.00    0.70
 -13   1 -15    7.96    0.56
  -1 -13  15    8.52    0.54
  13  15   1    9.39    0.39
  13   1  15    8.14    0.44
  13  15   1    9.39    0.83
 -15   1 -13   10.25    0.65
  -1  13 -15    8.92    0.56
  -1 -13  15    9.14    0.40
 -15  13  -1    9.27    0.88
   1 -13 -15    9.90    0.85
 -15  -1  13    9.33    0.49
  13 -15  -1    8.05    0.85
   1 -15 -13    9.19    0.61
  15 -13  -1    8.42    0.83
   1  13  15    8.96    0.75
 -15 -13   1    8.34    0.79
   1  15  13    8.02    0.54
  13  -1 -15    8.89    0.64
  -1 -15  13    8.87    0.53
 -13   1 -15    8.83    0.57
  15   1  13    9.02    0.55
 -13  -1  15    8.68    0.45
 -13  15  -1    7.76    0.59
  -1  15 -13    8.99    0.42
  -1 -15  13    9.46    0.44
 -13 -15   1   10.62    0.81
  -1  15 -13    9.02    0.77
   1  13 -15    8.97    0.79
 -15  -1 -13    9.38    0.66
   1 -15  13    8.94    0.44
 -13   1  15    8.85    0.48
  -1 -13 -15    9.58    0.83
  -1 -15 -13    8.30    0.86
   1 -15  13    9.13    0.55
  15   1 -13    8.55    0.67
  -1  15  13    9.31    0.58
 -15  13   1    8.83    0.61
 -13  15   1    9.25    0.62
  13  15  -1    9.61    0.40
  13   1 -15    8.76    0.44
  13 -15   1    9.26    0.57
   1  15 -13    9.50    0.79
   1 -13  15    9.17    0.56
   1 -13  15    8.27    0.38
 -15  -1 -13    9.37    0.66
  15  -1  13    9.31    0.58
  -1  13  15    8.01    0.52
   1  15 -13    8.81    0.43
  15 -13   1    9.18    0.56
 -15   1  13    9.11    0.52
  13  -1  15    7.95    0.45
   1  13 -15    9.13    0.32
 -13  -1 -15    8.89    0.61
  15  13  -1    9.02    0.30
 -13 -15  -1    9.96    0.58
  13  15  -1    7.80    0.80
 -15 -13  -1    8.80    0.57
 -15   3 -13    0.30    0.37
 -13  15  -3    0.93    0.53
   3 -15 -13    0.91    0.37
  13   3  15    0.19    0.23
 -13   3 -15    0.29    0.21
  -3 -13  15    0.57    0.19
   3 -13 -15    0.68    0.53
   3  15  13    0.53    0.33
 -13  15  -3    0.84    0.48
  -3 -15  13   -0.02    0.26
  13  15   3    0.38    0.22
  -3 -13  15    0.19    0.49
  -3  13 -15    0.32    0.22
  -3  15 -13    0.92    0.50
  15  13   3    0.45    0.14
  15 -13  -3    0.41    0.56
  -3  15 -13    0.13    0.25
  13 -15  -3   -0.05    0.57
  -3  13 -15    0.94    0.33
   3  13  15   -0.17    0.48
  13  -3 -15    0.66    0.27
 -15   3 -13    0.08    0.24
 -15 -13   3   -0.08    0.50
  13  15   3    0.10    0.54
 -13 -15   3    0.17    0.50
  15   3  13    0.09    0.20
 -15  -3  13    0.27    0.27
 -15  13  -3    0.27    0.34
  15  13   3    0.38    0.36
  -3 -15  13    0.21    0.46
  15  -3 -13    0.59    0.29
 -15  13  -3    0.23    0.46
 -13  -3  15    0.53    0.37
   3  13 -15    0.04    0.50
  15  -3  13    0.15    0.24
  -3  15  13    0.10    0.33
 -15 -13  -3    0.48    0.34
  -3 -13 -15    0.14    0.34
  -3 -15 -13    0.30    0.35
 -15   3  13    0.88    0.49
  13  -3  15    0.17    0.27
  13  15  -3    0.33    0.50
 -13  -3 -15    0.09    0.40
 -15  13   3    0.56    0.39
  -3  13  15    0.90    0.31
   3 -15  13    0.43    0.26
  15   3 -13    0.48    0.27
   3  13 -15    0.29    0.19
  13  15  -3    0.38    0.24
  15  13  -3    0.84    0.18
   3 -15  13    0.41    0.32
 -13 -15  -3    0.35    0.34
  13   3 -15    0.64    0.23
 -13   3  15   -0.30    0.46
  13 -15   3   -0.18    0.31
   3  15 -13    0.48    0.26
   3 -13  15    0.45    0.22
 -15  -3 -13    0.35    0.44
  15 -13   3    0.51    0.51
   3 -13  15    0.54    0.33
   3  15 -13   -0.33    0.47
 -13  15   3    0.94    0.39
  -5 -13  15   13.80    0.87
 -15   5 -13   14.66    0.74
 -13  15  -5   14.51    0.68
  15  -5 -13   14.17    0.91
   5  15  13   15.00    0.96
 -15 -13   5   13.53    0.65
  -5 -13  15   14.30    0.52
 -13  -5  15   14.84    0.72
  -5 -15  13   13.18    0.60
 -13   5 -15   14.75    0.65
 -15  -5  13   14.48    0.59
  -5  15 -13   13.70    0.57
 -15  13  -5   13.16    0.61
 -15  13  -5   15.43    0.97
  15   5  13   13.24    0.60
 -13  15  -5   13.33    0.90
 -13   5 -15   14.81    0.84
   5 -13 -15   13.74    0.71
   5 -15 -13   13.74    0.76
  -5  13 -15   14.20    0.69
  13  15   5   14.23    0.74
  13 -15  -5   13.12    0.72
  15 -13  -5   14.83    0.75
 -15 -13   5   13.95    0.48
  -5 -15  13   14.11    0.85
 -13 -15   5   13.97    0.57
 -15   5 -13   15.03    0.76
  15  13   5   12.77    1.01
  -5  13 -15   13.39    0.43
  -5  15 -13   14.02    0.98
  13  -5 -15   14.31    0.63
 -13 -15   5   13.29    0.65
   5  13  15   13.67    0.65
  13 -15   5   14.32    0.66
  -5  15  13   13.84    0.99
 -13  -5 -15   14.32    0.84
 -13   5  15   14.21    0.93
 -15  13   5   15.50    1.12
  -5 -15 -13   13.91    0.73
  15  -5  13   12.76    0.78
   5  15 -13   14.55    0.65
 -15  -5 -13   13.66    0.62
   5 -15  13   13.05    0.68
  -5 -13 -15   14.48    0.70
   5 -15  13   13.65    0.56
   5 -13  15   14.10    0.44
 -15 -13  -5   13.99    0.70
  15 -13   5   13.60    0.88
  -5  13  15   14.40    0.68
  13  -5  15   14.23    0.83
   5  15 -13   13.37    0.45
 -13 -15  -5   13.48    0.71
 -15   5  13   12.94    0.95
   5 -13  15   13.58    0.96
 -13  15   5   14.57    1.12
  13  15  -5   14.15    0.58
   5  13 -15   14.94    0.68
  13   7  15   23.49    0.88
  15 -13  -7   21.24    1.31
  13  -7 -15   23.24    1.16
  -7  15 -13   22.57    0.80
   7 -13 -15   22.19    0.93
 -15   7 -13   22.20    0.96
  -7 -13  15   23.94    1.13
 -13  15  -7   23.68    0.86
 -13   7 -15   24.13    0.86
  -7  15 -13   22.55    0.92
  -7  13 -15   22.60    0.79
 -13  15  -7   22.90    1.20
  13 -15  -7   22.38    0.99
 -13  -7  15   22.75    0.72
  -7 -15  13   23.25    0.85
   7  15  13   23.22    1.25
 -13   7 -15   22.34    0.87
  15  -7 -13   22.54    0.90
  15  13   7   23.27    0.98
   7 -15 -13   21.58    1.33
 -15  13  -7   22.88    0.84
  -7  13 -15   22.89    1.22
 -15   7 -13   22.79    0.81
  13  15   7   22.58    0.97
 -15  13  -7   23.40    1.17
 -15 -13   7   22.50    1.15
  -7 -15  13   21.99    0.82
   7  13  15   22.89    0.89
 -13 -15   7   21.86    1.12
  -7 -13  15   23.19    0.75
 -13  -7  15   22.22    0.79
 -15 -13   7   23.40    0.74
 -13 -15   7   23.12    0.80
 -15  -7  13   22.65    0.78
 -15  13   7   25.74    1.06
 -15   7  13   24.62    1.27
  15  -7  13   23.33    1.07
  15  -7  13   21.47    0.93
 -13  -7 -15   23.65    0.85
   7 -13  15   23.54    0.67
  13 -15   7   24.15    1.12
 -13 -15  -7   25.40    1.32
  13  15  -7   23.73    0.84
   7 -15  13   22.20    0.89
   7 -15  13   22.40    0.78
  -7 -13 -15   23.70    0.95
 -13  15   7   24.57    1.06
   7  15 -13   24.51    0.86
 -13   7  15   23.16    1.22
  -7 -15 -13   23.95    1.32
 -15  -7 -13   24.12    1.19
  13  -7  15   23.43    1.11
  -7  13  15   21.78    0.91
  -7  15  13   23.34    1.33
   7 -13  15   23.72    1.24
  15 -13   7   23.00    0.83
 -15 -13  -7   23.30    0.96
  -9 -15  13   -0.09    0.42
  15 -13  -9   -0.04    0.35
 -13   9 -15    0.25    0.30
  -9  15 -13   -0.38    0.32
 -13 -15   9    0.11    0.42
 -15 -13   9    0.36    0.28
  -9  13 -15    0.57    0.32
 -15 -13   9   -0.10    0.43
 -15   9 -13   -0.38    0.28
   9  13  15   -0.58    0.31
   9 -13 -15   -0.80    0.54
  -9  13 -15    0.17    0.26
 -15  13  -9   -0.10    0.30
 -15  13  -9   -0.16    0.29
 -13  -9  15    0.29    0.34
 -13 -15   9   -0.25    0.31
   9  15  13    0.29    0.34
  -9  15 -13    0.21    0.31
 -13  15  -9    0.25    0.29
 -13  15  -9   -0.89    0.49
  15  -9 -13   -0.36    0.33
  13  15   9    0.40    0.35
  -9 -15  13    0.36    0.34
 -13  -9  15    0.04    0.39
 -15  -9  13    0.00    0.34
  13  -9 -15   -0.23    0.50
  -9 -13  15    0.00    0.29
 -15  -9  13   -0.05    0.25
 -15   9 -13    0.20    0.39
  -9 -13  15    0.07    0.28
  13 -15  -9    0.42    0.58
   9 -15 -13    0.08    0.56
  15  13   9   -0.92    0.54
  13   9  15    0.21    0.48
 -13   9 -15   -0.29    0.32
  15  -9  13   -0.18    0.35
   9 -15  13    0.22    0.33
 -13  -9 -15   -0.38    0.31
 -15  13   9   -0.33    0.39
   9 -13  15   -0.27    0.24
   9 -15  13    0.49    0.30
 -13 -15  -9   -0.47    0.56
  13  15  -9    0.21    0.21
   9  15 -13    0.08    0.43
  15 -13   9    0.24    0.31
  13 -15   9    0.43    0.32
   9 -13  15   -0.65    0.50
 -13   9  15    0.17    0.34
 -15   9  13   -1.04    0.35
  -9 -13 -15    0.21    0.52
  -9  13  15   -0.03    0.55
  -9 -15 -13    0.21    0.35
 -15  -9 -13    0.24    0.50
 -15 -13  -9    0.01    0.34
  15  -9  13   -0.09    0.28
  13  -9  15   -0.29    0.29
  13  -9  15   -0.04    0.47
  15 -13   9    0.19    0.42
  13 -15   9    0.07    0.26
  -9  15  13    0.30    0.57
 -13  15   9   -0.97    0.62
 -13 -11  15   12.60    0.70
 -13 -11  15   12.67    0.79
 -15 -11  13   12.31    0.81
 -11 -13  15   11.94    0.65
 -15  11 -13   12.38    0.77
  15 -13 -11   10.77    0.73
 -13  15 -11   12.24    0.65
  15 -11 -13   11.51    0.71
 -13 -15  11   12.47    0.58
 -11  13 -15   11.20    0.95
 -11 -15  13   12.64    0.58
  11  13  15   12.22    0.97
 -11 -13  15   12.99    0.67
  13  11  15   11.56    0.94
 -13  11 -15   12.26    0.92
  11 -15 -13   11.41    0.74
  13 -11 -15   10.44    0.69
 -11  15 -13   12.44    0.52
  13 -15 -11   12.03    1.09
 -15  13 -11   12.53    0.59
 -15  13 -11   12.48    0.91
 -13 -11  15   11.61    0.69
  11  15  13   11.74    1.02
 -15 -11  13   12.17    0.79
 -13  15 -11   11.69    0.59
 -15 -13  11   12.20    0.82
 -11 -15  13   12.02    0.54
 -15  11 -13   12.80    0.90
  15  13  11   11.85    0.72
  15  11  13   11.68    0.71
 -11 -13  15   12.16    0.83
 -15 -11  13   11.75    0.70
 -15 -13  11   11.95    0.66
 -11  15 -13   10.86    0.66
  11 -13 -15   12.35    0.72
 -11  13 -15   11.59    0.46
 -13 -15  11   12.19    0.70
  13  15  11   11.10    1.03
 -13  11 -15   11.86    0.67
  15 -11  13   12.00    0.72
  15 -13  11   12.08    0.77
 -15 -11 -13   12.33    0.99
 -13  15  11   11.39    1.14
 -15 -13 -11   10.64    0.71
 -15  13  11   11.77    0.79
  11 -13  15   11.44    0.58
  11 -15  13   11.91    0.67
  13 -15  11   11.44    0.54
 -11 -13 -15   11.83    0.98
  11 -15  13   12.41    0.68
 -11  15  13   12.71    0.77
 -13 -15 -11   12.31    1.07
  15 -13  11   11.97    0.92
 -13  11  15   12.29    0.72
  13 -11  15   12.07    0.96
 -11  13  15   12.93    1.07
 -11 -15 -13   12.51    1.01
  11 -13  15   11.93    0.68
  13 -15  11   12.14    0.96
  15 -11  13   11.11    0.92
 -15  11  13   12.23    0.76
  13 -11  15   11.87    0.62
 -13 -11 -15   11.85    0.98
 -15  13 -13    4.25    0.42
 -15  13 -13    3.70    0.48
 -13  13 -15    3.68    0.49
  13  15  13    5.32    0.55
 -13 -13  15    4.46    0.54
 -13  15 -13    3.84    0.59
 -13  15 -13    4.35    0.75
 -13 -15  13    4.11    0.59
 -15 -13  13    3.25    0.61
 -15 -13  13    3.91    0.37
 -13 -13  15    3.91    0.54
 -13  13 -15    4.34    0.52
 -13 -15  13    4.81    0.57
 -15 -13  13    3.69    0.42
  15  13  13    4.84    0.81
  13 -15 -13    5.13    0.86
  15 -13 -13    5.28    0.86
 -13 -13  15    4.45    0.41
  13  13  15    4.30    0.51
 -13 -13 -15    3.55    0.80
  13 -15  13    4.34    0.36
 -13  15  13    4.31    0.91
  13 -13  15    3.65    0.49
  15 -13  13    4.78    0.56
  13 -13  15    4.44    0.48
 -15  13  13    4.56    0.60
 -15 -13 -13    5.48    0.81
 -13 -15 -13    4.16    0.84
  13 -15  13    4.37    0.77
 -13  13  15    4.09    0.88
  15 -13  13    4.29    0.49
  15  15   1   20.07    1.18
  15  -1 -15   19.47    0.74
   1  15  15   19.08    1.11
  15   1  15   19.49    0.87
 -15 -15   1   18.81    1.10
 -15  -1  15   19.89    0.74
  15  15   1   19.15    0.53
   1 -15 -15   20.93    1.21
 -15  15  -1   20.02    0.90
  -1  15 -15   19.37    0.68
 -15   1 -15   19.66    0.89
 -15   1 -15   18.63    0.67
 -15  15  -1   19.53    0.81
  -1  15 -15   18.76    1.11
  -1 -15  15   19.24    1.10
  -1 -15  15   19.48    0.71
  15 -15  -1   18.85    1.16
 -15  -1 -15   19.29    0.70
   1  15 -15   19.10    0.59
 -15  15   1   20.52    1.28
  -1 -15 -15   20.51    1.22
   1 -15  15   21.27    1.12
   1  15 -15   20.10    1.12
 -15  -1 -15   19.09    0.90
  15  -1  15   19.26    0.90
 -15   1  15   19.19    1.03
  15   1 -15   18.83    0.71
 -15 -15  -1   20.16    1.15
  15 -15   1   18.60    1.14
   1 -15  15   19.48    0.69
  15  15  -1   20.50    0.56
  -1  15  15   20.38    1.13
 -15  15  -3   11.37    0.98
  -3  15 -15   11.69    0.92
  15   3  15   11.12    0.65
  -3 -15  15   10.71    0.60
   3  15  15   10.91    0.89
 -15   3 -15   11.34    0.67
  15 -15  -3   11.20    0.68
  15  -3 -15   11.26    0.58
   3 -15 -15   11.19    1.01
 -15  -3  15   11.75    0.55
  -3  15 -15   10.91    0.44
  15  15   3   11.54    0.39
  15  15   3   11.69    0.70
 -15 -15   3   11.91    0.64
  -3 -15  15   11.55    0.48
 -15  15  -3   11.35    0.87
 -15 -15  -3   12.11    0.68
 -15  15   3   13.29    0.76
  15  -3  15   11.59    0.53
   3  15 -15   11.68    0.47
  -3 -15 -15   11.57    0.96
   3 -15  15   11.40    0.94
  15   3 -15   10.47    0.73
 -15   3  15   11.60    0.87
 -15  -3 -15   12.11    0.77
  -3  15  15   10.40    0.93
  15  15  -3   11.63    0.45
   3 -15  15   11.49    0.46
   3  15 -15   11.71    0.64
  15 -15   3   11.21    0.90
 -15   5 -15    7.92    0.48
  -5 -15  15    7.41    0.44
  15 -15  -5    7.63    0.91
 -15  15  -5    8.48    0.75
  -5  15 -15    7.21    0.40
  15  -5 -15    7.28    0.52
  15  15   5    7.78    0.61
 -15 -15   5    7.52    0.42
  -5 -15  15    6.61    0.52
 -15 -15   5    7.65    0.77
 -15  15  -5    8.32    0.84
   5 -15 -15    6.42    0.61
 -15  -5  15    7.47    0.44
 -15   5 -15    7.86    0.59
   5  15  15    7.99    0.81
  15   5  15    8.52    0.55
  -5  15 -15    6.20    0.54
   5 -15  15    7.31    0.40
 -15  15   5    7.50    0.96
   5 -15  15    8.00    0.84
 -15   5  15    7.42    0.81
 -15  -5 -15    8.30    0.51
   5  15 -15    7.24    0.32
   5  15 -15    7.73    0.79
  15 -15   5    7.03    0.78
 -15 -15  -5    8.17    0.60
  15  -5  15    8.24    0.69
  -5 -15 -15    7.97    0.61
  -5  15  15    7.46    0.57
  15  15  -5    7.16    0.43
 -15   7 -15   29.65    0.87
  -7  15 -15   30.09    1.11
  -7 -15  15   28.95    0.93
  -7  15 -15   28.39    0.88
 -15  -7  15   30.14    0.93
 -15  15  -7   29.71    1.37
  15  -7 -15   27.95    1.06
  -7 -15  15   29.66    1.33
 -15 -15   7   30.39    1.05
 -15  15  -7   30.82    1.10
  15  15   7   29.01    1.56
 -15 -15   7   29.94    0.93
   7 -15 -15   29.03    1.13
  15 -15  -7   28.64    1.17
   7  15  15   28.68    1.41
 -15   7 -15   29.21    1.29
  -7  15  15   27.69    1.48
 -15 -15  -7   28.36    1.16
  15 -15   7   27.73    1.00
   7 -15  15   28.20    1.45
   7  15 -15   31.04    1.07
  15  15  -7   30.12    0.95
   7 -15  15   29.75    0.88
 -15  15   7   30.85    1.67
  15  -7  15   28.27    1.29
  -7 -15 -15   30.96    1.51
 -15  -7 -15   30.07    1.06
 -15   7  15   29.41    1.11
 -15 -15   9    3.71    0.30
 -15   9 -15    4.09    0.67
  -9  15 -15    4.55    0.76
 -15  -9  15    3.91    0.38
 -15   9 -15    4.18    0.53
  -9 -15  15    3.65    0.41
  15 -15  -9    4.24    0.58
 -15  15  -9    4.11    0.47
   9 -15 -15    4.30    0.82
 -15  15  -9    3.36    0.44
  -9  15 -15    3.60    0.43
 -15  -9  15    4.17    0.56
  15  15   9    3.88    0.53
  -9 -15  15    3.80    0.46
  15  -9 -15    3.93    0.49
 -15 -15   9    4.91    0.65
   9  15  15    3.86    0.49
   9 -15  15    3.64    0.74
 -15  -9 -15    4.24    0.48
 -15 -15  -9    3.71    0.53
   9 -15  15    3.90    0.40
 -15   9  15    4.43    0.54
  15 -15   9    3.96    0.64
 -15  15   9    4.24    0.60
  -9 -15 -15    4.08    0.51
  -9  15  15    3.91    0.55
  15  -9  15    3.87    0.33
  15  -9  15    4.26    0.44
  15  11  15    0.09    0.37
 -11 -15  15   -0.04    0.47
 -15 -11  15    0.34    0.44
 -15 -15  11    0.35    0.37
  15 -11 -15    0.46    0.38
 -15  11 -15    0.66    0.34
 -15  15 -11    0.24    0.32
  15 -15 -11   -0.10    0.67
 -15 -15  11    0.63    0.49
  11  15  15    0.19    0.59
  11 -15 -15    0.63    0.42
 -15  11 -15    0.56    0.41
  15  15  11   -0.19    0.40
 -15  15 -11    0.28    0.56
 -15 -11  15    0.32    0.42
 -11  15 -15    0.61    0.36
 -15 -11  15    0.06    0.43
 -11  15 -15    0.57    0.39
 -11 -15  15    0.39    0.25
  11 -15  15    0.34    0.33
 -11  15  15   -0.41    0.43
  15 -11  15    0.45    0.37
  15 -11  15    0.32    0.37
 -15 -11 -15    0.51    0.36
  15 -15  11    0.29    0.59
 -15  15  11   -0.05    0.48
  15 -15  11    0.21    0.29
 -15 -15 -11    0.64    0.40
 -15  11  15    0.21    0.42
  11 -15  15   -0.23    0.56
 -11 -15 -15   -0.43    0.61
 -15 -15  13    0.17    0.40
  15  13  15   -0.37    0.59
 -15  15 -13    0.51    0.29
 -15 -15  13    0.02    0.29
 -15 -13  15   -0.27    0.42
  15  15  13    0.05    0.63
 -13  15 -15   -0.47    0.38
 -13 -15  15    0.13    0.28
 -13  15 -15    0.72    0.40
 -13 -15  15   -0.46    0.40
 -15  15 -13   -0.08    0.35
 -15  13 -15    1.02    0.56
  13  15  15   -0.24    0.38
  15 -15 -13   -0.10    0.66
 -15 -13  15    0.20    0.43
 -15  13 -15    0.18    0.27
 -15 -13  15   -0.16    0.27
  15 -13 -15    0.65    0.64
  13 -15 -15    0.51    0.65
  15 -15  13   -0.05    0.56
 -15  15  13    0.20    0.71
  15 -13  15   -0.55    0.55
  13 -15  15    0.79    0.58
 -13 -15 -15    0.08    0.39
 -13  15  15    0.41    0.43
  15 -13  15   -0.09    0.24
  13 -15  15   -0.21    0.35
 -15 -13 -15   -0.25    0.60
 -15  13  15    0.29    0.44
  15 -15  13   -0.20    0.27
 -15 -15 -13    0.49    0.40
 -15  15 -15   92.82    3.44
 -15 -15  15   93.60    3.00
 -15 -15  15   93.58    2.99
  15  15  15   92.73    3.65
 -15  15 -15   94.80    2.97
  15 -15 -15   91.05    3.62
 -15 -15  15   90.32    2.61
  15 -15  15   92.53    2.84
  15 -15  15   85.70    2.80
 -15  15  15   94.56    3.81
 -15 -15 -15   92.22    3.01
   0   0  16   79.57    1.59
 -16   0   0   79.43    2.11
   0   0 -16   77.89    1.59
   0 -16   0   81.27    2.11
  16   0   0   80.72    2.15
   0  16   0   77.96    2.07
  -2  16   0    1.60    0.31
 -16   0  -2    1.40    0.24
 -16   2   0    1.55    0.50
   2  16   0    1.65    0.48
 -16   0   2    1.78    0.50
 -16   0  -2    1.75    0.49
   0   2  16    1.36    0.25
   0 -16   2    1.67    0.31
   0  16  -2    1.87    0.29
   2   0  16    1.47    0.23
   0 -16  -2    1.08    0.34
   0  -2  16    1.55    0.14
  16  -2   0    1.88    0.31
 -16  -2   0    1.50    0.49
   0   2 -16    1.50    0.16
   0  16  -2    1.86    0.46
  -2   0 -16    1.41    0.20
   2 -16   0    1.89    0.33
   0  16   2    1.95    0.50
  -2   0  16    1.40    0.21
   2   0 -16    1.41    0.21
   2  16   0    1.60    0.28
  -2 -16   0    1.95    0.33
  16   0  -2    1.61    0.31
   0  -2 -16    1.47    0.26
  -2  16  -2    9.45    0.67
  -2 -16   2    9.51    0.47
 -16  -2   2    9.07    0.51
 -16   2  -2    9.32    0.38
   2  -2 -16    8.93    0.41
   2   2  16    8.89    0.38
  -2  -2  16    9.23    0.31
  -2   2 -16    9.55    0.27
   2  16   2   10.05    0.52
  -2  16  -2    8.79    0.46
  16  -2  -2    9.31    0.50
   2 -16  -2    8.75    0.53
 -16   2  -2    9.45    0.50
   2  -2  16    8.97    0.25
  16  -2   2    8.81    0.69
   2  16  -2    8.84    0.67
   2   2 -16    9.51    0.31
 -16   2   2   10.03    0.74
 -16  -2  -2    9.01    0.23
  -2  16   2    8.91    0.50
  -2  -2 -16    9.27    0.40
  -2   2  16    9.50    0.40
   2  16  -2    8.89    0.63
   2 -16   2    8.21    0.49
 -16  -2  -2    9.66    0.71
  16   0  -4    1.40    0.31
 -16  -4   0    1.50    0.49
   0  16  -4    1.81    0.27
   0  16   4    1.44    0.34
 -16   0  -4    1.49    0.24
   0   4  16    1.47    0.29
   0  16  -4    1.39    0.44
  -4   0 -16    1.37    0.21
   0 -16   4    1.46    0.44
 -16  -4   0    1.34    0.08
   4  16   0    1.50    0.40
   0  -4  16    1.69    0.32
 -16   4   0    1.22    0.50
   4   0 -16    1.33    0.24
   4 -16   0    1.22    0.52
   4  16   0    1.13    0.47
 -16   0   4    0.61    0.49
  -4 -16   0    1.75    0.49
 -16   0  -4    1.56    0.47
   0  -4 -16    1.47    0.33
   4   0  16    1.20    0.19
  -4  16   0    1.29    0.50
  16  -4   0    1.21    0.31
   0 -16  -4    1.92    0.54
  -4   0  16    1.24    0.24
  -2  -4  16    4.72    0.39
 -16   2  -4    5.02    0.39
   2  -4 -16    4.41    0.41
 -16  -4   2    4.93    0.40
   4  16   2    4.42    0.61
   4   2  16    5.00    0.32
 -16  -2   4    5.00    0.60
  -4   2 -16    4.89    0.20
  -4  16  -2    5.14    0.57
  -4  16  -2    5.02    0.58
   2   4  16    4.45    0.25
  -2 -16   4    5.06    0.37
 -16   2  -4    4.94    0.31
 -16   4  -2    5.29    0.61
   2  16   4    4.64    0.62
  -2  16  -4    4.41    0.56
  -2  16  -4    4.75    0.35
  -4 -16   2    4.67    0.56
  -2  -4  16    4.60    0.16
 -16   4  -2    5.09    0.35
   2 -16  -4    4.77    0.45
  -4  -2  16    4.44    0.25
   4  -2 -16    4.71    0.37
  16  -4  -2    4.74    0.61
   4 -16  -2    5.30    0.65
  16  -2  -4    5.39    0.61
 -16   4   2    5.10    0.43
  -2   4  16    4.48    0.27
   4 -16   2    4.55    0.39
 -16  -2  -4    4.98    0.59
  -2  -4 -16    4.75    0.28
  -4  -2 -16    4.28    0.34
  -4   2  16    4.74    0.37
   2 -16   4    4.50    0.55
 -16   2   4    5.28    0.41
  -2 -16  -4    4.48    0.43
   4   2 -16    4.37    0.30
  -4  16   2    5.21    0.64
  16  -2   4    4.73    0.37
  -2  16   4    3.93    0.43
  -4 -16  -2    5.41    0.42
  16  -4   2    4.67    0.39
   2  16  -4    5.49    0.52
  16   2  -4    4.82    0.39
   4  16  -2    4.19    0.38
   2  16  -4    4.55    0.53
   4  16  -2    4.21    0.34
   2  -4  16    5.08    0.59
 -16  -2  -4    4.99    0.19
   4  -2  16    4.66    0.39
 -16  -4  -2    4.38    0.60
 -16   4  -4    3.39    0.53
  -4  16  -4    2.39    0.32
   4 -16  -4    3.43    0.60
  -4   4 -16    2.52    0.13
  -4  16  -4    3.22    0.36
  -4   4 -16    2.33    0.12
   4   4  16    2.56    0.34
   4  16   4    3.02    0.37
  -4 -16   4    2.47    0.32
 -16  -4   4    2.13    0.53
  16  -4  -4    2.36    0.55
   4  -4 -16    2.87    0.38
 -16   4  -4    3.15    0.32
  -4  -4  16    2.76    0.18
 -16  -4  -4    2.78    0.36
   4  16  -4    2.75    0.48
 -16   4   4    2.45    0.37
  -4 -16  -4    2.98    0.59
   4  -4  16    3.46    0.54
  -4   4  16    2.63    0.37
   4   4 -16    2.72    0.21
   4 -16   4    2.48    0.32
   4  16  -4    3.39    0.30
  16  -4   4    2.98    0.50
  -4  16   4    3.18    0.59
  -4  -4 -16    2.95    0.36
   0 -16  -6   23.27    1.15
  16   0  -6   21.82    0.76
   6  16   0   22.92    0.66
  16   0   6   23.44    0.61
 -16   0   6   21.79    0.77
 -16   0  -6   22.66    0.97
 -16   0  -6   22.56    0.58
   0  -6 -16   23.35    0.87
   0  16  -6   23.83    0.79
   6  16   0   22.14    0.78
   0  -6  16   22.31    1.04
  -6  16   0   22.63    0.81
   6   0  16   22.11    0.76
   0  16  -6   22.81    0.69
 -16   6   0   22.68    0.82
  -6   0 -16   22.27    0.62
  -6 -16   0   23.16    1.04
   6 -16   0   21.96    1.09
   0 -16   6   23.92    0.90
   0  16   6   21.26    0.82
   0   6  16   22.49    0.81
  16  -6   0   23.05    0.80
   0 -16   6   24.01    0.77
   6   0 -16   22.49    0.68
  -6   0  16   22.99    0.70
  16  -6  -2    4.74    0.43
   6 -16  -2    5.66    0.45
  -2  -6  16    4.93    0.12
  16  -2  -6    5.40    0.61
   2  16   6    4.88    0.65
  -6  16  -2    5.67    0.42
   6  16   2    4.86    0.43
 -16   2  -6    5.41    0.39
  16   2   6    5.46    0.31
  -6  16  -2    5.37    0.41
   2 -16  -6    5.02    0.48
 -16   6  -2    5.08    0.29
  -2  -6  16    4.79    0.41
   2   6  16    4.84    0.44
   2  -6 -16    4.68    0.49
   6   2  16    5.26    0.36
 -16   6  -2    5.49    0.42
  -2  -6  16    5.35    0.11
 -16   2  -6    5.15    0.35
  -6   2 -16    5.37    0.32
  -2 -16   6    5.03    0.51
  -2  16  -6    4.62    0.51
   6  -2 -16    4.73    0.41
  -2 -16   6    5.03    0.55
 -16  -2   6    4.88    0.40
  -6 -16   2    5.55    0.41
  -6  -2  16    5.33    0.34
  -2  16  -6    4.51    0.39
 -16  -6   2    5.02    0.41
 -16  -6   2    5.02    0.15
  -6  -2 -16    4.87    0.37
 -16  -2  -6    4.98    0.24
  16   2  -6    5.39    0.41
  16  -2   6    5.30    0.36
   2  16  -6    4.80    0.50
  -6  16   2    5.38    0.44
  -2 -16  -6    5.59    0.64
   6  16  -2    4.64    0.40
   6   2 -16    5.41    0.31
   6  -2  16    4.74    0.39
  -6   2  16    4.87    0.42
   2  16  -6    5.16    0.37
 -16   2   6    5.18    0.64
   2  -6  16    5.55    0.42
   6  16  -2    5.10    0.46
 -16   6   2    5.99    0.44
   2 -16   6    5.29    0.52
  -2   6  16    4.71    0.45
  -2  16   6    5.15    0.45
   6 -16   2    5.29    0.40
 -16  -2  -6    5.39    0.59
  16  -6   2    4.99    0.42
  -2  -6 -16    5.38    0.48
  -6 -16  -2    5.11    0.43
   2 -16   6    4.67    0.40
 -16  -4   6    6.30    0.43
   4 -16  -6    6.87    0.76
  -4  16  -6    5.97    0.55
  -4 -16   6    6.67    0.39
  -4  -6  16    6.36    0.45
  -6   4 -16    6.54    0.23
   6   4  16    5.96    0.44
 -16   6  -4    5.93    0.45
  -4  -6  16    6.33    0.21
  -6   4 -16    5.93    0.23
   4  16   6    5.54    0.48
  -4  16  -6    5.89    0.66
  16  -4  -6    6.45    0.68
  -6 -16   4    6.15    0.59
 -16  -6   4    5.99    0.27
   4   6  16    6.18    0.47
   6  -4 -16    5.76    0.49
 -16   6  -4    6.18    0.45
 -16  -6   4    6.68    0.65
  -6  16  -4    6.33    0.65
   4  -6 -16    6.59    0.37
 -16   4  -6    6.04    0.41
  -4   6 -16    5.91    0.11
 -16   4  -6    5.97    0.62
  16  -6  -4    5.91    0.46
  16   4   6    6.34    0.26
   6 -16  -4    6.28    0.73
   6  16   4    6.22    0.69
  -4 -16   6    6.84    0.38
  -6  16  -4    5.78    0.41
  -4  -6  16    6.31    0.26
   6  -4  16    6.41    0.43
   6  16  -4    6.81    0.51
  16  -4   6    6.72    0.59
   6   4 -16    6.06    0.29
  -4  -6 -16    5.76    0.35
  -6   4  16    6.10    0.34
  -6  -4 -16    6.26    0.46
  -4  16   6    5.82    0.72
 -16  -6  -4    6.29    0.47
  -4 -16  -6    5.80    0.49
 -16   4   6    6.36    0.69
   4  16  -6    6.76    0.56
  16  -6   4    7.14    0.63
  -6 -16  -4    6.30    0.71
  -6  16   4    5.43    0.71
   4 -16   6    6.19    0.56
 -16   6   4    6.64    0.49
   6 -16   4    6.15    0.62
   6  16  -4    6.39    0.41
  -4   6  16    6.01    0.35
   4  16  -6    6.24    0.55
   4  -6  16    6.27    0.44
   6  -6 -16   94.19    2.41
  -6   6 -16   96.59    1.88
  -6 -16   6   99.32    2.80
  -6  -6  16   98.35    2.08
 -16  -6   6   94.59    2.55
  -6 -16   6   98.70    2.73
 -16   6  -6   94.75    2.83
  -6   6 -16   94.64    1.85
  -6  16  -6   93.10    2.73
   6  16   6   92.17    2.63
   6 -16  -6   95.48    3.13
   6   6  16   94.44    2.35
  -6  -6  16   92.68    2.55
  16   6   6   96.66    1.76
 -16   6  -6   94.23    2.28
  16  -6  -6   93.87    2.62
  -6  16  -6   94.76    2.59
  16  -6   6   92.73    2.80
   6  -6  16   95.29    2.62
   6  16  -6   95.31    2.75
  -6 -16  -6   96.06    2.68
 -16   6   6   96.15    3.06
  -6  16   6   90.75    2.61
 -16  -6  -6   95.28    2.60
  -6   6  16   93.93    2.39
   6 -16   6   96.16    2.74
   6  16  -6   96.03    2.66
  -6  -6 -16   96.56    2.66
 -16   0   8    8.26    0.50
   8  16   0    8.54    0.51
   0 -16  -8    9.21    0.57
   8   0 -16    8.09    0.47
 -16   8   0    8.01    0.52
   8 -16   0    8.06    0.51
   0  16  -8    9.22    0.70
   0  16   8    9.31    0.54
  -8   0 -16    8.64    0.42
   8   0  16    9.19    0.66
  16  -8   0    8.22    0.52
 -16   0  -8    8.44    0.39
  16   0   8    8.40    0.41
   0 -16   8    8.90    0.69
 -16  -8   0    8.98    0.52
  -8   0  16    8.79    0.50
   0  16  -8    8.05    0.54
   0  -8  16    8.49    0.72
   0   8  16    7.81    0.58
  16   0  -8    8.03    0.48
   8  16   0    8.47    0.50
 -16   0  -8    8.82    0.66
  -8 -16   0    9.36    0.73
  -8  16   0    7.60    0.53
   0 -16   8    8.09    0.55
   0  -8 -16    7.84    0.45
   8 -16  -2   13.83    0.67
 -16   8  -2   14.15    0.67
  -8  16  -2   14.26    0.63
  -2 -16   8   13.52    0.79
   2  16   8   13.06    0.88
  16  -8  -2   13.66    0.64
  -2  16  -8   13.40    0.65
 -16  -8   2   13.30    0.63
  -2  -8  16   14.14    0.23
 -16   2  -8   13.03    0.56
   8  16   2   14.05    0.88
  -8  16  -2   13.52    0.61
  -8   2 -16   14.14    0.47
 -16  -8   2   13.83    0.27
   2  -8 -16   13.40    0.55
  -2  16  -8   14.06    0.82
   2 -16  -8   14.05    0.69
  -2  -8  16   14.39    0.61
 -16  -2   8   13.53    0.59
  -8 -16   2   12.32    0.60
   8  -2 -16   13.40    0.64
  16  -2  -8   13.13    0.60
  -8   2 -16   13.96    0.47
 -16   8  -2   15.05    0.90
 -16   2  -8   14.21    0.42
  -2 -16   8   13.36    0.67
   8   2  16   13.11    0.43
  -2  -8  16   14.60    0.26
  16   2   8   13.85    0.45
   2   8  16   13.48    0.52
  -8 -16  -2   14.77    0.64
  -2  -8 -16   13.22    0.75
  -8  -2 -16   14.67    0.59
  -8  16   2   14.64    0.93
  -2  16   8   13.14    0.64
   8  16  -2   13.88    0.60
  -8   2  16   15.13    0.67
   2 -16   8   13.08    0.49
   2  16  -8   13.57    0.49
 -16  -2  -8   14.16    0.80
   2  16  -8   14.65    0.80
  16  -8   2   14.54    0.86
   8   2 -16   13.80    0.53
  -2   8  16   13.83    0.72
   8 -16   2   14.31    0.85
   8  16  -2   13.62    0.62
   8  -2  16   13.75    0.60
  -2 -16  -8   14.89    0.69
  16  -2   8   13.55    0.57
 -16   8   2   13.89    0.67
 -16  -8  -2   13.94    0.87
   2 -16   8   13.47    0.60
 -16   2   8   13.63    0.62
   2  -8  16   13.53    0.86
  16   2  -8   13.12    0.81
  -8  -4  16   47.13    1.17
   4  -8 -16   44.44    1.24
  -4 -16   8   46.87    1.28
  -4 -16   8   46.34    1.41
  -8  16  -4   45.65    1.36
  -4  16  -8   44.73    1.16
   8   4  16   47.07    1.36
   4   8  16   45.85    1.22
 -16  -8   4   47.18    1.36
 -16   8  -4   45.13    1.65
 -16  -4   8   44.99    1.57
  -4   8 -16   45.31    0.66
  -8   4 -16   47.35    1.03
   8 -16  -4   45.92    1.43
   8  16   4   46.36    1.73
 -16  -8   4   47.50    0.89
   4 -16  -8   46.88    1.80
  -8  16  -4   44.81    1.32
  16   4   8   47.13    1.00
  -4  -8  16   44.72    1.33
   4  16   8   45.12    1.72
 -16   4  -8   47.94    1.32
  16  -4  -8   44.95    1.35
  -8 -16   4   46.00    1.57
  -4  -8  16   46.15    0.84
  -8   4 -16   47.01    1.03
  16  -8  -4   47.09    1.75
  -4  -8  16   47.29    0.92
 -16   8  -4   45.90    1.42
  -4  16  -8   47.03    1.67
 -16   4  -8   46.83    1.31
   8  -4 -16   44.65    1.18
  -4   8 -16   48.86    1.70
   8   4 -16   45.26    1.00
  -8 -16  -4   46.23    1.42
  16  -4   8   47.33    1.33
   8  16  -4   45.58    1.59
 -16   8   4   45.55    1.42
   8 -16   4   45.62    1.59
 -16   4   8   44.47    1.37
  -4 -16  -8   46.46    1.43
  -8  16   4   46.40    1.79
  16  -4   8   45.02    1.52
   4  16  -8   45.96    1.39
  16  -8   4   44.91    1.32
   4  -8  16   45.87    1.40
   8  -4  16   45.00    1.58
   4  16  -8   48.20    1.30
  -8  -4 -16   45.03    1.15
 -16  -8  -4   45.37    1.69
   8  16  -4   47.90    1.36
   4 -16   8   44.45    1.38
  -8   4  16   46.98    1.45
   4 -16   8   45.28    1.34
  -4  -8 -16   45.82    1.50
 -16  -4  -8   46.94    1.36
  -4   8  16   44.97    1.49
  -4  16   8   45.16    1.42
  -6   8 -16   18.53    1.01
   8  16   6   17.71    0.78
  -6  -8  16   17.46    0.55
  -6 -16   8   17.46    0.82
 -16  -8   6   18.85    0.96
  16  -6  -8   17.95    1.01
 -16  -6   8   17.37    0.93
  -8 -16   6   18.16    0.79
  -8 -16   6   17.88    0.66
  -6   8 -16   16.68    0.38
  -6  16  -8   17.87    0.74
 -16   6  -8   18.52    0.92
  -6  16  -8   16.38    0.60
  16  -8  -6   17.41    1.05
  16   6   8   17.39    0.50
   6  -8 -16   16.51    0.90
  -8  -6  16   18.16    0.69
  -6  -8  16   17.08    0.47
   6   8  16   16.62    0.62
 -16   6  -8   17.15    0.58
 -16   8  -6   17.42    0.79
 -16   8  -6   18.53    0.95
   6  16   8   17.35    0.77
   6 -16  -8   16.79    1.11
  -8  16  -6   17.00    0.97
  -8   6 -16   18.67    0.73
  -8   6 -16   17.92    0.56
  -6 -16   8   17.84    0.86
  -8  -6  16   17.55    0.57
   8   6  16   16.98    0.61
   8 -16  -6   18.46    1.12
  -6  -8  16   17.42    0.70
   8  -6 -16   17.96    0.87
  -8  16  -6   17.14    0.67
 -16  -8   6   18.66    0.51
  16   8   6   16.90    0.35
 -16   8   6   17.34    0.77
   6  16  -8   17.54    0.61
   8  16  -6   18.38    0.91
  -6 -16  -8   18.73    0.79
   8  -6  16   17.59    0.97
  -6  -8 -16   17.74    0.86
  -8  -6 -16   18.83    0.84
  16  -6   8   17.47    0.79
  -6  16   8   17.40    0.79
  -8   6  16   18.41    0.88
   6  -8  16   17.64    1.00
   8 -16   6   17.80    0.88
   6  16  -8   18.08    0.85
  16  -8   6   17.56    0.92
 -16   6   8   17.72    1.06
  -6   8  16   16.86    0.90
   6 -16   8   17.41    0.60
  -8  16   6   17.44    0.80
  -8 -16  -6   18.20    1.08
 -16  -6  -8   17.06    0.98
   6 -16   8   18.02    0.74
   8  16  -6   17.99    0.77
 -16  -8  -6   18.34    0.75
  16  -6   8   17.78    0.65
   8 -16  -8    5.56    0.80
   8  -8 -16    6.81    0.45
  -8 -16   8    5.50    0.39
  -8   8 -16    5.40    0.70
 -16  -8   8    6.40    0.44
   8  16   8    5.71    0.52
  -8  -8  16    5.81    0.35
   8   8  16    5.86    0.59
  -8  -8  16    5.54    0.43
  -8  -8  16    5.42    0.35
 -16  -8   8    5.30    0.36
  -8 -16   8    5.62    0.37
  16  -8  -8    5.44    0.51
  -8  16  -8    6.70    0.72
  16   8   8    5.55    0.29
  -8   8 -16    6.74    0.30
  -8  16  -8    5.41    0.58
 -16   8  -8    5.90    0.55
 -16   8  -8    6.27    0.44
   8  16  -8    5.13    0.57
  -8   8  16    5.13    0.65
   8 -16   8    6.00    0.48
   8 -16   8    6.19    0.39
 -16   8   8    6.09    0.53
  -8 -16  -8    6.10    0.76
   8  -8  16    5.75    0.48
  -8  16   8    6.69    0.83
  16  -8   8    5.85    0.58
 -16  -8  -8    5.69    0.50
  16  -8   8    5.26    0.41
  -8  -8 -16    5.15    0.59
   8  16  -8    6.24    0.55
  10 -16   0   18.63    0.78
  10  16   0   18.41    0.66
 -16   0 -10   19.10    0.65
   0  10  16   20.15    0.91
  10   0  16   18.40    0.67
   0 -10  16   18.35    0.28
 -10   0  16   19.08    0.81
 -16 -10   0   18.41    0.76
   0 -16  10   19.08    0.71
  16   0 -10   20.45    0.95
 -10 -16   0   19.36    0.76
   0  10 -16   20.60    1.04
   0  16 -10   19.59    0.97
   0 -16 -10   19.62    1.14
   0  16 -10   18.81    0.56
 -10  16   0   19.90    1.11
  16 -10   0   19.40    0.76
   0  16  10   18.47    1.05
 -16   0  10   19.80    0.97
  10  16   0   19.13    0.79
   0 -10 -16   19.43    0.97
 -10   0 -16   19.34    0.56
   0 -16  10   18.56    0.72
  10   0 -16   19.33    0.75
   0 -10  16   18.50    0.74
  16   0  10   18.69    0.67
 -16  10   0   19.44    0.80
 -16   0 -10   19.34    0.70
 -10 -16   2    4.30    0.60
  16 -10  -2    3.28    0.43
  -2 -16  10    3.48    0.41
 -10   2 -16    3.34    0.34
  -2 -10  16    3.55    0.17
  -2 -10  16    3.71    0.39
  -2  10 -16    3.54    0.64
 -10   2 -16    3.33    0.34
  10  16   2    4.29    0.64
 -16   2 -10    3.99    0.53
  10  16   2    3.34    0.36
 -10  16  -2    3.84    0.43
  16  -2 -10    3.52    0.39
  -2  16 -10    3.69    0.61
  -2 -10  16    3.42    0.18
 -16  10  -2    3.63    0.65
   2  10  16    3.34    0.52
  16   2  10    3.31    0.32
 -16  -2  10    4.90    0.57
   2 -10 -16    3.41    0.38
  -2 -16  10    3.64    0.37
  -2  16 -10    3.39    0.27
  -2  10 -16    3.57    0.10
 -16  10  -2    3.62    0.34
  10  -2 -16    4.01    0.46
 -16   2 -10    3.47    0.39
 -16 -10   2    3.63    0.41
 -10  16  -2    3.81    0.41
   2 -16 -10    4.81    0.72
 -10  -2  16    3.58    0.28
  10   2  16    3.65    0.50
  10 -16  -2    3.41    0.44
   2  16  10    3.50    0.64
   2 -10  16    3.49    0.63
  10  16  -2    3.58    0.40
 -10   2  16    2.90    0.49
  10  16  -2    3.67    0.38
  16  -2  10    3.78    0.27
  -2  16  10    2.45    0.66
   2  16 -10    4.06    0.58
  10 -16   2    3.60    0.62
   2 -16  10    3.49    0.41
  -2  10  16    3.41    0.35
 -16  -2 -10    3.55    0.55
 -16  -2 -10    3.81    0.37
 -10 -16  -2    3.20    0.64
 -10  16   2    4.14    0.46
 -16 -10  -2    3.26    0.43
   2  16 -10    3.45    0.40
  10  -2  16    3.13    0.55
  16   2 -10    3.67    0.54
   2 -10  16    3.48    0.11
  -2 -16 -10    4.03    0.69
 -16  10   2    4.02    0.47
   2 -16  10    3.67    0.61
  10   2 -16    3.27    0.26
 -10  -2 -16    3.93    0.29
  16 -10   2    3.96    0.40
 -16   2  10    4.69    0.62
  -2 -10 -16    4.31    0.58
  -4  16 -10   31.43    1.34
  10   4  16   31.00    0.89
 -16   4 -10   31.76    0.96
  -4 -16  10   31.84    1.04
 -10  16  -4   31.80    1.05
  -4  16 -10   30.14    1.01
 -16   4 -10   32.34    1.06
 -16  10  -4   32.70    0.96
  10  -4 -16   31.18    0.94
  16  -4 -10   34.43    1.37
  -4 -10  16   31.41    0.71
  16   4  10   32.69    0.84
 -10 -16   4   33.01    1.03
  -4 -10  16   32.15    0.72
 -10  -4  16   31.74    0.97
 -16  10  -4   32.84    1.38
  -4 -16  10   31.82    1.24
 -16  -4  10   31.14    1.23
   4  16  10   31.34    1.38
  -4  10 -16   31.36    0.58
   4  10  16   32.24    1.21
  -4 -10  16   32.12    1.03
   4 -10 -16   32.50    1.03
  -4  10 -16   32.39    1.37
 -10  16  -4   32.53    1.06
  10 -16  -4   31.89    1.13
   4 -16 -10   31.71    1.50
 -16 -10   4   31.21    1.33
  16 -10  -4   32.06    1.10
  10  16   4   32.39    1.42
 -16 -10   4   32.27    0.66
 -10   4 -16   32.55    0.86
 -10   4 -16   33.16    0.88
  10   4 -16   31.21    0.95
 -10 -16  -4   32.63    1.42
  10  -4  16   31.91    1.28
   4 -16  10   31.62    1.36
  -4  16  10   31.41    1.41
 -10  -4 -16   31.85    1.11
  -4 -16 -10   33.36    1.47
  10 -16   4   31.88    1.31
 -16 -10  -4   31.82    1.09
   4 -10  16   30.79    1.37
  16 -10   4   31.25    1.30
 -16   4  10   31.56    1.39
 -10   4  16   31.62    1.20
  -4 -10 -16   32.29    1.02
 -10  16   4   30.26    1.14
   4 -16  10   32.78    1.05
   4 -10  16   32.02    0.58
 -16  10   4   31.95    1.48
  10  16  -4   32.39    1.30
  16  -4  10   33.18    1.09
  -4  10  16   32.33    1.26
   4  16 -10   31.54    1.03
  10  16  -4   31.74    0.99
 -16  -4 -10   32.92    1.30
   4  16 -10   30.81    0.99
 -16  10  -6    5.65    0.58
   6  16  10    5.22    0.73
   6 -16 -10    6.39    0.81
  10  -6 -16    5.10    0.41
  -6  10 -16    6.13    0.72
 -10 -16   6    5.60    0.62
  16 -10  -6    5.74    0.76
   6 -10 -16    5.38    0.45
 -16 -10   6    5.80    0.67
  -6  10 -16    4.99    0.30
 -16  10  -6    6.00    0.46
  -6  16 -10    4.68    0.50
  -6 -16  10    6.29    0.59
 -10 -16   6    4.64    0.32
  10 -16  -6    5.93    0.80
  -6 -16  10    6.15    0.51
  -6 -10  16    4.81    0.36
  16  -6 -10    5.08    0.48
 -10  -6  16    5.60    0.41
  10  16   6    4.89    0.51
  16   6  10    4.98    0.32
 -10   6 -16    6.19    0.45
 -10  16  -6    5.75    0.44
   6  10  16    4.59    0.41
  -6 -10  16    5.10    0.29
 -16  -6  10    6.38    0.60
 -10  16  -6    5.82    0.46
 -16   6 -10    5.34    0.40
  10   6  16    4.84    0.55
 -16   6 -10    5.02    0.52
  -6  16 -10    5.33    0.70
 -16 -10   6    5.45    0.29
  -6 -10  16    5.41    0.45
 -10   6 -16    4.96    0.36
  -6  16  10    6.03    0.77
  16  -6  10    4.93    0.37
  -6  10  16    4.76    0.44
  10  16  -6    5.00    0.63
  10  16  -6    5.21    0.48
 -16   6  10    5.54    0.50
   6 -10  16    5.20    0.47
   6 -16  10    5.54    0.50
  -6 -16 -10    5.62    0.52
  10 -16   6    5.57    0.61
 -16  10   6    6.17    0.84
   6  16 -10    5.45    0.59
  -6 -10 -16    5.94    0.45
 -10   6  16    5.45    0.64
 -10 -16  -6    5.69    0.53
  16  -6  10    5.41    0.38
   6  16 -10    4.84    0.34
 -10  16   6    5.71    0.81
 -16 -10  -6    5.48    0.73
 -16  -6 -10    5.07    0.45
   6 -10  16    5.31    0.22
  16 -10   6    4.45    0.64
   6 -16  10    5.06    0.70
 -10  -6 -16    5.42    0.58
  10  -6  16    5.64    0.44
 -16  -8  10    4.82    0.41
  -8  10 -16    5.18    0.72
 -16  10  -8    5.85    0.65
  10 -16  -8    5.53    0.79
  -8 -10  16    4.91    0.35
 -10  16  -8    5.43    0.47
 -16 -10   8    5.60    0.64
  -8 -16  10    5.19    0.56
   8  16  10    5.56    0.74
 -16 -10   8    5.08    0.35
 -16   8 -10    5.57    0.57
   8 -16 -10    5.66    0.81
 -16  10  -8    4.94    0.39
 -10  -8  16    4.90    0.61
  10   8  16    4.58    0.42
 -16   8 -10    4.62    0.61
 -10  16  -8    4.78    0.41
 -10 -16   8    4.87    0.40
  -8  16 -10    4.96    0.54
 -10   8 -16    4.79    0.45
 -10   8 -16    5.29    0.36
  10  16   8    6.13    0.75
  10  -8 -16    5.84    0.44
 -10  -8  16    5.25    0.41
  -8  10 -16    4.53    0.30
  -8 -10  16    4.98    0.64
  -8  16 -10    4.66    0.48
  16  -8 -10    3.96    0.74
   8  10  16    5.42    0.42
  -8 -10  16    4.96    0.36
 -16 -10   8    5.09    0.44
 -10 -16   8    5.55    0.50
  16 -10  -8    4.34    0.51
   8 -10 -16    4.81    0.68
  -8 -16  10    5.24    0.53
  16   8  10    4.92    0.30
 -16  -8  10    4.88    0.41
 -10  16   8    5.72    0.84
   8 -16  10    5.21    0.52
  -8 -16 -10    5.34    0.50
  16  -8  10    4.47    0.38
 -10 -16  -8    4.54    0.51
   8  16 -10    5.28    0.54
 -16   8  10    5.75    0.80
  -8 -10 -16    4.75    0.66
 -10  -8 -16    5.39    0.63
 -16  -8 -10    4.99    0.71
  10 -16   8    5.22    0.57
  10  16  -8    5.58    0.62
 -16 -10  -8    6.02    0.75
 -10   8  16    5.67    0.69
  16 -10   8    4.29    0.61
   8 -16  10    6.08    0.72
  -8  10  16    4.90    0.46
   8 -10  16    5.23    0.48
  -8  16  10    5.02    0.53
  10  16  -8    4.70    0.52
  16  -8  10    5.34    0.59
   8 -10  16    4.91    0.28
 -16  10   8    5.48    0.79
  10  -8  16    6.82    0.68
   8  16 -10    5.72    0.58
 -10  16 -10   66.64    2.34
  16 -10 -10   68.26    2.48
 -16  10 -10   68.23    1.90
  10  16  10   65.74    2.46
  10  10  16   69.25    2.30
 -10  10 -16   66.73    1.80
 -10 -10  16   70.18    1.82
 -16  10 -10   70.09    2.23
 -10 -16  10   67.26    2.02
 -10  16 -10   66.99    2.10
 -16 -10  10   67.64    1.81
 -10 -10  16   68.64    1.82
 -10  10 -16   66.26    1.99
  10 -10 -16   65.25    1.98
 -10 -16  10   67.67    1.82
 -16 -10  10   68.14    2.20
 -10 -10  16   67.78    2.23
 -16 -10  10   69.28    1.92
  10 -16 -10   67.11    2.10
  16 -10  10   66.89    2.12
  10 -10  16   67.74    2.38
 -10  10  16   69.94    2.44
  10 -10  16   65.63    1.60
  10 -16  10   70.45    2.46
 -16 -10 -10   69.70    2.10
 -16  10  10   68.70    2.54
  10 -16  10   67.55    1.76
  10  16 -10   69.26    1.86
 -10 -16 -10   67.71    2.06
  16 -10  10   66.57    1.90
  10  16 -10   65.64    2.04
 -10 -10 -16   67.75    1.95
 -10  16  10   67.24    2.16
  12  16   0    0.89    0.35
   0  12 -16    0.89    0.12
 -16 -12   0    0.28    0.34
 -12  16   0    0.37    0.37
   0 -12  16    0.71    0.33
  12  16   0    0.52    0.26
   0  16 -12    0.83    0.29
   0 -16 -12    0.24    0.37
   0 -12 -16    0.00    0.53
 -16  12   0    0.76    0.38
   0  16  12    0.76    0.55
  12   0  16    0.60    0.27
 -12 -16   0    0.57    0.35
 -12   0  16    1.00    0.40
  16 -12   0    1.02    0.35
   0 -12  16    0.85    0.17
   0 -16  12    0.82    0.49
 -16   0 -12    0.46    0.43
   0  12  16    0.56    0.30
  16   0 -12    0.45    0.46
 -16   0  12    0.55    0.48
   0  12 -16    0.79    0.53
  16   0  12    0.76    0.32
  12   0 -16    0.57    0.38
  12 -16   0    0.35    0.55
  16  12   0    0.54    0.10
   0 -16  12    0.54    0.30
   0  16 -12    0.59    0.32
 -12   0 -16    0.82    0.34
  -2 -12  16    0.13    0.18
 -12 -16   2    0.83    0.32
  12 -16  -2    0.62    0.34
  16  -2 -12    0.05    0.45
  16 -12  -2    0.12    0.34
 -12   2 -16   -0.17    0.29
  -2  12 -16    0.23    0.50
  12  16   2    0.13    0.32
 -16 -12   2    0.26    0.32
  12  -2 -16   -0.40    0.38
  -2 -16  12    0.13    0.18
 -12  16  -2    0.25    0.29
 -12  16  -2    0.26    0.34
  12   2  16   -0.14    0.24
  12  16   2    0.29    0.24
  -2 -12  16    0.27    0.30
 -16   2 -12    0.06    0.32
  -2  16 -12   -0.11    0.30
   2 -16 -12   -0.19    0.37
 -16  -2  12    0.23    0.41
 -12  -2  16    0.33    0.36
  -2 -16  12    0.18    0.29
   2 -12 -16   -0.11    0.47
  -2  16 -12    0.14    0.27
 -16  12  -2    0.03    0.27
   2  12  16   -0.27    0.28
  16  12   2    0.17    0.09
  -2  12 -16    0.00    0.11
 -16  12  -2    0.26    0.33
  16   2  12    0.01    0.27
 -12   2 -16   -0.05    0.30
 -16   2 -12    0.05    0.24
   2  16  12    0.29    0.50
 -16  12   2   -0.17    0.55
   2 -12  16    0.11    0.14
  -2  16  12   -0.31    0.50
  16 -12   2    0.23    0.31
   2  16 -12    0.26    0.28
 -12  16   2    0.73    0.56
 -12  -2 -16    0.14    0.23
  -2 -16 -12    0.27    0.35
   2  12 -16    0.03    0.31
  12  16  -2    0.19    0.25
 -16   2  12    0.08    0.30
   2  16 -12    0.32    0.28
  -2 -12 -16   -0.15    0.30
  12   2 -16    0.41    0.33
 -16 -12  -2    0.25    0.51
   2 -12  16   -0.82    0.33
  12  -2  16    0.30    0.26
  16   2 -12    0.24    0.26
 -16  -2 -12    0.08    0.41
   2 -16  12   -0.08    0.17
   2 -16  12    0.39    0.46
 -12 -16  -2   -0.14    0.52
  -2  12  16    0.13    0.45
  16  -2  12   -0.15    0.20
  12  16  -2    0.43    0.29
 -12   2  16   -0.29    0.40
 -16  -2 -12    0.14    0.26
 -16   4 -12    2.47    0.48
  -4  12 -16    2.50    0.62
   4 -12 -16    2.07    0.40
  16 -12  -4    2.73    0.44
 -16  12  -4    2.53    0.64
 -12   4 -16    1.92    0.24
 -16  12  -4    2.09    0.54
  12  -4 -16    2.32    0.49
 -16   4 -12    1.98    0.44
  -4 -16  12    1.92    0.35
  -4  12 -16    2.23    0.23
  16   4  12    1.77    0.33
 -16  -4  12    1.63    0.52
 -12  16  -4    1.75    0.62
  -4  16 -12    1.81    0.40
 -16 -12   4    2.42    0.38
  -4 -12  16    2.41    0.38
 -12  16  -4    2.34    0.39
   4 -16 -12    2.58    0.45
 -16 -12   4    2.45    0.27
  -4 -16  12    1.94    0.24
  12  16   4    2.26    0.42
  12   4  16    1.94    0.29
 -12 -16   4    1.72    0.57
  -4 -12  16    1.93    0.22
  16  12   4    1.97    0.16
  -4  16 -12    1.95    0.35
   4  16  12    2.30    0.62
  12 -16  -4    1.78    0.69
 -12  -4  16    2.40    0.41
   4  12  16    2.24    0.54
  16  -4 -12    2.70    0.38
  12 -16   4    3.03    0.57
 -12   4  16    2.14    0.36
 -16 -12  -4    2.72    0.63
   4  16 -12    2.94    0.56
 -12 -16  -4    1.92    0.43
  12   4 -16    2.40    0.39
   4 -16  12    3.36    0.61
  -4 -16 -12    2.27    0.67
  16  -4  12    2.82    0.45
  12  16  -4    2.58    0.39
   4  16 -12    2.38    0.37
   4 -16  12    2.29    0.36
 -16  -4 -12    1.57    0.37
   4 -12  16    2.42    0.40
 -12  16   4    2.82    0.48
  12  16  -4    2.01    0.34
  12  -4  16    2.26    0.52
   4 -12  16    2.09    0.17
  -4  16  12    2.40    0.41
  -4  12  16    1.79    0.57
  16 -12   4    2.39    0.38
 -16  12   4    2.32    0.44
  -4 -12 -16    2.24    0.60
 -16   4  12    1.42    0.60
 -12  -4 -16    2.29    0.47
 -12  -6  16    4.60    0.48
 -12   6 -16    5.32    0.42
 -16  12  -6    5.36    0.64
  12  -6 -16    5.20    0.66
 -12 -16   6    5.49    0.44
  -6 -12  16    5.35    0.45
  -6  12 -16    5.94    0.76
  16  -6 -12    4.92    0.72
   6  12  16    5.22    0.45
 -16  12  -6    5.78    0.48
  -6  12 -16    5.43    0.28
  16 -12  -6    5.57    0.80
 -16 -12   6    5.67    0.33
  -6 -16  12    5.89    0.49
  -6  16 -12    4.80    0.45
 -12  16  -6    5.45    0.47
 -16   6 -12    5.62    0.58
   6 -16 -12    5.60    0.56
  12   6  16    4.86    0.42
 -12   6 -16    4.90    0.67
  16   6  12    5.74    0.38
  -6  16 -12    4.84    0.72
  12  16   6    5.74    0.82
  -6 -16  12    5.43    0.63
   6 -12 -16    4.82    0.49
 -12  16  -6    6.03    0.70
 -16   6 -12    4.79    0.59
  12 -16  -6    5.21    0.55
 -12 -16   6    5.69    0.31
 -16  -6  12    4.95    0.61
   6  16  12    5.64    0.77
  -6 -12  16    6.03    0.34
 -16 -12   6    5.78    0.69
   6 -16  12    5.39    0.46
  12  16  -6    5.35    0.31
   6 -12  16    6.03    0.50
 -12  -6 -16    6.09    0.42
  -6  16  12    5.49    0.53
  12 -16   6    5.27    0.67
  -6 -12 -16    4.94    0.71
   6  16 -12    5.54    0.49
   6  16 -12    5.74    0.43
   6 -16  12    5.41    0.74
  12  -6  16    5.10    0.45
 -16  12   6    5.24    0.56
  -6  12  16    5.26    0.71
  -6 -16 -12    6.09    0.83
  16 -12   6    5.50    0.68
 -16   6  12    6.06    0.52
 -12 -16  -6    5.67    0.53
  16  -6  12    5.60    0.59
 -12   6  16    5.19    0.70
 -12  16   6    5.76    0.88
 -16 -12  -6    4.93    0.79
   6 -12  16    4.78    0.26
 -16  -6 -12    5.80    0.70
  12  16  -6    5.55    0.69
  -8 -16  12   16.60    0.78
   8 -12 -16   15.90    0.77
   8  16  12   16.19    1.09
   8 -16 -12   16.04    1.18
 -12 -16   8   17.85    0.74
 -16  -8  12   16.54    0.89
  12 -16  -8   15.40    0.83
 -12  16  -8   15.04    0.96
  12  -8 -16   17.23    1.01
 -12 -16   8   14.87    0.92
  16 -12  -8   16.87    0.82
  -8 -16  12   16.77    0.67
  -8  12 -16   16.62    0.77
  -8  16 -12   15.51    0.75
   8  12  16   16.17    0.73
 -12  -8  16   16.56    0.73
 -16  12  -8   16.82    0.72
  12   8  16   16.38    0.70
 -12   8 -16   16.18    0.66
  16  -8 -12   16.53    0.78
  12  16   8   15.17    0.81
  -8  16 -12   15.60    0.74
 -16   8 -12   16.44    0.89
 -16  12  -8   16.56    0.69
 -16  -8  12   15.73    0.74
 -12  -8  16   15.41    0.91
  -8 -12  16   16.41    0.96
 -12  16  -8   16.78    1.03
  -8  12 -16   15.81    0.54
 -12   8 -16   17.26    1.00
 -16 -12   8   17.17    0.62
  -8 -12  16   16.48    0.59
  -8 -12  16   16.24    0.61
 -16   8 -12   17.06    0.89
 -16 -12   8   16.15    0.70
 -16  -8 -12   16.85    0.77
 -16   8  12   16.46    1.15
   8 -12  16   16.04    1.07
 -16 -12  -8   16.53    1.11
  16  -8  12   16.79    0.84
   8 -16  12   15.43    1.07
 -12   8  16   16.72    1.06
  -8 -16 -12   16.81    0.81
 -16  12   8   17.85    0.87
   8 -12  16   16.87    0.53
   8  16 -12   16.06    0.92
   8  16 -12   16.88    0.79
 -12  16   8   15.43    0.87
 -12 -16  -8   16.08    0.78
  16 -12   8   16.18    0.68
  12  16  -8   16.59    0.57
  12  -8  16   16.13    0.72
 -12  -8 -16   16.91    0.71
   8 -16  12   16.17    0.74
  16  -8  12   16.48    0.67
  12 -16   8   17.03    0.69
  -8  12  16   16.39    1.06
  -8  16  12   15.72    0.82
  -8 -12 -16   16.27    0.75
  12 -16 -10   -0.82    0.61
  10  12  16    0.17    0.31
 -10  12 -16   -0.03    0.27
 -16 -10  12   -0.14    0.28
  10  16  12   -0.65    0.35
  16  12  10    0.27    0.36
 -12 -10  16    0.10    0.20
 -12  10 -16    0.59    0.48
  12 -10 -16   -0.29    0.51
 -10  12 -16    0.00    0.51
 -10 -12  16    0.06    0.29
 -16  10 -12    0.05    0.27
  16 -12 -10    0.46    0.36
 -10  16 -12   -0.16    0.38
 -10 -12  16   -0.09    0.29
 -12  10 -16   -0.04    0.19
  10 -16 -12    0.26    0.37
 -16 -12  10    0.00    0.45
  12  10  16   -0.12    0.31
 -16  12 -10   -0.45    0.45
 -16 -10  12   -0.06    0.28
 -16 -12  10    0.20    0.30
 -10 -16  12   -0.09    0.38
 -10 -16  12   -0.14    0.41
 -12  16 -10    0.21    0.50
 -12 -16  10    0.05    0.36
 -12  16 -10   -0.01    0.43
  12  16  10   -0.02    0.36
 -16 -10  12    0.14    0.32
 -16  12 -10    0.27    0.45
 -16  10 -12    0.01    0.28
 -10 -12  16    0.41    0.43
  10 -12 -16    0.33    0.54
 -10  16 -12   -0.13    0.53
 -12 -16  10   -0.12    0.41
  16 -10 -12   -0.10    0.35
 -16 -12  10    0.24    0.30
 -12 -10  16   -0.06    0.31
 -12 -10  16    0.01    0.27
  12 -10  16    0.06    0.27
  16 -10  12    0.43    0.38
  10 -16  12    0.28    0.53
 -16 -10 -12   -0.14    0.33
  16 -12  10   -0.18    0.42
  10 -12  16    0.21    0.24
  16 -10  12   -0.46    0.29
 -10 -16 -12    0.04    0.36
  10 -12  16   -0.24    0.53
 -12 -10 -16   -0.04    0.49
  12  16 -10   -0.12    0.36
 -16  10  12    0.51    0.59
 -16  12  10    0.14    0.40
 -12  16  10    0.42    0.39
  10  16 -12   -0.21    0.41
 -10  12  16    0.19    0.55
  16 -12  10    0.33    0.46
  12 -16  10    0.89    0.52
  12 -10  16   -0.13    0.32
 -16 -12 -10   -0.05    0.35
  10 -16  12   -0.02    0.21
  12 -16  10    0.80    0.40
 -12 -16 -10    0.15    0.36
 -12  10  16    0.20    0.54
 -10  16  12   -0.41    0.59
 -10 -12 -16    0.77    0.52
 -12  12 -16    9.84    0.58
 -12  16 -12   10.29    0.52
 -12 -12  16    9.38    0.56
 -12 -12  16   10.58    0.62
 -16  12 -12    9.80    0.79
  12  12  16    9.39    0.91
 -16  12 -12    8.93    0.84
 -12 -12  16    8.48    0.61
  16  12  12   10.06    0.98
 -12  12 -16   10.13    0.62
 -12 -16  12   10.00    0.72
 -12 -16  12    8.98    0.49
 -16 -12  12    8.82    0.55
 -12  16 -12    9.23    0.62
  16 -12 -12    8.81    1.00
  12 -16 -12   10.43    1.04
  12  16  12   10.20    0.99
 -16 -12  12   11.05    0.80
 -16 -12  12    9.74    0.61
  12 -12 -16    9.85    0.66
 -12 -16 -12    9.46    0.68
 -16 -12 -12    8.40    0.65
  16 -12  12    8.23    0.58
  12 -16  12    8.99    0.92
 -12  12  16   10.40    0.67
  12 -12  16    8.99    0.62
 -12  16  12    9.86    1.07
 -16  12  12    9.90    1.08
  12 -12  16    9.64    0.53
  12 -16  12   10.87    0.69
  12  16 -12   10.02    0.74
  16 -12  12    9.80    0.72
 -12 -12 -16    9.24    0.64
  16   0 -14    1.90    0.53
  14 -16   0    1.78    0.43
 -16 -14   0    2.34    0.41
 -14 -16   0    2.01    0.42
 -14   0 -16    2.64    0.45
   0 -16 -14    2.72    0.72
 -16   0 -14    2.71    0.50
 -16   0  14    1.57    0.37
  14  16   0    1.90    0.27
   0 -14 -16    2.11    0.68
  14   0  16    1.76    0.47
 -14  16   0    1.69    0.45
   0 -14  16    2.37    0.22
 -16  14   0    1.89    0.70
   0  16 -14    2.05    0.61
  14  16   0    2.57    0.66
   0  14 -16    2.13    0.40
  16  14   0    2.36    0.19
 -16   0 -14    2.44    0.34
 -14   0  16    2.45    0.34
   0  16  14    3.04    0.41
   0  14  16    1.65    0.39
  16 -14   0    1.49    0.43
   0  16 -14    2.68    0.31
   0 -16  14    2.60    0.31
 -14   0 -16    2.68    0.29
   0 -16  14    2.55    0.41
   0  14 -16    1.86    0.21
   0 -14  16    2.14    0.41
  14   0 -16    1.67    0.50
  16   0  14    2.18    0.43
  14  16   2   10.55    0.42
  14  -2 -16   11.85    0.76
 -14   2 -16   10.75    0.64
  -2 -16  14   10.06    0.60
  -2 -14  16   10.14    0.85
  -2 -16  14   10.73    0.50
 -14  -2  16   10.54    0.52
   2 -14 -16   10.18    0.95
  14  16   2   11.87    0.96
  -2  16 -14    9.74    0.88
  -2  14 -16   12.27    0.64
  14   2  16    9.97    0.68
  -2 -14  16   10.86    0.48
   2  14  16   10.67    0.60
 -16 -14   2   11.47    0.90
   2  16  14   10.81    0.63
 -14  16  -2   10.94    0.68
 -16  14  -2   10.31    0.59
   2 -16 -14   11.41    1.03
  16 -14  -2   10.12    0.65
  16  14   2   10.85    0.36
 -16   2 -14   10.81    0.68
 -16  -2  14   11.45    0.78
  -2  14 -16   10.68    0.43
 -14   2 -16   10.85    0.47
 -14 -16   2   10.20    0.92
 -14  16  -2   10.80    0.60
  16  -2 -14   10.07    0.81
  -2  16 -14    9.94    0.47
  16   2  14   11.45    0.62
  14 -16  -2   10.16    0.96
 -16  14  -2   11.35    0.66
  14  16  -2   11.22    0.92
  16 -14   2   11.16    0.64
   2  14 -16   10.69    0.63
  16  14  -2   10.72    0.43
  -2 -14 -16   11.28    0.94
  16  -2  14   10.95    0.49
  14   2 -16   10.47    0.68
  -2  16  14   10.93    0.64
 -16 -14  -2   11.20    0.64
  14 -16   2   10.93    0.64
   2  16 -14   11.10    0.88
   2 -14  16   11.55    0.64
  14  16  -2   10.52    0.44
  -2 -16 -14   11.57    0.71
   2 -14  16   11.32    0.36
  -2  14  16   10.27    0.61
   2 -16  14    9.96    0.64
   2  16 -14   10.82    0.50
 -14  -2 -16   10.77    0.50
 -16  14   2   11.41    0.71
 -14   2  16    7.44    0.78
   2  14 -16   10.65    0.38
 -14 -16  -2   11.18    0.92
 -16   2  14   12.62    0.85
   2 -16  14   11.35    0.49
 -16  -2 -14   12.00    0.78
  16   2 -14   10.42    0.76
  14  -2  16    9.70    0.52
 -14  16   2   12.34    1.03
  -4 -14  16   13.01    0.92
  -4 -14  16   13.78    0.49
  -4  14 -16   12.89    0.70
  -4  16 -14   14.94    0.98
  14  16   4   11.63    0.36
  16 -14  -4   13.56    1.05
 -16 -14   4   13.40    0.68
  16   4  14   13.93    0.64
 -14  -4  16   13.70    0.55
 -16   4 -14   13.42    0.56
 -14   4 -16   13.99    0.67
  -4  16 -14   13.23    0.55
  16  14   4   12.85    0.75
 -14  16  -4   14.26    1.00
 -16   4 -14   14.23    0.79
  16  14   4   13.20    0.44
   4  16  14   13.57    0.69
  14  16   4   14.16    1.08
  -4  14 -16   13.60    0.51
 -16  14  -4   13.44    0.65
 -14 -16   4   13.03    0.93
   4 -16 -14   13.96    1.07
 -14  16  -4   12.76    0.67
 -16  -4  14   13.58    0.84
   4 -14 -16   13.38    1.02
 -16 -14   4   14.27    0.47
  14   4  16   13.44    0.73
  14  -4 -16   13.64    0.86
  -4 -16  14   13.78    0.59
  14 -16  -4   12.32    0.72
  16  -4 -14   14.48    0.93
   4  14  16   13.15    0.67
 -16  14  -4   15.67    1.04
  -4 -16  14   13.68    0.91
  16 -14   4   13.93    0.67
 -14   4  16   13.84    0.67
  14   4 -16   13.09    0.53
   4 -16  14   13.70    0.97
 -16  14   4   15.22    1.17
 -16 -14  -4   12.93    0.73
 -16  -4 -14   13.49    0.63
  14  -4  16   13.97    0.83
   4 -16  14   13.66    0.57
  14  16  -4   13.89    0.54
   4  16 -14   13.56    0.66
  -4 -14 -16   14.68    1.00
  14 -16   4   13.91    0.67
  14  16  -4   14.19    0.71
  -4  16  14   12.87    1.01
 -14  -4 -16   13.78    0.81
  -4  14  16   12.66    0.68
   4  16 -14   13.15    0.57
   4 -14  16   13.50    0.42
 -16   4  14   13.64    0.69
 -14  16   4   13.81    0.80
  16  14  -4   13.52    0.46
  16  -4  14   13.75    0.58
   4 -14  16   12.83    0.70
  -4 -16 -14   14.13    0.76
 -14 -16  -4   14.16    1.02
   4  14 -16   15.54    0.99
  16   4 -14   12.66    0.58
  -6  14 -16    0.10    0.20
  -6 -14  16   -0.22    0.30
  -6  16 -14   -0.19    0.33
 -16   6 -14    0.69    0.24
 -14 -16   6   -0.41    0.27
  -6  16 -14    0.24    0.28
  16 -14  -6   -0.28    0.36
 -16 -14   6    0.06    0.23
 -16  14  -6    0.07    0.29
 -14   6 -16   -0.14    0.28
  -6  14 -16    0.07    0.33
 -16   6 -14    0.15    0.41
  16   6  14    0.01    0.29
  -6 -14  16    0.31    0.24
 -16  -6  14   -0.25    0.41
  16  14   6    0.15    0.57
  14  -6 -16   -0.48    0.30
 -14  16  -6   -0.20    0.30
   6  14  16   -0.29    0.31
   6 -16 -14    0.11    0.36
  -6 -16  14   -0.24    0.19
   6 -14 -16   -0.22    0.34
   6  16  14    0.86    0.53
 -14  -6  16   -0.05    0.23
 -14   6 -16    0.25    0.20
  -6 -16  14    0.15    0.45
 -16 -14   6   -0.50    0.31
 -14  16  -6    0.55    0.51
 -14 -16   6    0.14    0.47
  16  -6 -14   -0.10    0.31
  14  16   6    0.05    0.35
 -16  14  -6    0.03    0.32
  -6 -16 -14   -0.06    0.56
 -16 -14  -6   -0.19    0.35
  16 -14   6   -0.46    0.47
 -16   6  14   -0.06    0.53
   6  16 -14   -0.05    0.19
   6  14 -16    0.15    0.32
 -16  14   6    0.92    0.39
  14  16  -6   -0.16    0.28
 -16  -6 -14    0.52    0.47
   6 -16  14    0.79    0.54
   6 -14  16    0.36    0.35
  14  -6  16   -0.61    0.44
  -6  16  14    0.28    0.35
  16  -6  14    0.07    0.26
   6 -14  16    0.24    0.20
 -14  16   6    0.34    0.39
   6  16 -14    0.00    0.30
  -6 -14 -16   -0.65    0.53
 -14   6  16    0.41    0.51
 -14  -6 -16    0.01    0.43
  -6  14  16    0.65    0.51
   6 -16  14    0.03    0.27
 -14 -16  -6   -0.27    0.56
  14 -16   6   -0.09    0.47
  -8 -14  16    1.12    0.32
  14  -8 -16    1.04    0.59
 -14 -16   8    1.19    0.35
  -8 -16  14    0.93    0.35
  16 -14  -8    0.70    0.68
  16  -8 -14    1.48    0.39
 -16   8 -14    1.10    0.34
  -8  14 -16    1.04    0.29
 -14  -8  16    1.05    0.32
   8  16  14    0.74    0.62
 -14   8 -16    1.31    0.36
   8  14  16    0.82    0.37
 -14  16  -8    0.53    0.57
   8 -14 -16    0.89    0.41
  16  14   8    0.81    0.42
 -14  -8  16    0.84    0.43
 -14 -16   8    1.40    0.35
   8 -16 -14    1.38    0.43
  -8  16 -14    0.33    0.40
 -16  -8  14    1.41    0.48
  -8 -14  16    0.50    0.35
 -16  14  -8    0.79    0.37
 -16 -14   8    0.94    0.31
 -16  14  -8    0.84    0.36
 -14   8 -16    0.97    0.38
  14 -16  -8    0.76    0.45
  -8 -16  14    1.29    0.25
  14  16   8    1.21    0.65
  -8  16 -14    0.71    0.36
  -8  14 -16    2.65    0.62
 -16  -8  14    0.66    0.27
 -16   8 -14    1.01    0.29
 -14  16  -8    1.65    0.58
 -16 -14   8    1.41    0.56
  14   8  16    0.79    0.35
 -16  -8 -14    0.18    0.57
 -16 -14  -8    0.93    0.43
  14  16  -8    0.83    0.36
   8 -16  14    0.25    0.59
 -14  16   8    1.89    0.73
 -16   8  14    1.91    0.63
 -16  14   8    1.15    0.46
   8 -14  16    1.09    0.27
  16  -8  14    0.88    0.34
  -8  14  16    0.88    0.40
  -8 -14 -16    0.68    0.41
  -8  16  14    1.71    0.67
   8 -14  16    1.05    0.40
  16 -14   8    0.97    0.53
   8  16 -14    0.64    0.34
 -14  -8 -16    1.09    0.55
  16  -8  14    1.36    0.41
 -14 -16  -8    1.14    0.43
  14  -8  16    1.38    0.55
   8 -16  14    1.29    0.34
  14 -16   8    0.51    0.52
  -8 -16 -14    0.71    0.42
 -14   8  16    1.16    0.63
 -14 -16  10    4.62    0.64
  10  14  16    3.57    0.50
  16 -14 -10    4.82    0.84
 -14 -10  16    4.72    0.52
 -10  14 -16    4.46    0.50
 -14 -16  10    4.08    0.50
 -14  16 -10    5.04    0.48
 -16  10 -14    4.96    0.59
  10 -14 -16    4.53    0.82
  10 -16 -14    5.20    0.84
 -14 -10  16    4.77    0.60
 -10 -16  14    4.45    0.52
  16 -10 -14    4.01    0.51
 -14  16 -10    5.64    0.68
 -10 -16  14    4.33    0.62
 -16 -14  10    4.09    0.44
  16  14  10    4.39    0.82
 -16 -10  14    4.72    0.54
  14 -10 -16    4.78    0.51
 -16  14 -10    3.68    0.69
 -14 -10  16    3.80    0.37
  10  16  14    4.06    0.53
 -16  10 -14    3.98    0.67
 -14  10 -16    3.84    0.34
 -10 -14  16    3.76    0.45
  14 -16 -10    4.11    0.57
 -16 -10  14    4.85    0.40
 -14  10 -16    3.84    0.47
 -10  14 -16    4.23    0.43
 -16  14 -10    3.78    0.46
 -10  16 -14    4.27    0.78
  14  10  16    5.03    0.72
 -10  16 -14    4.20    0.51
  14  16  10    4.05    0.55
 -10 -14  16    5.20    0.66
 -16 -14  10    3.59    0.66
 -14  10  16    6.12    0.82
 -10 -14 -16    3.67    0.78
  14  16 -10    4.31    0.35
  14 -16  10    4.34    0.41
  10 -14  16    4.00    0.40
 -10  14  16    4.00    0.85
 -16 -14 -10    5.26    0.54
  16 -10  14    4.86    0.69
 -10  16  14    3.97    0.87
 -16  10  14    4.35    0.56
  14 -10  16    4.60    0.73
  10 -14  16    4.93    0.78
 -16 -10 -14    4.12    0.76
 -14  16  10    4.49    0.62
 -16  14  10    4.81    0.61
 -10 -16 -14    4.63    0.53
  16 -14  10    4.11    0.62
  14 -10  16    4.37    0.45
 -14 -16 -10    4.34    0.55
  10 -16  14    3.72    0.46
  10 -16  14    4.69    0.78
  10  16 -14    4.85    0.66
 -14 -10 -16    4.04    0.74
  16 -10  14    4.61    0.53
  16  14  12    7.06    0.93
  12  16  14    7.13    0.91
 -16 -12  14    6.60    0.70
  16 -14 -12    6.17    0.66
 -16 -12  14    6.56    0.68
 -16 -12  14    5.94    0.59
 -12 -14  16    6.44    0.39
 -16  12 -14    7.75    0.69
  14  16  12    5.53    0.63
 -14 -16  12    6.35    0.42
 -12 -14  16    6.26    0.40
 -12 -14  16    7.05    0.51
  12  14  16    6.39    0.85
 -12  14 -16    6.50    0.55
  16  12  14    7.39    0.90
 -14 -12  16    5.79    0.62
  14 -16 -12    5.45    0.65
 -14  12 -16    6.77    0.59
 -16  14 -12    5.71    0.81
 -14  16 -12    6.70    0.87
 -14 -12  16    7.27    0.62
 -12 -16  14    5.91    0.69
  14  12  16    7.01    0.58
 -14  16 -12    5.97    0.73
 -16 -14  12    7.66    0.58
 -16  14 -12    6.46    0.73
 -16 -14  12    6.11    0.50
 -14 -12  16    6.96    0.70
 -12 -16  14    7.03    0.63
 -14  12 -16    6.78    0.84
 -14 -16  12    6.15    0.73
 -12  16 -14    7.34    0.86
  16 -12 -14    6.34    0.93
  12 -16 -14    7.26    0.98
  14 -12 -16    7.12    0.89
 -12  16 -14    6.72    0.63
  12 -14 -16    5.57    0.62
 -12  14 -16    6.80    0.88
 -16  12 -14    6.51    0.54
  12 -16  14    6.68    0.86
 -14  16  12    6.07    0.68
  12 -14  16    6.13    0.51
  16 -12  14    7.55    0.55
 -14  12  16    6.97    0.96
 -14 -16 -12    7.70    0.65
  14 -12  16    6.68    0.54
 -12 -14 -16    6.90    0.90
  12 -14  16    6.74    0.86
  12 -16  14    6.59    0.39
 -16  14  12    7.43    1.03
 -12  14  16    9.21    1.01
 -16 -14 -12    7.04    0.63
  16 -14  12    6.83    0.47
 -16  12  14    7.35    1.00
 -16 -12 -14    6.38    0.91
  16 -14  12    6.71    0.85
  14 -16  12    7.15    0.86
 -14 -12 -16    6.89    0.60
 -12  16  14    6.58    1.02
 -12 -16 -14    7.51    0.64
  14 -16  12    6.35    0.45
  16 -12  14    6.51    0.62
  14 -12  16    6.50    0.56
 -14  14 -16    7.30    0.63
 -14  16 -14    6.34    0.60
 -14  14 -16    6.19    0.44
 -14  16 -14    7.10    0.72
 -14 -14  16    6.27    0.73
 -16 -14  14    7.72    0.75
  14  14  16    5.86    0.92
 -14 -16  14    7.11    0.46
 -16  14 -14    7.84    0.73
 -14 -16  14    6.83    0.72
 -14 -14  16    6.64    0.65
 -16 -14  14    7.04    0.73
 -16 -14  14    7.06    0.64
  14 -14 -16    7.63    0.66
 -16  14 -14    7.19    0.59
  14 -16 -14    6.74    0.69
  14  16  14    6.19    0.67
 -14 -14  16    6.99    0.64
  16  14  14    6.92    0.67
  16 -14 -14    6.90    0.68
  14 -16  14    6.31    0.44
  16 -14  14    5.52    0.87
 -16  14  14    5.15    1.09
 -14  14  16    7.19    0.71
 -14 -14 -16    7.68    0.95
 -14 -16 -14    7.23    0.67
  14 -14  16    6.38    0.60
 -16 -14 -14    6.89    0.66
  14 -16  14    6.89    0.61
  14 -14  16    6.21    0.57
  16 -14  14    6.60    0.66
 -14  16  14    7.06    1.09
   0  16 -16   47.31    1.16
  16   0  16   48.18    1.62
   0  16 -16   48.83    1.94
  16  16   0   48.08    1.20
   0 -16  16   48.40    1.19
   0  16  16   46.37    1.91
   0 -16  16   46.55    1.91
   0 -16 -16   47.00    2.06
 -16   0 -16   47.34    1.36
  16 -16   0   47.29    2.00
 -16  16   0   51.40    2.17
  16   0 -16   48.45    1.45
 -16   0  16   47.86    1.45
 -16 -16   0   49.47    2.01
 -16   0 -16   49.56    1.67
   2 -16 -16    2.69    0.52
  -2  16 -16    3.23    0.30
  16   2  16    3.22    0.33
  -2 -16  16    2.85    0.32
 -16  16  -2    3.50    0.67
  -2 -16  16    3.85    0.69
  -2  16 -16    2.25    0.71
   2  16  16    3.69    0.46
  16  -2 -16    3.28    0.41
  16 -16  -2    3.09    0.50
 -16   2 -16    3.36    0.34
 -16  -2  16    2.68    0.60
 -16   2 -16    3.30    0.34
  16  16   2    3.45    0.33
  16  16   2    3.60    0.76
 -16 -16   2    3.85    0.47
 -16  16  -2    2.85    0.53
 -16   2  16    3.24    0.67
  16 -16   2    3.03    0.72
 -16 -16  -2    3.92    0.50
   2  16 -16    2.76    0.71
  16  16  -2    3.44    0.28
  -2  16  16    3.83    0.70
  16   2 -16    3.17    0.56
   2 -16  16    2.97    0.47
  16  -2  16    3.11    0.36
  -2 -16 -16    3.34    0.76
   2 -16  16    3.50    0.40
   2  16 -16    3.04    0.31
 -16  16   2    3.28    0.55
 -16  -2 -16    3.52    0.57
 -16  16  -4   19.25    0.89
  -4 -16  16   17.63    0.81
   4  16  16   19.20    0.86
 -16  16  -4   17.67    0.81
  16  -4 -16   19.55    1.08
  16  16   4   18.82    0.91
  -4 -16  16   19.23    0.66
 -16  -4  16   19.90    0.99
 -16   4 -16   18.57    0.74
  -4  16 -16   18.50    0.63
 -16 -16   4   18.23    0.84
  -4  16 -16   19.14    0.87
  16   4  16   17.74    0.84
  16  16   4   18.27    0.64
   4 -16 -16   19.29    0.93
  16 -16  -4   19.16    0.91
 -16   4 -16   18.03    0.86
   4  16 -16   18.78    0.65
  16   4 -16   18.63    0.93
 -16  16   4   19.21    1.35
 -16 -16  -4   18.29    0.90
   4 -16  16   17.74    0.86
  16  -4  16   17.99    0.98
 -16  -4 -16   18.98    0.77
   4  16 -16   18.31    0.83
  -4  16  16   19.12    0.87
   4 -16  16   17.79    0.62
  16 -16   4   17.36    1.13
  -4 -16 -16   19.75    0.90
 -16   4  16   18.82    1.14
  16  16  -4   18.55    0.62
 -16  -6  16   28.36    1.16
 -16   6 -16   26.79    1.25
   6  16  16   26.12    1.06
 -16 -16   6   28.81    0.88
  16 -16  -6   26.66    1.56
  -6  16 -16   25.60    0.80
 -16  16  -6   29.03    1.45
  -6 -16  16   27.86    1.34
 -16  16  -6   26.22    1.00
 -16   6 -16   27.47    1.10
  -6  16 -16   26.83    1.05
   6 -16 -16   26.39    1.53
  16  -6 -16   25.98    1.02
 -16 -16   6   26.76    1.36
  16   6  16   25.91    1.01
  -6 -16  16   26.77    0.89
  16  16   6   25.80    1.56
 -16  -6 -16   27.51    1.02
 -16  16   6   27.69    1.21
  16 -16   6   26.78    1.35
  16  -6  16   27.48    1.26
  -6  16  16   25.70    1.45
  -6 -16 -16   28.35    1.51
   6 -16  16   27.21    0.82
   6  16 -16   28.19    1.05
 -16   6  16   26.92    1.08
 -16 -16  -6   27.63    1.55
  16  16  -6   27.40    0.87
   6 -16  16   24.82    1.05
 -16  -8  16   15.17    0.89
  16  16   8   14.81    0.88
  -8 -16  16   16.94    0.74
   8  16  16   17.69    1.16
 -16 -16   8   16.13    1.03
 -16  -8  16   15.45    0.65
  -8  16 -16   17.54    1.18
  -8  16 -16   15.57    0.65
  16  -8 -16   16.21    0.81
   8 -16 -16   15.24    0.88
 -16   8 -16   16.65    0.84
  -8 -16  16   15.21    1.03
 -16  16  -8   16.63    1.12
 -16  16  -8   16.46    1.07
 -16   8 -16   16.85    1.04
  16 -16  -8   15.77    1.28
 -16 -16   8   16.34    0.69
 -16 -16  -8   16.39    1.24
 -16  -8 -16   16.25    0.78
  -8  16  16   16.02    0.85
   8  16 -16   16.65    1.08
   8 -16  16   16.11    0.64
  16  -8  16   15.52    1.02
   8 -16  16   15.35    0.80
  16 -16   8   17.32    1.02
  -8 -16 -16   16.01    0.83
 -16  16   8   17.01    0.98
 -16   8  16   15.28    0.83
  16 -10 -16   39.78    1.43
  10 -16 -16   40.94    1.97
 -16 -16  10   37.79    1.28
 -10  16 -16   39.89    1.42
 -16 -10  16   37.24    1.21
  16  16  10   38.04    1.97
 -10  16 -16   37.95    1.25
 -16  16 -10   40.02    1.72
 -10 -16  16   38.14    1.29
 -16 -10  16   40.34    1.49
 -16  16 -10   38.36    1.34
 -16 -16  10   38.90    1.30
 -10 -16  16   39.90    1.10
  10  16  16   40.81    1.50
 -16  10 -16   41.57    1.45
 -16  10 -16   39.89    1.67
  16 -16 -10   38.33    1.49
 -16 -10 -16   39.97    1.40
 -16  16  10   39.36    2.07
 -10 -16 -16   40.94    1.49
 -16  10  16   42.45    1.54
 -10  16  16   42.63    1.55
  10 -16  16   37.40    1.39
  16 -10  16   38.32    1.11
  16 -10  16   38.55    1.36
 -16 -16 -10   39.16    1.92
  16 -16  10   40.69    1.64
  10 -16  16   40.21    1.21
  16 -12 -16    0.01    0.65
  16  12  16   -0.30    0.64
 -12 -16  16    0.45    0.32
 -16  16 -12   -0.32    0.59
 -16  16 -12    0.54    0.53
  16  16  12    0.72    0.43
 -16 -12  16    0.30    0.45
 -16 -16  12    0.07    0.52
 -16 -16  12    0.62    0.40
 -12  16 -16    0.13    0.25
  12  16  16    0.08    0.64
 -16  12 -16   -0.12    0.44
 -16 -12  16   -0.63    0.45
 -12  16 -16   -0.14    0.64
 -16 -12  16    0.31    0.47
 -12 -16  16    0.47    0.42
 -16  12 -16    0.22    0.37
  12 -16 -16    0.61    0.45
  16 -16 -12    0.11    0.44
 -16 -16 -12    0.75    0.70
  16 -16  12   -0.50    0.60
 -16  16  12   -0.17    0.77
 -16 -12 -16   -0.25    0.63
  16 -12  16   -0.60    0.58
  16 -12  16    0.48    0.39
 -16  12  16    0.20    0.72
  12 -16  16    0.10    0.36
 -12 -16 -16    0.61    0.42
  12 -16  16    0.84    0.40
 -12  16  16    0.73    0.44
  16 -16  12    0.43    0.32
 -16 -16  14    1.39    0.48
 -16 -14  16    0.23    0.50
  16  14  16    0.47    0.47
 -16  14 -16    1.17    0.32
  16 -14 -16    0.76    0.49
 -16 -16  14    0.03    0.55
 -16  16 -14    1.24    0.43
  16 -16 -14    0.81    0.51
 -16 -14  16    1.56    0.51
  14 -16 -16    2.01    0.51
 -16 -14  16    1.23    0.50
 -14  16 -16    0.80    0.45
  16  16  14    1.16    0.51
  14  16  16    1.62    0.74
 -16  14 -16    1.45    0.43
 -16  16 -14    1.10    0.56
 -14 -16  16    1.39    0.50
 -14 -16  16    0.76    0.32
 -14  16 -16    0.62    0.49
 -14 -16  16    1.04    0.53
 -16  14  16    0.39    0.82
  16 -16  14    0.78    0.32
 -16 -16 -14    2.04    0.78
  16 -14  16    0.47    0.45
  16 -16  14    0.83    0.44
  14 -16  16    0.73    0.44
 -16 -14 -16    0.45    0.46
 -16  16  14    1.12    0.55
 -14 -16 -16    0.47    0.48
 -14  16  16    1.33    0.84
  14 -16  16   -0.01    0.44
  16 -14  16    0.75    0.44
 -16  16 -16   16.35    0.73
 -16 -16  16   16.34    1.02
  16  16  16   16.39    0.96
  16 -16 -16   16.43    0.97
 -16  16 -16   18.05    0.93
 -16 -16  16   17.53    1.01
 -16 -16  16   16.72    1.01
  16 -16  16   15.67    0.69
 -16  16  16   17.53    1.07
  16 -16  16   15.30    1.25
 -16 -16 -16   17.08    1.36
  -1  -1  17    8.30    0.26
 -17   1  -1    8.33    0.49
   1 -17  -1    7.97    0.51
  -1  17  -1    7.60    0.68
  -1  17  -1    8.30    0.46
   1   1  17    7.53    0.40
 -17   1  -1    7.64    0.33
  -1   1 -17    7.94    0.26
  17  -1  -1    7.88    0.70
  -1 -17   1    8.41    0.69
   1  17   1    6.34    0.71
   1  -1 -17    7.51    0.35
 -17  -1   1    7.96    0.70
 -17  -1  -1    8.32    0.49
   1  17  -1    9.20    0.64
  -1   1  17    8.26    0.34
  -1  17   1    8.61    0.49
 -17  -1  -1    8.33    0.27
   1 -17   1    8.24    0.49
  -1 -17  -1    8.27    0.73
   1  -1  17    8.18    0.30
  -1  -1 -17    8.03    0.36
 -17   1   1    8.97    0.72
  17  -1   1    7.83    0.68
   1   1 -17    8.52    0.34
   1  17  -1    7.97    0.47
  -3  17  -1   -0.32    0.26
 -17   3  -1    0.38    0.43
   1  17   3    0.03    0.28
 -17   1  -3   -0.33    0.17
   3  -1 -17   -0.11    0.21
  -1 -17   3   -0.03    0.40
   1 -17  -3    0.15    0.30
  -3 -17   1   -0.21    0.26
   1   3  17   -0.09    0.14
  -1  -3  17    0.11    0.10
   3   1  17    0.21    0.18
  -1  17  -3    0.11    0.24
  -3   1 -17   -0.04    0.14
 -17  -1   3    0.03    0.42
   3  17   1    0.04    0.27
  -3  -1  17   -0.21    0.16
  17  -1  -3    0.18    0.27
  -3  17  -1   -0.24    0.26
 -17  -3   1   -0.06    0.28
  17  -3  -1    0.35    0.42
  -1  17  -3    0.31    0.40
   3 -17  -1   -0.87    0.45
 -17   1  -3    0.37    0.27
   1  -3 -17   -0.07    0.24
 -17   3  -1    0.12    0.22
  -1 -17  -3    0.53    0.29
   1  17  -3   -0.02    0.24
  -3  17   1   -0.06    0.43
  17  -1   3   -0.01    0.26
   1  17  -3    0.08    0.24
   1  -3  17   -0.02    0.08
   1  -3  17    0.02    0.42
 -17   1   3    0.73    0.43
 -17  -1  -3    0.05    0.17
 -17  -3  -1   -0.02    0.10
   3   1 -17    0.24    0.16
   3  17  -1    0.15    0.36
   3  -1  17    0.06    0.13
   3 -17   1    0.04    0.27
  -3  -1 -17    0.22    0.19
  17  -3   1    0.34    0.42
 -17  -3  -1    0.15    0.28
  -1  17   3    0.35    0.29
  17   1  -3    0.16    0.42
 -17  -1  -3   -0.35    0.27
   1 -17   3    0.31    0.39
   1   3 -17    0.26    0.09
   3  17  -1    0.09    0.26
  -3 -17  -1    0.57    0.28
  -1   3  17   -0.05    0.22
  -1  -3 -17    0.11    0.25
 -17   3   1   -0.24    0.44
  -3   1  17    0.36    0.21
  -3  -3  17   24.76    0.56
 -17   3  -3   24.99    0.71
 -17   3  -3   23.59    1.08
  -3  17  -3   23.44    0.80
   3  17   3   25.89    1.14
  -3   3 -17   23.91    0.43
  -3  17  -3   25.29    1.09
  17  -3  -3   24.69    0.85
  -3 -17   3   25.17    0.82
   3   3  17   24.06    0.72
 -17  -3   3   24.54    1.11
   3 -17  -3   25.92    1.21
   3  -3 -17   24.20    0.63
   3 -17   3   24.40    1.06
   3  17  -3   24.83    0.77
   3  17  -3   23.49    1.02
 -17   3   3   25.37    0.87
  -3 -17  -3   25.82    1.16
 -17  -3  -3   25.08    0.86
   3   3 -17   25.05    0.50
   3  -3  17   23.72    0.85
  -3  17   3   23.74    1.14
  17  -3   3   23.97    0.81
 -17  -3  -3   24.71    0.42
  -3   3  17   24.12    0.77
  -3  -3 -17   24.81    0.62
   5   1  17    0.34    0.21
  -5   1 -17    0.27    0.17
   1  -5 -17    0.24    0.32
   5  -1 -17    0.38    0.25
  -1  17  -5    0.01    0.38
 -17   1  -5    0.41    0.28
 -17  -1   5    0.41    0.28
   1   5  17    0.19    0.28
 -17   5  -1    0.41    0.18
  -1 -17   5    0.44    0.39
   5 -17  -1    0.48    0.31
   5  17   1    0.28    0.45
  -5  -1  17    0.38    0.22
   5  17   1    0.08    0.22
  -5  17  -1    0.96    0.46
 -17   5  -1    0.24    0.46
  -5 -17   1    0.46    0.46
  -1  -5  17    0.57    0.28
  -5  17  -1    0.30    0.28
 -17  -5   1    1.58    0.46
  -1  17  -5    1.09    0.43
 -17   1  -5   -0.01    0.20
   1 -17  -5   -0.22    0.51
  17  -1  -5    0.03    0.28
  17  -5  -1    0.07    0.46
   1  17   5    0.04    0.31
   5 -17   1    0.40    0.46
 -17  -5  -1    0.15    0.29
  -1  17   5    0.27    0.30
 -17  -1  -5    0.07    0.28
  -5   1  17    0.01    0.25
 -17  -1  -5    0.07    0.15
   1  -5  17   -0.07    0.45
  -1   5  17    0.20    0.29
   5   1 -17    0.29    0.20
   5  17  -1    0.87    0.43
  -5  -1 -17    0.26    0.22
  17  -5   1    0.05    0.45
  17   1  -5    0.36    0.44
  -1  -5 -17    0.69    0.31
   1  17  -5    0.33    0.37
   1  17  -5    0.26    0.41
 -17   1   5    0.48    0.29
  -5 -17  -1    0.41    0.30
   1 -17   5    0.05    0.25
   5  -1  17   -0.12    0.43
  -5  17   1    0.26    0.47
   5  17  -1   -0.21    0.35
 -17   5   1    0.60    0.48
  -1 -17  -5    0.45    0.33
 -17   5  -3    1.93    0.52
  -5  17  -3    1.85    0.34
 -17   5  -3    1.87    0.22
  17  -5  -3    1.79    0.55
   5   3  17    1.95    0.30
   3 -17  -5    2.02    0.61
  -3 -17   5    1.60    0.29
  -5   3 -17    2.01    0.19
  -3  -5  17    1.32    0.35
  -3  -5  17    1.46    0.15
 -17   3  -5    2.36    0.28
  -5  -3  17    1.65    0.28
   5  -3 -17    1.00    0.34
   5  17   3    1.46    0.35
   3  -5 -17    1.47    0.25
 -17  -5   3    2.75    0.52
 -17  -3   5    1.82    0.34
  -5 -17   3    1.35    0.50
  -5   3 -17    1.69    0.15
  -3  17  -5    1.84    0.33
   3  17   5    0.97    0.56
   5 -17  -3    1.72    0.38
   3   5  17    1.46    0.21
  -3  17  -5    1.22    0.44
 -17   3  -5    1.90    0.50
  -5  17  -3    1.89    0.49
  17  -3  -5    1.78    0.54
  -5 -17  -3    2.16    0.57
  -3   5  17    1.80    0.36
   3  17  -5    1.62    0.44
  -3  -5 -17    1.48    0.24
  17  -3   5    1.98    0.48
   5 -17   3    1.34    0.33
 -17   5   3    2.09    0.38
   5  -3  17    1.58    0.52
   5  17  -3    1.82    0.49
   3 -17   5    1.51    0.31
  17  -5   3    2.00    0.33
   3  -5  17    1.67    0.52
  -3  17   5    2.22    0.58
 -17  -3  -5    1.29    0.34
  -3 -17  -5    1.43    0.38
   5   3 -17    1.38    0.20
   3  17  -5    1.36    0.30
 -17  -5  -3    1.71    0.35
  -5  17   3    1.47    0.57
 -17   3   5    1.55    0.36
  -5  -3 -17    1.31    0.31
   5  17  -3    1.95    0.41
  -5   3  17    1.65    0.23
   5  17   5   53.00    1.94
 -17   5  -5   53.26    1.42
  -5  -5  17   57.60    1.14
  -5   5 -17   54.33    0.92
  -5 -17   5   54.35    1.47
 -17  -5   5   53.98    1.54
  -5   5 -17   55.56    0.95
  -5  17  -5   51.22    1.44
  17  -5  -5   54.21    1.91
   5   5  17   53.34    1.32
   5  -5 -17   51.58    1.57
  -5  17  -5   50.97    1.79
  -5  -5  17   51.82    1.51
 -17   5  -5   53.23    1.50
   5 -17  -5   53.26    1.61
 -17   5   5   55.55    1.63
  17  -5   5   54.36    1.83
   5  17  -5   54.05    1.73
   5  -5  17   52.70    1.54
   5 -17   5   54.16    1.47
  -5   5  17   51.97    1.56
   5  17  -5   52.82    1.42
  -5  -5 -17   54.18    1.51
  -5  17   5   51.19    1.57
  -5 -17  -5   52.83    1.59
 -17  -5  -5   47.11    1.46
   1  17   7    5.48    0.48
  -1 -17   7    4.58    0.63
   7 -17  -1    5.18    0.69
   1 -17  -7    5.43    0.76
  17   1   7    5.64    0.30
 -17   7  -1    6.20    0.47
   7  -1 -17    5.23    0.41
   7  17   1    5.40    0.46
  -7   1 -17    5.14    0.32
  -7  -1  17    5.56    0.39
  17  -1  -7    5.09    0.63
  -7  17  -1    6.13    0.67
  -1  17  -7    5.48    0.41
  -7 -17   1    5.81    0.65
  -7  17  -1    5.45    0.45
   1   7  17    5.90    0.48
 -17   1  -7    5.12    0.34
   7  17   1    5.81    0.48
 -17   7  -1    4.60    0.32
  -1  17  -7    4.76    0.52
 -17   1  -7    5.08    0.61
   1  -7 -17    4.84    0.36
 -17  -7   1    5.51    0.47
 -17  -1   7    4.55    0.64
  17  -7  -1    4.91    0.45
  -1 -17   7    4.90    0.36
  -1  -7  17    5.27    0.44
 -17   1   7    5.35    0.68
  -1  17   7    4.85    0.49
  17  -1   7    5.34    0.35
  -1   7  17    5.37    0.49
  17  -7   1    5.23    0.45
  17   1  -7    5.51    0.63
   1  17  -7    5.45    0.42
   7   1 -17    4.71    0.36
   1 -17   7    5.59    0.54
  -7  17   1    5.49    0.69
   7 -17   1    6.03    0.44
 -17  -1  -7    4.77    0.41
   1 -17   7    5.20    0.43
  -7   1  17    5.69    0.30
   7  -1  17    4.80    0.42
 -17  -7  -1    4.65    0.45
  -7 -17  -1    4.85    0.46
  -7  -1 -17    5.05    0.37
   7  17  -1    5.74    0.63
 -17   7   1    3.95    0.70
  -1  -7 -17    6.37    0.54
   1  17  -7    5.27    0.35
 -17  -1  -7    5.44    0.29
  -1 -17  -7    6.39    0.75
   1  -7  17    4.60    0.45
   7  17  -1    5.65    0.33
   3  -7 -17   15.73    0.78
  -3 -17   7   15.60    0.59
  -3  17  -7   15.21    0.77
   7  -3 -17   15.09    0.52
 -17  -7   3   16.74    0.69
 -17  -3   7   15.35    0.90
  17  -7  -3   16.34    0.70
  -3  -7  17   15.94    0.30
  -3  -7  17   17.20    0.33
 -17   7  -3   16.05    0.69
 -17   3  -7   15.82    0.47
  -7  -3  17   16.20    0.55
   7 -17  -3   15.86    0.73
   7   3  17   15.15    0.63
  -3  17  -7   15.49    0.67
  -7  17  -3   15.50    0.67
 -17   7  -3   15.68    0.53
  -7  17  -3   16.83    0.95
   7  17   3   14.71    0.69
  -7   3 -17   15.70    0.44
 -17   3  -7   15.54    0.87
 -17  -7   3   15.63    0.34
   3 -17  -7   16.25    1.08
  17   3   7   16.03    0.42
  -7 -17   3   16.18    0.64
   3  17   7   15.41    0.71
   3   7  17   14.65    0.73
  -3  -7  17   14.48    0.67
  -7   3 -17   16.15    0.52
  -3 -17   7   15.08    0.62
  17  -3  -7   16.35    0.94
   7 -17   3   15.11    0.91
  -7 -17  -3   17.06    0.98
  -3   7  17   15.24    0.75
 -17   7   3   16.49    1.02
 -17  -3  -7   15.89    0.65
   7  17  -3   15.89    0.54
  -3  17   7   14.65    0.71
   3 -17   7   16.51    0.80
  -3  -7 -17   15.65    0.57
  -7  17   3   17.51    1.02
  17  -3   7   16.20    0.62
  17  -7   3   15.00    0.65
  -3 -17  -7   15.55    1.04
   3  17  -7   15.12    0.61
   7  17  -3   16.30    0.88
  -7  -3 -17   15.13    0.65
   7  -3  17   15.03    0.64
   3  -7  17   17.11    0.94
 -17   3   7   15.75    0.98
   3  17  -7   15.86    0.57
  17  -3   7   15.13    0.63
   7   3 -17   15.32    0.51
   3 -17   7   17.20    0.91
 -17  -7  -3   15.94    0.71
  -7   3  17   16.19    0.71
  -5  17  -7   35.07    1.25
  17  -7  -5   36.61    1.19
  -7   5 -17   36.86    0.83
   7   5  17   35.83    1.13
  -5  -7  17   35.90    0.74
   5  -7 -17   34.19    1.00
  -7   5 -17   37.32    0.83
  -5   7 -17   35.06    0.59
  17  -5  -7   35.36    1.17
  -5 -17   7   36.62    1.03
  -7  17  -5   35.74    1.15
  -7 -17   5   36.84    1.10
   5 -17  -7   34.60    1.21
   5   7  17   35.72    1.00
  -7  17  -5   35.91    1.38
  -7 -17   5   36.80    1.00
  -7  -5  17   36.27    0.88
 -17   7  -5   34.77    1.13
 -17  -7   5   36.99    1.44
   5  17   7   34.82    1.19
   7 -17  -5   34.85    1.21
  17   5   7   36.66    0.72
  -5  -7  17   35.47    0.79
  -5  -7  17   34.63    1.12
 -17   5  -7   36.23    1.10
   7  -5 -17   35.42    1.00
  -5  17  -7   34.68    1.45
   7  17   5   34.80    1.50
 -17   7  -5   37.70    1.14
  -5 -17   7   36.57    1.28
 -17   5  -7   36.70    1.10
 -17  -7   5   35.66    0.75
 -17  -5   7   35.64    1.39
   7  17  -5   36.50    0.99
  -7  -5 -17   37.03    1.18
  -5  -7 -17   36.37    1.02
  -5  17   7   34.88    1.19
  -7 -17  -5   35.66    1.20
   7  -5  17   34.62    1.12
 -17   5   7   36.24    1.19
  -7  17   5   35.35    1.22
 -17  -5  -7   35.22    1.15
  17  -5   7   34.13    1.08
 -17   7   5   36.40    1.22
   7 -17   5   35.55    1.36
 -17  -7  -5   35.97    1.49
   5 -17   7   36.10    1.03
   5  -7  17   34.80    1.15
  17  -7   5   35.15    1.38
  -5 -17  -7   36.96    1.60
  -5   7  17   36.24    1.24
   5 -17   7   31.84    1.08
   5  17  -7   37.04    1.31
   5  17  -7   36.26    1.04
   7  17  -5   35.03    1.08
  -7   5  17   36.34    1.02
   7  17   7    0.17    0.34
  -7  17  -7   -0.04    0.26
  17   7   7    0.25    0.11
   7 -17  -7    0.75    0.37
  -7  17  -7    0.33    0.31
   7  -7 -17   -0.23    0.42
  -7  -7  17    0.34    0.19
  -7 -17   7    0.41    0.41
  -7  -7  17    0.09    0.29
 -17   7  -7    0.20    0.45
  17  -7  -7   -0.46    0.52
  -7   7 -17    0.23    0.13
  -7 -17   7    0.01    0.24
 -17  -7   7    0.49    0.20
  -7   7 -17    0.29    0.19
  -7   7 -17    0.40    0.33
   7   7  17    0.27    0.24
 -17   7  -7    0.63    0.34
 -17  -7   7    0.29    0.30
 -17  -7  -7    0.24    0.50
   7  17  -7    0.31    0.38
  -7  -7 -17    0.36    0.40
   7 -17   7    0.16    0.42
  17  -7   7    0.55    0.43
   7  -7  17    0.09    0.48
  -7 -17  -7    0.23    0.35
  -7  17   7    0.34    0.58
 -17   7   7   -0.38    0.35
  -7   7  17    0.19    0.41
   7  17  -7    0.40    0.40
  17  -9  -1    1.21    0.53
   1  -9 -17    0.73    0.29
 -17   9  -1    0.72    0.34
  -9   1 -17    0.58    0.27
 -17   1  -9    0.69    0.27
   1   9  17    0.83    0.26
   9 -17  -1    0.86    0.55
 -17  -9   1    0.32    0.33
  -1  17  -9    0.72    0.23
 -17   1  -9    1.18    0.44
   9   1  17    0.64    0.28
  -1 -17   9    0.81    0.48
   1 -17  -9    0.66    0.38
  -9  -1  17    0.66    0.32
  -1  -9  17    0.00    0.32
  -1  17  -9    0.49    0.31
  -9  17  -1    0.32    0.33
  -1 -17   9    0.62    0.37
   9  17   1    0.38    0.32
 -17  -1   9    0.46    0.31
  17  -1  -9    0.47    0.48
   9  17   1    0.77    0.33
  -9  17  -1    0.44    0.54
  17   1   9    0.45    0.24
 -17   9  -1    0.13    0.24
   9  -1 -17    0.98    0.22
  -9 -17   1    0.09    0.32
   1  17   9    1.04    0.35
 -17  -9  -1    0.80    0.33
  -9 -17  -1    0.47    0.53
   9   1 -17    0.65    0.30
   9  -1  17    0.30    0.29
 -17   1   9    0.92    0.32
  -1   9  17    0.57    0.26
  -9  17   1    0.24    0.35
  -1 -17  -9    0.01    0.38
   1  17  -9    0.61    0.31
   1  -9  17    0.49    0.33
   9 -17   1    0.85    0.33
   1  17  -9    0.65    0.35
  17   1  -9    1.03    0.47
 -17   9   1    0.64    0.55
  -1  -9 -17    0.47    0.45
   1 -17   9    0.47    0.37
 -17  -1  -9    0.54    0.46
   9  17  -1    0.47    0.50
  -9  -1 -17    0.55    0.30
   1 -17   9    0.72    0.49
  17  -9   1    0.42    0.51
  17  -1   9    0.67    0.28
   9  17  -1    0.19    0.31
  -1  17   9    0.95    0.35
  -9   1  17    0.50    0.36
  17  -3  -9   17.12    0.72
  -3  17  -9   16.15    0.71
  -9 -17   3   17.16    0.97
 -17   3  -9   16.56    0.67
  -9   3 -17   16.93    0.55
  -9  17  -3   17.38    1.00
  -9   3 -17   17.86    0.55
  -9  17  -3   16.25    0.97
  17   3   9   17.52    0.53
  -3   9 -17   18.26    0.78
   9  -3 -17   17.66    0.78
 -17  -3   9   17.68    0.69
  -3 -17   9   17.12    0.68
   3 -17  -9   17.18    0.82
   3   9  17   16.34    0.62
   9 -17  -3   17.47    0.79
 -17  -9   3   17.32    0.74
 -17   9  -3   18.17    0.75
  -3  -9  17   17.40    0.73
  -9  -3  17   17.12    0.66
   3  17   9   17.66    0.76
  -3  -9  17   17.12    0.35
 -17   3  -9   17.12    0.52
   9   3  17   16.45    0.54
 -17  -9   3   17.25    0.37
   9  17   3   16.34    0.77
  17  -9  -3   17.39    1.04
  -3  -9  17   16.90    0.36
  -3  17  -9   17.26    0.76
 -17   9  -3   17.55    0.81
  -3 -17   9   16.85    0.77
   3  -9 -17   16.49    0.66
  -9 -17  -3   16.55    0.76
   3 -17   9   17.58    0.72
   3  17  -9   16.80    0.66
  17  -9   3   17.74    1.00
  -3 -17  -9   17.42    0.80
   9   3 -17   17.30    0.49
  -3   9  17   16.88    0.63
  -9   3  17   17.84    0.82
   9  17  -3   16.79    0.55
   3 -17   9   16.97    0.58
  -3  -9 -17   17.11    0.89
  17   3  -9   17.15    0.69
   9  -3  17   16.20    0.68
   3  -9  17   16.41    0.72
   9 -17   3   17.79    0.73
   9  17  -3   17.58    0.97
  17  -3   9   17.47    0.70
 -17  -9  -3   16.66    0.75
 -17   3   9   18.50    0.75
 -17  -3  -9   18.12    0.94
   3  17  -9   17.42    0.77
 -17  -3  -9   16.99    0.71
  -9  17   3   16.62    0.80
  -9  -3 -17   17.69    0.73
 -17   9   3   15.75    1.08
  -3  17   9   17.36    0.78
   9  -5 -17    0.58    0.26
  -9   5 -17    0.84    0.21
 -17  -9   5    0.31    0.32
   5  17   9   -0.03    0.35
  17  -5  -9    0.25    0.33
  -5   9 -17    0.52    0.35
  -5  -9  17    0.66    0.31
  -9 -17   5    0.69    0.29
 -17   9  -5    0.57    0.51
  -5  -9  17    0.50    0.20
 -17  -9   5    0.52    0.16
   5   9  17    0.35    0.42
 -17   9  -5    0.25    0.25
 -17   5  -9    0.08    0.45
  -5 -17   9    0.42    0.42
  -9  17  -5   -0.02    0.48
  -9 -17   5    0.27    0.23
  -9  -5  17    0.41    0.28
  -9  17  -5    0.34    0.49
  -5  -9  17    0.44    0.15
  17  -9  -5    0.00    0.35
   5 -17  -9    0.27    0.39
 -17   5  -9    0.54    0.22
  17   5   9    0.68    0.19
   9 -17  -5    0.58    0.38
  -9   5 -17    0.41    0.28
  -5 -17   9    0.88    0.39
  -5  17  -9   -0.18    0.33
   5  -9 -17    0.22    0.47
 -17  -5   9   -0.35    0.47
  -5   9 -17    0.71    0.11
   9  17   5    1.12    0.55
   9   5  17    0.32    0.24
 -17  -9   5    0.53    0.32
  -5  17  -9    0.28    0.37
  -5 -17  -9    0.35    0.37
   9  17  -5    0.34    0.30
  -9   5  17    0.05    0.44
   5  17  -9    0.34    0.43
 -17   9   5    1.45    0.61
  -5  17   9    0.64    0.57
   5 -17   9    0.63    0.34
   5  17  -9    0.07    0.38
  -9 -17  -5    0.70    0.36
   5 -17   9    0.17    0.25
  -9  17   5    0.99    0.59
   9  17  -5    0.81    0.35
 -17  -9  -5    0.42    0.34
 -17   5   9    1.49    0.54
  17  -5   9    0.28    0.24
  17  -9   5    0.29    0.30
   9  -5  17    0.55    0.48
  -9  -5 -17    0.60    0.38
   9 -17   5    0.75    0.30
  -5  -9 -17    0.12    0.45
  -5   9  17    0.35    0.44
  17  -5   9    0.23    0.28
   5  -9  17    0.80    0.53
 -17  -5  -9    0.83    0.51
  -9  17  -7    7.18    0.67
 -17   7  -9    6.77    0.46
  17  -7  -9    7.09    0.52
  -9  -7  17    7.33    0.49
   9  -7 -17    6.16    0.65
 -17  -9   7    7.22    0.70
   9  17   7    7.36    0.58
 -17  -9   7    6.84    0.34
   7 -17  -9    7.24    0.59
   9   7  17    6.98    0.60
  17  -9  -7    7.27    0.56
  -7   9 -17    7.11    0.52
  -9   7 -17    7.10    0.74
 -17   9  -7    8.12    0.72
  -7  -9  17    6.65    0.33
  17   7   9    6.26    0.29
  -9  -7  17    6.37    0.28
   7  17   9    6.41    0.55
  -9 -17   7    7.35    0.56
  17   9   7    6.81    0.24
  -9 -17   7    6.83    0.65
  -9   7 -17    6.80    0.33
   9 -17  -7    7.09    0.85
  -7  -9  17    7.48    0.34
 -17   9  -7    7.00    0.60
  -7 -17   9    7.49    0.61
   7   9  17    6.41    0.63
 -17   7  -9    7.01    0.58
  -7   9 -17    6.74    0.33
  -7  -9  17    6.54    0.49
   7  -9 -17    6.11    0.70
  -7 -17   9    6.55    0.44
  -7  17  -9    7.61    0.60
  -9  17  -7    6.81    0.77
  -7  17  -9    6.96    0.73
 -17  -7   9    6.26    0.29
 -17  -7   9    6.38    0.68
  17  -9   7    6.42    0.68
 -17   7   9    6.79    0.56
   7 -17   9    6.77    0.40
  17  -7   9    6.34    0.44
 -17  -7  -9    6.52    0.53
   7  17  -9    7.22    0.43
  -9 -17  -7    8.45    0.84
 -17  -9  -7    6.34    0.53
   9  17  -7    5.93    0.67
  -9  17   7    6.54    0.59
  -9   7  17    6.92    0.69
   9  -7  17    6.77    0.49
   7  -9  17    6.62    0.51
  -7 -17  -9    5.86    0.83
  17  -7   9    7.86    0.60
  -7  17   9    6.07    0.58
   9 -17   7    7.41    0.46
  -9  -7 -17    6.92    0.43
  -7   9  17    7.32    0.71
  -7  -9 -17    7.12    0.67
   9  17  -7    7.03    0.40
   7  17  -9    6.14    0.41
 -17   9   7    7.21    0.88
   7 -17   9    6.52    0.52
 -17   9  -9    6.39    0.67
  17  -9  -9    6.03    0.79
   9  -9 -17    5.66    0.71
  -9   9 -17    5.64    0.33
 -17   9  -9    5.26    0.42
  -9  17  -9    6.90    0.52
  -9  -9  17    6.04    0.46
 -17  -9   9    5.37    0.47
  -9 -17   9    6.33    0.56
  -9   9 -17    7.82    0.76
   9   9  17    5.36    0.64
  -9  -9  17    6.44    0.38
  -9  17  -9    5.77    0.43
 -17  -9   9    6.17    0.39
   9 -17  -9    5.62    0.85
  17   9   9    5.63    0.33
  -9 -17   9    6.58    0.62
   9  17   9    5.67    0.79
  -9  -9  17    5.98    0.28
   9  17  -9    6.17    0.42
   9 -17   9    6.10    0.60
 -17  -9  -9    6.14    0.79
  17  -9   9    6.32    0.63
   9 -17   9    6.30    0.53
   9  -9  17    5.80    0.50
  -9   9  17    6.03    0.72
  -9  17   9    7.23    0.89
   9  17  -9    5.74    0.40
  17  -9   9    6.08    0.64
  -9  -9 -17    6.77    0.67
  -9 -17  -9    5.72    0.81
 -17   9   9    5.80    0.86
  -1 -17  11    0.76    0.31
  11  -1 -17    0.13    0.35
   1  17  11    0.04    0.33
 -11  -1  17    0.02    0.22
  -1  11 -17   -0.15    0.32
 -11   1 -17    0.15    0.27
  17 -11  -1    0.18    0.51
  11 -17  -1   -0.18    0.52
 -11  17  -1    0.19    0.33
 -17  11  -1   -0.55    0.26
 -17   1 -11    0.18    0.29
 -11   1 -17    0.05    0.28
   1 -17 -11    0.29    0.58
  11   1  17   -0.21    0.25
  11  17   1    0.33    0.50
 -11  17  -1   -0.25    0.31
 -17 -11   1    0.13    0.49
  11  17   1    0.26    0.27
 -17   1 -11    0.27    0.27
  17  -1 -11    0.09    0.29
 -17  11  -1   -0.41    0.53
   1  11  17    0.16    0.27
  -1  17 -11    0.23    0.30
   1 -11 -17    0.42    0.47
  -1 -17  11    0.62    0.45
  17   1  11    0.17    0.17
 -11 -17   1   -0.48    0.48
 -17  -1  11   -0.12    0.29
  -1 -11  17    0.13    0.10
  -1 -11  17    0.96    0.48
  -1  17 -11   -0.38    0.47
  17  -1  11    0.00    0.30
  11  17  -1    0.17    0.18
   1  17 -11   -0.17    0.30
   1 -17  11   -0.08    0.31
 -17  -1 -11    0.28    0.42
  11  -1  17   -0.01    0.27
   1 -17  11   -0.04    0.29
  -1  17  11    0.35    0.51
 -17   1  11    0.21    0.48
  17   1 -11    0.60    0.28
 -17  11   1    0.01    0.36
  -1  11  17    0.00    0.42
  11 -17   1    0.06    0.32
   1  17 -11   -0.44    0.46
 -11   1  17    0.41    0.24
 -11  17   1   -0.10    0.54
   1 -11  17    0.09    0.06
   1  11 -17    0.23    0.32
  11  17  -1    0.06    0.48
 -11 -17  -1    0.18    0.32
  -1 -11 -17   -0.24    0.30
 -11  -1 -17    0.15    0.31
   1 -11  17    0.39    0.49
  -1 -17 -11   -0.09    0.56
 -17 -11  -1    0.39    0.51
  11   1 -17    0.30    0.32
  17 -11   1    0.71    0.48
   3 -17 -11   14.30    0.78
 -11  17  -3   14.25    0.94
  -3 -11  17   14.34    0.37
  -3 -17  11   14.30    0.88
 -11  17  -3   15.49    0.73
  11  -3 -17   13.02    0.75
 -17 -11   3   14.76    0.39
  -3  17 -11   14.06    0.96
 -17   3 -11   13.73    0.83
  17   3  11   14.64    0.56
   3  11  17   14.10    0.85
  17  -3 -11   14.12    0.67
   3  17  11   13.21    0.70
  -3 -17  11   14.96    0.69
  11  17   3   14.19    0.74
 -17  11  -3   14.18    0.59
 -11   3 -17   14.94    0.57
 -17   3 -11   14.00    0.51
  -3 -11  17   14.76    0.40
  -3  17 -11   13.87    0.65
   3 -11 -17   12.87    0.67
 -11 -17   3   14.54    0.67
 -17  11  -3   13.69    0.72
 -11   3 -17   14.67    0.57
  17 -11  -3   13.78    1.02
  -3 -11  17   14.40    0.93
 -11  -3  17   13.88    0.68
  -3  11 -17   14.01    0.70
 -17 -11   3   14.10    0.94
  11   3  17   13.19    0.80
  -3  11 -17   14.47    0.28
 -17  -3  11   13.98    0.65
  11 -17  -3   14.35    0.74
   3  17 -11   13.80    0.68
 -17   3  11   13.65    0.68
 -11 -17  -3   14.33    0.72
   3 -11  17   14.47    0.98
  -3 -11 -17   14.05    0.90
 -11  17   3   14.16    0.76
  11  17  -3   14.64    0.94
   3 -17  11   15.20    0.69
  -3  11  17   14.30    0.63
  -3 -17 -11   14.48    1.05
  11 -17   3   14.08    0.68
  17 -11   3   14.65    0.96
   3 -17  11   14.96    0.68
  11   3 -17   14.10    0.49
  11  -3  17   14.09    0.86
  17  -3  11   14.53    0.53
   3 -11  17   14.39    0.27
 -11  -3 -17   14.05    0.54
   3  17 -11   14.29    0.65
  -3  17  11   14.49    1.01
  17   3 -11   14.02    0.86
 -17  -3 -11   14.74    0.90
 -17 -11  -3   14.86    0.99
 -17  11   3   15.76    0.76
  11  17  -3   14.30    0.63
 -11   3  17   14.53    0.81
   5  17  11   71.43    2.22
  -5 -17  11   74.20    2.06
 -11  17  -5   76.10    2.20
  17 -11  -5   72.29    2.24
 -11 -17   5   77.16    2.49
   5 -17 -11   73.57    2.26
 -11   5 -17   77.92    1.88
  11  -5 -17   72.89    2.30
   5 -11 -17   74.83    2.14
 -17 -11   5   75.76    1.69
  -5 -11  17   75.31    2.55
 -17  -5  11   75.54    2.09
 -11  17  -5   72.47    2.47
  -5 -11  17   75.33    1.67
  -5 -11  17   73.31    1.55
 -17 -11   5   73.90    2.15
 -17   5 -11   75.70    2.15
   5  11  17   74.01    2.41
  11 -17  -5   72.50    2.69
 -17  11  -5   75.35    2.35
  17  -5 -11   73.90    2.53
  11  17   5   72.21    2.26
 -17   5 -11   74.02    2.02
  -5 -17  11   77.42    2.14
  -5  11 -17   73.78    1.44
 -11   5 -17   73.34    1.64
  11   5  17   74.52    2.00
  17   5  11   73.87    1.80
  -5  17 -11   73.06    2.15
  -5  17 -11   73.45    2.04
 -11 -17   5   76.76    1.85
 -17  11  -5   75.28    2.57
 -11  -5  17   74.09    1.79
  -5  11 -17   75.51    2.22
 -11   5  17   74.48    2.05
 -11  17   5   77.12    2.81
   5 -17  11   74.83    2.07
 -17  11   5   75.38    2.31
  17  -5  11   75.58    1.96
  11  17  -5   73.97    2.03
 -17 -11  -5   71.81    2.52
   5 -11  17   73.82    1.44
  11  17  -5   74.41    2.47
  -5 -17 -11   76.87    2.31
  17 -11   5   72.11    2.48
  -5  17  11   73.71    2.24
 -11  -5 -17   77.62    2.02
   5  17 -11   73.96    2.38
 -11 -17  -5   76.09    2.68
 -17   5  11   74.60    2.19
  11 -17   5   73.03    2.08
  -5  11  17   72.77    2.43
  -5 -11 -17   76.22    2.49
 -17  -5 -11   73.46    2.13
   5 -17  11   77.36    2.22
  11  -5  17   75.45    2.16
   5 -11  17   73.65    2.19
   5  17 -11   79.10    2.18
  -7  17 -11    2.58    0.44
  -7  17 -11    2.38    0.63
  11 -17  -7    2.39    0.47
   7  17  11    2.75    0.43
 -17 -11   7    2.10    0.60
  17  -7 -11    2.39    0.66
  -7 -17  11    2.56    0.45
   7  11  17    1.84    0.36
 -11   7 -17    2.10    0.60
 -17  11  -7    1.73    0.52
  17   7  11    1.99    0.26
   7 -17 -11    2.83    0.48
  11  17   7    3.54    0.67
 -11  17  -7    2.15    0.40
 -11  -7  17    1.98    0.38
 -17   7 -11    2.12    0.32
   7 -11 -17    2.27    0.61
 -11   7 -17    2.87    0.32
 -17  -7  11    2.24    0.54
  -7 -11  17    2.22    0.27
  -7  11 -17    2.58    0.43
  -7 -17  11    3.00    0.52
  17 -11  -7    2.82    0.68
  -7 -11  17    2.12    0.26
  -7 -11  17    2.30    0.39
 -11  -7  17    1.90    0.54
 -11 -17   7    2.20    0.43
 -11  17  -7    2.48    0.37
  11   7  17    1.87    0.52
  -7  11 -17    1.80    0.22
 -17   7 -11    2.48    0.53
 -11 -17   7    2.20    0.56
 -17  11  -7    2.32    0.39
 -17 -11   7    2.46    0.27
  11  -7 -17    2.05    0.56
 -11  -7 -17    2.70    0.34
  17  -7  11    1.60    0.33
   7  17 -11    2.28    0.35
 -11 -17  -7    2.58    0.70
  -7 -11 -17    2.08    0.58
 -11   7  17    3.23    0.59
  -7 -17 -11    2.35    0.68
   7 -17  11    2.12    0.44
  17  -7  11    1.82    0.50
  11 -17   7    1.78    0.36
  17 -11   7    2.56    0.36
 -17   7  11    2.16    0.44
   7 -11  17    2.54    0.43
   7 -11  17    1.74    0.20
   7 -17  11    2.95    0.63
 -17  11   7    3.00    0.76
  11  17  -7    3.23    0.37
  -7  11  17    1.86    0.40
 -11  17   7    2.54    0.50
  11  17  -7    2.67    0.43
 -17 -11  -7    2.49    0.66
  11  -7  17    2.09    0.60
 -17  -7 -11    2.71    0.62
   7  17 -11    1.73    0.31
  -7  17  11    2.83    0.71
   9  11  17    0.87    0.32
  17 -11  -9    0.45    0.39
  11   9  17   -0.59    0.48
  -9  17 -11    0.72    0.37
  11 -17  -9    0.36    0.42
 -11 -17   9    0.64    0.30
 -11   9 -17    0.16    0.55
 -17 -11   9    0.32    0.32
   9 -11 -17    0.50    0.36
 -17   9 -11    0.13    0.30
  17  -9 -11    1.13    0.58
  -9 -11  17    0.38    0.28
 -17 -11   9    0.45    0.51
 -11  17  -9    0.44    0.31
 -11  -9  17    0.40    0.21
 -17  -9  11    0.40    0.21
 -17  11  -9    0.54    0.30
 -11  -9  17   -0.06    0.48
  -9 -11  17    0.68    0.31
  11  -9 -17    0.45    0.54
  11  17   9    0.32    0.60
 -11   9 -17    0.60    0.28
  -9 -11  17    1.31    0.28
 -17 -11   9    0.36    0.28
 -11  17  -9    0.82    0.35
  -9  11 -17    0.65    0.56
 -11 -17   9    0.09    0.38
 -17  -9  11    0.29    0.31
  -9  11 -17    0.49    0.23
   9 -17 -11    0.45    0.65
  -9  17 -11    0.40    0.42
   9  17  11   -0.15    0.59
  -9 -17  11    1.09    0.42
 -17   9 -11    0.24    0.30
 -11  -9  17    0.78    0.31
  -9 -17  11    0.77    0.28
 -17  11  -9    1.35    0.51
  17  -9  11    0.54    0.30
   9 -17  11    0.40    0.41
   9 -11  17    0.57    0.21
  -9 -17 -11    1.01    0.41
  17 -11   9    0.26    0.48
   9 -11  17    0.31    0.36
 -17  11   9    1.24    0.66
  -9 -11 -17    0.71    0.53
 -17   9  11    0.78    0.63
  11  -9  17    0.25    0.53
  11 -17   9    0.56    0.45
 -11   9  17    0.80    0.35
  -9  11  17    1.14    0.35
 -11  -9 -17    0.77    0.50
  11 -17   9    0.04    0.37
  11  17  -9    0.89    0.40
 -17  -9 -11    0.56    0.56
  17  -9  11    0.30    0.29
 -11  17   9    1.08    0.68
  -9  17  11    0.69    0.42
 -17 -11  -9    0.89    0.57
  11  17  -9    0.11    0.46
   9 -17  11   -0.03    0.57
   9  17 -11    0.44    0.27
 -11 -17  -9    0.04    0.39
   9  17 -11    0.24    0.44
 -17 -11  11   43.07    1.61
 -17  11 -11   40.76    1.60
 -17 -11  11   40.32    1.25
  11  11  17   40.73    1.37
 -11 -11  17   40.89    1.24
 -11 -17  11   40.96    1.23
 -11 -11  17   42.32    1.25
 -11  17 -11   39.20    1.51
  11  17  11   39.50    1.45
 -11 -17  11   41.64    1.46
 -11  11 -17   40.20    1.12
  11 -11 -17   39.03    1.75
 -11  11 -17   41.62    1.38
  17 -11 -11   39.33    1.84
 -17 -11  11   40.19    1.60
 -11 -11  17   41.86    1.63
 -11  17 -11   40.97    1.72
 -17  11 -11   39.15    1.57
  11 -17 -11   40.34    1.48
  17 -11  11   40.24    1.59
 -11 -17 -11   38.52    1.41
 -17 -11 -11   40.79    1.39
 -17  11  11   41.82    1.98
  11 -11  17   39.60    1.09
 -11 -11 -17   41.03    1.71
 -11  17  11   40.95    1.51
  17 -11  11   40.22    1.52
 -11  11  17   41.61    1.40
  11 -11  17   39.83    1.75
  11  17 -11   41.46    1.46
  11 -17  11   40.88    1.76
  11 -17  11   40.17    1.44
 -13   1 -17   13.23    0.48
  13  17   1   12.43    0.52
  -1  13 -17   12.73    0.67
   1  13  17   11.91    0.61
 -17   1 -13   12.02    0.79
 -17  13  -1   12.99    0.72
  13   1  17   12.35    0.78
  -1  13 -17   12.45    0.36
 -17  -1  13   12.91    0.87
  -1  17 -13   12.30    0.57
  -1 -13  17   11.84    0.33
   1  17  13   13.09    0.98
 -13 -17   1   13.27    0.95
 -17 -13   1   12.54    0.67
  17  13   1   12.53    0.29
  13  -1 -17   12.61    0.55
  17  -1 -13   12.78    0.87
  13 -17  -1   11.70    0.68
  -1 -13  17   13.05    0.67
 -13  -1  17   13.01    0.76
  -1  17 -13   11.85    0.65
  -1 -17  13   12.93    0.90
  -1 -17  13   12.42    0.58
 -13  17  -1   12.51    0.73
  13  17   1   11.96    0.68
   1 -13 -17   13.60    0.97
   1 -17 -13   13.15    0.74
 -13   1 -17   12.45    0.49
 -13  17  -1   12.93    0.67
  17 -13  -1   12.43    0.98
  17   1  13   13.11    0.63
 -17  13  -1   12.99    0.61
  17  -1  13   11.80    0.49
  -1  17  13   12.41    0.98
   1 -17  13   11.96    0.65
 -17 -13  -1   12.82    0.68
   1 -17  13   12.05    0.43
 -13 -17  -1   12.83    0.69
  17 -13   1   12.95    0.99
  -1 -13 -17   12.94    0.68
  13 -17   1   12.87    0.99
  13   1 -17   12.90    0.70
  -1  13  17   12.71    0.88
  13  17  -1   12.58    0.53
 -17   1  13   12.67    0.64
   1  17 -13   12.84    0.65
   1 -13  17   12.29    0.35
  13  17  -1   12.32    0.69
  13  -1  17   11.65    0.57
  -1 -17 -13   12.16    0.73
 -13  -1 -17   12.41    0.51
  17   1 -13   12.96    0.83
   1  17 -13   12.24    0.57
 -17  -1 -13   12.74    0.82
   1  13 -17   11.92    0.98
 -13   1  17   13.42    0.57
 -17  13   1   12.56    0.75
   1 -13  17   12.30    0.66
 -13  17   1   12.82    1.07
 -17  -1 -13   12.30    0.59
 -17 -13   3   -0.24    0.53
  13  17   3    0.78    0.27
  -3 -13  17    0.30    0.16
  -3 -17  13   -0.03    0.49
  17  -3 -13    0.07    0.32
  -3  17 -13    0.62    0.30
 -17   3 -13    0.47    0.43
  13  17   3   -0.17    0.58
   3 -17 -13    0.19    0.60
  -3  13 -17    0.21    0.18
 -17   3 -13    0.00    0.24
  17 -13  -3    0.29    0.37
 -13  -3  17    0.29    0.39
  13 -17  -3    0.75    0.61
 -13   3 -17    0.07    0.32
   3 -13 -17    0.00    0.55
   3  13  17   -0.34    0.31
 -13  17  -3    0.43    0.50
 -13 -17   3    0.08    0.34
  -3 -13  17    0.84    0.32
  17   3  13    0.32    0.31
   3  17  13   -0.35    0.35
 -13   3 -17    0.43    0.31
 -13  17  -3    0.04    0.37
  13  -3 -17    0.13    0.28
 -17  -3  13    0.48    0.30
  -3  17 -13    0.31    0.34
 -17  13  -3   -0.02    0.30
  -3  13 -17   -0.52    0.55
  -3 -17  13    0.37    0.31
 -17  13  -3    0.15    0.59
  13   3  17    0.17    0.39
  17  13   3    0.46    0.12
 -17  13   3    0.67    0.62
 -13  17   3    0.30    0.41
  -3 -17 -13    0.24    0.58
  13  -3  17    0.56    0.46
   3  13 -17    0.19    0.53
  -3 -13 -17    0.46    0.34
   3 -13  17    0.23    0.36
  17   3 -13    0.71    0.44
 -17  -3 -13    0.03    0.46
  13  17  -3    0.36    0.34
 -17   3  13   -0.18    0.52
 -17 -13  -3   -0.20    0.55
   3 -17  13    0.35    0.30
  -3  17  13    1.13    0.36
  13  17  -3    0.64    0.28
 -13 -17  -3    0.55    0.37
  17  -3  13    0.40    0.37
   3 -13  17    0.03    0.17
   3 -17  13    0.18    0.34
 -13  -3 -17    0.79    0.39
  13   3 -17    0.25    0.36
  13 -17   3    0.13    0.53
  17 -13   3   -0.14    0.52
  -3  13  17   -0.38    0.50
 -13   3  17   -0.03    0.47
   3  17 -13    0.35    0.20
   3  17 -13    0.18    0.50
 -13  17  -5    3.34    0.69
   5 -17 -13    3.69    0.76
   5 -13 -17    2.09    0.69
 -17  13  -5    3.08    0.38
 -17   5 -13    2.96    0.54
 -17   5 -13    3.00    0.34
  -5  17 -13    3.09    0.40
 -17  13  -5    3.29    0.46
 -17 -13   5    3.26    0.65
  13 -17  -5    3.49    0.51
  -5  13 -17    2.50    0.28
   5  17  13    3.46    0.46
  -5  17 -13    3.38    0.65
 -13  -5  17    2.71    0.31
  17 -13  -5    2.70    0.49
  -5 -17  13    3.15    0.41
  -5 -17  13    3.37    0.28
 -13 -17   5    3.45    0.64
  17  13   5    2.94    0.21
   5  13  17    3.08    0.42
 -13  17  -5    3.40    0.65
  -5 -13  17    3.45    0.64
  17   5  13    3.21    0.38
  -5 -13  17    3.44    0.27
 -17 -13   5    2.69    0.25
  -5  13 -17    3.14    0.67
  13  17   5    2.74    0.73
  17  -5 -13    2.49    0.64
 -13 -17   5    2.10    0.25
 -13   5 -17    3.08    0.41
 -17  -5  13    2.97    0.39
  13  -5 -17    2.75    0.39
  17  -5  13    2.57    0.53
   5  17 -13    3.06    0.62
   5 -13  17    3.17    0.45
   5 -13  17    2.97    0.21
 -17  -5 -13    3.04    0.62
   5 -17  13    2.97    0.40
   5 -17  13    3.25    0.45
  13  17  -5    2.92    0.39
  -5  13  17    2.98    0.64
   5  17 -13    2.95    0.41
 -13   5  17    2.61    0.41
  -5 -13 -17    3.65    0.44
 -17 -13  -5    3.19    0.73
  13 -17   5    4.00    0.63
  17 -13   5    3.36    0.64
 -17   5  13    3.32    0.45
 -13  17   5    3.08    0.78
 -13  -5 -17    3.08    0.54
 -17  13   5    3.86    0.53
  -5 -17 -13    2.86    0.50
  -5  17  13    3.44    0.73
  13  -5  17    2.61    0.39
  13  17  -5    3.08    0.42
 -13 -17  -5    3.30    0.74
  17 -13  -7    8.62    0.94
 -17 -13   7    9.00    0.42
   7 -13 -17    8.51    0.60
  13 -17  -7    7.68    0.97
 -13 -17   7    8.70    0.55
 -13  -7  17    7.90    0.57
  -7 -13  17    7.79    0.41
  -7  13 -17    8.03    0.88
  -7 -13  17    8.69    0.78
  13  -7 -17    9.28    0.78
  13   7  17    8.38    0.52
 -17   7 -13    7.43    0.47
 -17  -7  13    8.77    0.72
 -13   7 -17    8.80    0.56
 -13  17  -7    7.96    0.82
  -7  17 -13    7.77    0.54
  17   7  13    7.43    0.46
  -7  13 -17    7.81    0.45
 -13 -17   7    8.24    0.53
  -7 -13  17    7.98    0.43
 -13   7 -17    8.70    0.51
  -7 -17  13    7.84    0.41
 -17   7 -13    8.65    0.70
 -17 -13   7    7.96    0.55
  13  17   7    8.07    0.67
   7 -17 -13    7.52    0.65
  17  -7 -13    8.03    0.58
   7  13  17    7.22    0.54
 -17  13  -7    7.82    0.52
  -7 -17  13    7.85    0.75
   7  17  13    7.79    0.60
 -13  17  -7    7.93    0.56
 -17  13  -7    8.63    0.56
  -7  17 -13    8.00    0.59
  -7 -17 -13    8.98    0.95
  17  -7  13    8.02    0.46
 -13 -17  -7    7.43    0.93
  17  -7  13    8.37    0.49
 -17  13   7    7.96    0.69
 -13   7  17    8.87    0.58
   7  17 -13    9.53    0.54
   7 -17  13    8.42    0.61
 -17 -13  -7    7.00    0.91
  -7  17  13    8.03    0.65
   7  17 -13    9.00    0.58
 -17  -7 -13    7.97    0.57
  17 -13   7    8.49    0.54
  13  -7  17    8.25    0.54
  13 -17   7    8.31    0.52
 -13  -7 -17    8.21    0.74
 -13  17   7    8.02    0.70
 -17   7  13    8.34    0.91
   7 -13  17    7.65    0.60
  -7 -13 -17    8.34    0.87
  -7  13  17    7.75    0.58
   7 -13  17    7.69    0.42
  13  17  -7    8.22    0.39
   7 -17  13    7.78    0.54
  13 -17  -9    2.36    0.77
  -9 -17  13    2.33    0.37
  -9 -13  17    2.43    0.36
 -13   9 -17    3.03    0.39
   9 -17 -13    1.98    0.75
 -17  13  -9    1.72    0.38
 -13  17  -9    2.24    0.65
  -9  13 -17    2.43    0.32
 -17  13  -9    1.79    0.63
  -9 -13  17    2.05    0.34
 -13  -9  17    2.35    0.37
 -13 -17   9    1.94    0.38
   9 -13 -17    1.91    0.44
  13  -9 -17    2.19    0.65
 -13 -17   9    1.75    0.44
 -13  17  -9    1.39    0.61
 -17  -9  13    1.59    0.54
 -17   9 -13    1.36    0.55
  17 -13  -9    2.50    0.49
   9  13  17    1.69    0.42
  17  -9 -13    1.60    0.45
 -13  -9  17    2.77    0.44
  13   9  17    1.85    0.40
  -9 -17  13    2.27    0.47
  -9  13 -17    2.26    0.44
 -17  -9  13    2.03    0.29
 -17   9 -13    2.21    0.37
   9  17  13    2.42    0.71
  -9 -13  17    2.77    0.40
 -17 -13   9    2.39    0.60
 -13   9 -17    2.04    0.42
  -9  17 -13    2.60    0.46
 -17 -13   9    2.19    0.35
  13  17   9    2.47    0.48
  -9  17 -13    1.73    0.68
  -9  13  17    2.66    0.71
 -17 -13  -9    2.41    0.73
  -9 -13 -17    2.19    0.43
  17 -13   9    1.82    0.58
   9 -13  17    1.64    0.44
   9 -13  17    2.29    0.29
 -17  -9 -13    2.27    0.43
   9 -17  13    2.63    0.43
  13  -9  17    2.16    0.43
 -13 -17  -9    2.15    0.73
   9  17 -13    2.05    0.37
  13  17  -9    2.38    0.45
  -9  17  13    2.26    0.75
  -9 -17 -13    2.12    0.49
   9 -17  13    2.59    0.45
 -17   9  13    2.18    0.76
 -13   9  17    2.50    0.45
  17  -9  13    1.78    0.58
 -13  17   9    1.53    0.82
 -13  -9 -17    2.29    0.61
 -17  13   9    2.69    0.81
  13 -17   9    1.25    0.56
  17  -9  13    1.72    0.49
 -13 -11  17    2.99    0.46
 -13  11 -17    2.60    0.42
 -11  17 -13    2.67    0.35
  13 -17 -11    2.47    0.82
 -17 -11  13    2.01    0.40
 -11 -13  17    3.37    0.42
 -13 -17  11    2.86    0.50
 -13  17 -11    2.81    0.39
 -11 -13  17    3.04    0.60
 -17 -13  11    2.41    0.41
 -11 -13  17    3.07    0.41
  17  13  11    1.29    0.51
  11  17  13    2.67    0.50
  17 -11 -13    2.76    0.74
 -11  13 -17    2.90    0.39
 -17 -11  13    2.41    0.59
 -17  13 -11    2.26    0.63
  11  13  17    2.44    0.69
  13 -11 -17    2.99    0.47
 -17  11 -13    2.42    0.38
 -11  13 -17    3.88    0.72
 -11  17 -13    3.53    0.48
 -13 -11  17    2.82    0.38
 -17  13 -11    3.14    0.63
 -13 -11  17    2.64    0.46
 -17 -13  11    2.69    0.62
  13  17  11    2.43    0.79
 -11 -17  13    2.53    0.34
 -13 -17  11    2.62    0.59
 -17 -13  11    2.69    0.41
 -17 -11  13    2.56    0.30
 -13  11 -17    2.25    0.68
  17 -13 -11    3.44    0.51
 -13  17 -11    2.90    0.46
 -11 -17  13    2.18    0.56
 -17  11 -13    1.86    0.62
  13  11  17    2.34    0.68
  11 -17 -13    3.03    0.54
  11 -13 -17    2.47    0.75
  17 -11  13    3.05    0.53
  13 -17  11    1.54    0.72
  11 -17  13    2.90    0.49
  11 -13  17    2.12    0.71
  11 -17  13    2.48    0.47
 -17 -11 -13    2.67    0.49
  13 -11  17    2.67    0.46
 -13  17  11    2.13    0.56
  17 -13  11    3.10    0.67
  13  17 -11    2.66    0.52
  17 -11  13    2.69    0.43
  11 -13  17    3.64    0.35
  11  17 -13    2.20    0.59
  13 -17  11    3.10    0.36
 -13 -11 -17    2.91    0.46
 -11  13  17    2.81    0.76
 -17  11  13    2.85    0.85
 -11 -13 -17    3.22    0.71
 -13  11  17    2.85    0.50
  13 -11  17    2.62    0.26
  17 -13  11    2.44    0.36
 -17  13  11    2.16    0.86
 -11  17  13    2.36    0.82
 -13 -17 -11    2.23    0.52
 -17 -13 -11    2.79    0.79
 -11 -17 -13    2.39    0.51
 -13  13 -17   11.72    0.68
  17  13  13   12.24    0.78
 -17 -13  13   10.82    0.72
  13 -17 -13   11.74    1.18
 -13 -13  17   11.46    0.72
 -13 -13  17   12.34    0.71
 -13  17 -13   12.82    1.06
 -17 -13  13   11.49    0.63
  17 -13 -13   12.86    0.80
 -13 -17  13   10.72    0.79
 -17 -13  13   12.72    0.63
  13  13  17   12.27    0.74
 -13 -17  13   11.42    0.82
 -17  13 -13   11.27    0.68
 -13  17 -13   10.45    0.84
  13  17  13   11.92    1.17
 -13 -13  17   10.97    0.62
 -13  13 -17   12.21    0.76
  13 -13 -17    8.81    1.06
 -17  13 -13   11.57    0.89
 -17 -13 -13   11.18    0.77
  13 -17  13   12.70    0.79
  17 -13  13   11.88    1.02
  17 -13  13   11.84    0.59
 -13 -13 -17   12.87    1.08
  13 -17  13   11.88    0.74
 -17  13  13   13.06    1.25
 -13 -17 -13   12.58    0.81
  13 -13  17   11.49    0.62
 -13  13  17   13.68    1.16
  13 -13  17   12.52    1.02
 -13  17  13   12.33    0.85
 -17   1 -15    1.02    0.33
  -1  17 -15    0.68    0.62
 -17   1 -15    1.57    0.33
 -15 -17   1    1.70    0.42
 -17 -15   1    1.99    0.66
 -15  17  -1    1.57    0.40
  17  15   1    1.36    0.17
  -1 -15  17    1.80    0.22
  -1  15 -17    1.73    0.21
  17   1  15    1.84    0.43
  -1  15 -17    1.21    0.43
   1  17  15    0.77    0.65
  -1  17 -15    1.84    0.31
 -15   1 -17    1.21    0.45
  15  17   1    1.35    0.67
  15   1  17    1.27    0.48
 -15  -1  17    1.47    0.34
  17 -15  -1    1.76    0.44
 -17  15  -1    1.69    0.38
 -17  15  -1    1.58    0.70
  15  17   1    1.40    0.27
  17  -1 -15    2.20    0.55
  -1 -15  17    1.68    0.41
   1 -17 -15    2.33    0.72
  -1 -17  15    1.43    0.40
 -17  -1  15    1.75    0.57
   1 -15 -17    0.78    0.45
  -1 -17  15    1.45    0.32
   1  15  17    0.96    0.38
 -15   1 -17    1.84    0.45
  15 -17  -1    1.59    0.69
  15  -1 -17    1.68    0.51
 -15  17  -1    1.19    0.73
   1 -15  17    1.57    0.41
  15 -17   1    1.37    0.42
  17  -1  15    1.46    0.30
   1  15 -17    1.70    0.41
   1  15 -17    1.54    0.22
  15  17  -1    2.12    0.44
  15   1 -17    0.97    0.31
 -15 -17  -1    1.51    0.66
 -17  -1 -15    1.38    0.51
 -17   1  15    2.19    0.38
   1  17 -15    1.07    0.62
  17 -15   1    0.97    0.66
  15  17  -1    2.13    0.28
 -17  -1 -15    1.72    0.50
  -1  15  17    1.31    0.39
  -1 -17 -15    1.61    0.72
  -1  17  15    1.50    0.43
  15  -1  17    0.90    0.32
 -17  15   1    2.14    0.48
  -1 -15 -17    1.05    0.68
   1 -17  15    2.12    0.64
 -15  -1 -17    1.26    0.30
 -15   1  17    0.83    0.55
   1 -17  15    1.33    0.41
 -15  17   1    2.37    0.73
  17  15  -1    1.68    0.19
   1 -15  17    1.28    0.22
  17   1 -15    1.05    0.35
   1  17 -15    1.84    0.32
 -17 -15  -1    1.94    0.42
 -15  -1 -17    1.28    0.31
  -3  15 -17   12.04    0.70
  17  15   3   11.49    0.40
 -17   3 -15   11.60    0.76
 -15  17  -3   10.77    0.73
  -3  17 -15   11.83    0.52
  15  17   3   11.88    1.03
  -3 -17  15   10.57    0.55
 -15 -17   3   11.71    0.97
 -17  -3  15   11.09    0.84
 -15  17  -3   10.70    0.94
  15  -3 -17   10.14    0.82
  -3 -17  15   10.79    0.66
  -3  17 -15   12.37    0.97
  15 -17  -3   12.83    0.74
 -15   3 -17   11.85    0.68
  -3 -15  17   11.74    0.94
 -17  15  -3   10.99    0.61
   3 -17 -15   11.41    0.75
 -15   3 -17   11.25    0.67
  17 -15  -3   11.68    0.72
 -17  15  -3   11.49    0.73
 -15  -3  17   12.93    0.77
  15  17   3   11.94    0.47
  17   3  15   11.53    0.65
  15   3  17   10.77    0.53
   3  15  17   11.01    0.65
 -17 -15   3   11.76    0.96
  -3 -15  17   10.79    0.52
   3 -15 -17   11.78    0.72
   3  17  15   12.54    0.97
  17  -3 -15   12.07    0.89
  -3  15 -17   11.20    0.47
 -17   3 -15   12.33    0.54
   3 -17  15   10.95    0.52
   3  17 -15   10.54    0.53
  17  15  -3   11.05    0.41
  17  -3  15   11.61    0.75
  15  -3  17   11.43    0.80
   3 -17  15   11.20    0.96
 -15 -17  -3   11.25    0.71
 -15  17   3   12.71    0.78
  15  17  -3   11.73    0.70
   3  17 -15   11.81    0.93
   3  15 -17   11.52    0.67
  -3 -17 -15   11.19    0.73
  15 -17   3   11.11    0.66
 -17  15   3   12.38    1.14
  17 -15   3   11.33    0.95
  17   3 -15   11.53    0.80
  -3  17  15   11.12    1.01
  -3 -15 -17   11.58    0.99
  -3  15  17    9.78    0.93
   3 -15  17   12.35    0.70
 -15   3  17   12.38    0.63
 -15  -3 -17   10.93    0.78
  15   3 -17   11.56    0.74
 -17   3  15   11.44    0.97
 -17  -3 -15   11.34    0.58
 -17 -15  -3   11.68    0.70
 -15 -17   5    0.58    0.38
 -15   5 -17    0.33    0.34
 -15  17  -5    0.65    0.41
  15   5  17    0.58    0.28
  17   5  15    0.71    0.37
 -15  17  -5    0.07    0.59
 -15   5 -17    0.53    0.39
   5 -15 -17    0.23    0.64
  15 -17  -5    1.45    0.44
 -17  -5  15    0.94    0.32
  -5 -15  17    1.04    0.37
 -15  -5  17    1.10    0.44
  -5  15 -17    1.12    0.40
  15  17   5    0.06    0.42
   5 -17 -15    0.80    0.69
 -17  15  -5    1.06    0.54
  -5 -17  15    0.82    0.34
  17  15   5    0.79    0.18
   5  15  17    0.84    0.59
  -5 -17  15    1.00    0.55
  -5 -15  17    1.03    0.26
  15  -5 -17    1.33    0.35
 -17   5 -15    1.44    0.49
  17 -15  -5    1.05    0.69
 -17 -15   5    0.88    0.37
  17  15   5    0.69    0.43
 -17  15  -5    0.87    0.40
  17  -5 -15    0.32    0.36
   5  17  15    0.49    0.40
 -17   5 -15    0.57    0.29
  -5  17 -15    1.23    0.30
  -5  17 -15    0.90    0.40
 -17 -15   5    0.79    0.25
  -5  15 -17    0.48    0.23
  17 -15   5    0.10    0.57
  -5  15  17    0.47    0.61
 -15  -5 -17    0.44    0.51
  -5 -17 -15    0.17    0.66
 -15 -17  -5    0.63    0.44
   5 -15  17    1.45    0.39
   5  17 -15    0.46    0.37
 -15   5  17    1.21    0.59
   5  15 -17    1.07    0.38
  -5 -15 -17    0.69    0.40
  17  -5  15    1.35    0.49
 -17  -5 -15    0.87    0.55
 -17  15   5    0.21    0.47
  15  -5  17    0.19    0.52
   5 -17  15    1.28    0.31
 -17 -15  -5    0.69    0.67
 -17   5  15    2.17    0.61
   5 -17  15    1.08    0.40
 -15  17   5    1.23    0.75
   5 -15  17    0.55    0.22
   5  17 -15    0.69    0.34
  -5  17  15    0.75    0.40
  15 -17   5    0.06    0.38
  15  17  -5    0.92    0.20
  15 -17  -7   14.62    0.83
  -7 -17  15   13.46    0.68
 -17   7 -15   14.15    0.66
 -17 -15   7   12.19    1.00
 -17   7 -15   14.19    0.83
   7 -17 -15   15.27    1.17
 -17  -7  15   13.08    0.89
  17 -15  -7   14.88    0.85
 -17  15  -7   12.23    0.96
   7 -15 -17   13.02    1.11
  17  15   7   13.78    0.82
  -7 -15  17   12.74    0.71
 -17 -15   7   13.64    0.57
  17   7  15   13.14    0.65
 -15   7 -17   13.39    0.97
   7  17  15   13.21    0.75
  15  17   7   14.61    1.15
  -7 -15  17   13.71    0.60
 -15  -7  17   13.35    0.78
  -7  15 -17   12.91    0.64
 -15  17  -7   13.24    0.73
 -15  17  -7   15.43    1.07
   7  15  17   13.76    1.03
 -15 -17   7   14.49    0.66
  -7  17 -15   13.39    0.76
  -7 -17  15   14.01    0.68
 -15 -17   7   13.85    0.98
  15  -7 -17   12.04    0.69
  17  -7 -15   12.24    0.71
 -15   7 -17   13.84    0.54
 -17  15  -7   13.08    1.05
  -7  15 -17   13.25    1.10
  -7  17 -15   13.39    0.62
 -17  -7 -15   13.07    0.99
   7  17 -15   14.08    0.70
 -15  -7 -17   13.16    0.96
  -7  17  15   13.05    1.13
  15 -17   7   13.08    0.69
  -7  15  17   13.34    0.77
   7 -17  15   13.45    0.63
  -7 -15 -17   14.23    1.08
  17 -15   7   14.12    0.70
   7 -15  17   13.54    0.75
  -7 -17 -15   13.11    0.79
  15  -7  17   12.12    0.95
  17  -7  15   14.32    0.66
 -15   7  17   14.39    1.08
 -17 -15  -7   13.14    1.15
 -17  15   7   13.66    0.87
  15  17  -7   12.94    0.48
 -15  17   7   14.63    0.88
 -17   7  15   13.32    1.11
 -15 -17  -7   12.43    0.80
   7 -15  17   13.22    0.50
   7 -17  15   13.14    0.74
  -9 -15  17    0.73    0.55
 -15  17  -9    0.25    0.60
 -15  17  -9    0.40    0.57
  -9 -17  15    0.67    0.39
 -17  -9  15    0.18    0.47
 -15  -9  17    0.09    0.43
  -9 -17  15   -0.33    0.52
 -17   9 -15    0.39    0.47
 -17  15  -9    0.20    0.35
  15  -9 -17    0.47    0.38
   9 -15 -17    0.00    0.41
 -17 -15   9    1.14    0.21
  -9  17 -15    0.21    0.37
   9  15  17    0.53    0.39
 -17   9 -15    1.21    0.52
  -9 -15  17    0.99    0.34
 -15 -17   9    0.53    0.35
  -9  15 -17    0.07    0.41
 -15   9 -17    0.18    0.40
   9 -17 -15    0.39    0.46
 -15 -17   9    1.21    0.36
  17 -15  -9   -0.03    0.45
   9  17  15    0.74    0.64
 -17  15  -9    0.85    0.57
  -9  15 -17    0.53    0.30
 -15  -9  17    0.65    0.49
 -17  -9  15    0.82    0.42
 -17 -15   9    0.16    0.35
  -9  17 -15    0.56    0.63
  17  15   9    0.43    0.43
  17  -9 -15    0.50    0.40
  15 -17  -9    0.06    0.64
  15   9  17    0.12    0.37
 -15   9 -17    0.67    0.36
  15  17   9    0.98    0.44
   9 -17  15    0.92    0.35
  -9  17  15    0.82    0.70
  15  17  -9    1.21    0.38
  17 -15   9    0.79    0.52
   9 -15  17    0.91    0.39
 -17  -9 -15    0.16    0.60
  -9  15  17    1.12    0.41
  -9 -15 -17    0.46    0.41
   9 -15  17    0.73    0.28
  15  -9  17    0.81    0.56
 -17  15   9   -0.50    0.78
  15 -17   9    0.49    0.52
   9 -17  15    0.62    0.40
 -17   9  15    0.51    0.67
 -15   9  17    0.12    0.66
 -15  -9 -17   -0.33    0.58
 -15  17   9    0.66    0.49
  17  -9  15    0.23    0.42
 -15 -17  -9    0.35    0.69
 -17 -15  -9   -0.12    0.68
  -9 -17 -15    0.59    0.44
  17  -9  15   -0.16    0.33
   9  17 -15    0.40    0.35
  11 -15 -17    0.49    0.40
 -15  11 -17    0.29    0.38
 -17  15 -11    0.00    0.51
  17  15  11   -0.38    0.41
  15  17  11   -0.21    0.62
  15  11  17    0.14    0.36
 -15  11 -17   -0.02    0.35
 -15  17 -11   -0.15    0.36
 -17  11 -15    0.04    0.51
 -17 -11  15    0.04    0.25
 -11 -17  15   -0.47    0.30
 -11  17 -15    0.47    0.39
 -15 -17  11    0.33    0.31
 -15 -17  11   -0.35    0.38
 -15 -11  17    0.27    0.44
 -17 -15  11    0.53    0.31
  15 -11 -17    0.01    0.38
 -15 -11  17   -0.23    0.39
 -11 -15  17   -0.04    0.31
 -17  15 -11    0.01    0.53
 -17 -11  15    0.15    0.44
 -11  15 -17   -1.24    0.59
 -15  17 -11   -0.66    0.50
 -11 -15  17    0.21    0.33
 -15 -11  17    0.50    0.40
 -17 -11  15   -0.12    0.46
  11  15  17    0.13    0.58
 -17 -15  11    0.05    0.34
  17 -11 -15   -0.56    0.38
 -11 -17  15   -0.04    0.25
 -11 -15  17    0.11    0.35
 -11  17 -15    0.13    0.38
  11  17  15    0.46    0.40
 -11  15 -17    0.26    0.33
  11 -17 -15    0.51    0.41
 -17  11 -15   -0.40    0.28
  17 -15 -11    0.64    0.67
  15 -17  11    0.10    0.29
 -15  17  11   -0.30    0.71
  11 -15  17    0.22    0.29
 -17  15  11   -0.52    0.72
  15 -11  17   -0.01    0.34
 -15 -11 -17    0.15    0.37
  11 -17  15   -0.20    0.34
 -17 -15 -11   -0.25    0.64
 -11 -17 -15    0.34    0.40
 -17  11  15    0.80    0.66
 -15 -17 -11   -0.18    0.65
  17 -15  11   -0.36    0.30
  15 -11  17   -0.66    0.54
  15 -17  11   -0.08    0.37
 -11 -15 -17    0.45    0.39
 -11  17  15   -0.18    0.65
 -15  11  17    0.41    0.40
  17 -11  15    0.66    0.52
 -11  15  17    0.20    0.40
  17 -15  11   -0.08    0.34
 -17 -11 -15    0.54    0.58
  11 -17  15    0.14    0.38
  11 -15  17   -0.05    0.37
  17 -11  15   -0.36    0.40
  15 -13 -17    5.09    0.96
 -13  17 -15    6.34    0.66
  17 -15 -13    6.71    1.01
  13 -17 -15    4.94    1.01
 -13 -15  17    6.53    0.59
  15  17  13    6.00    0.97
 -17 -13  15    5.96    0.63
 -15  13 -17    5.32    0.60
 -15 -13  17    6.12    0.64
 -15 -13  17    4.75    0.68
 -15 -17  13    5.29    0.63
 -17 -13  15    5.69    0.72
 -13 -17  15    6.66    0.71
 -13 -17  15    5.47    0.66
 -17  15 -13    5.95    0.77
 -15 -13  17    5.81    0.62
 -13 -15  17    5.26    0.74
 -17  13 -15    6.72    0.69
  17 -13 -15    5.80    0.95
 -15 -17  13    6.01    0.74
 -17 -15  13    5.45    0.41
 -17 -15  13    5.74    0.74
 -13  17 -15    7.27    0.62
  13  15  17    5.39    0.61
  17  15  13    6.99    0.97
 -17 -13  15    6.21    0.48
 -13  15 -17    5.83    0.58
  15 -17 -13    7.10    1.01
 -13  15 -17    6.80    0.61
 -15  17 -13    6.07    0.90
 -17  15 -13    6.29    0.57
  15  13  17    7.26    0.90
  13 -15 -17    5.57    0.95
 -17  13 -15    6.30    0.83
  17  13  15    7.20    0.93
  13  17  15    6.10    0.64
 -17 -15  13    6.15    0.51
 -13 -15  17    5.62    0.60
 -15  17 -13    5.88    0.50
 -15  13 -17    5.63    0.58
  15 -17  13    4.93    0.45
 -17 -15 -13    6.61    0.98
  15 -17  13    4.99    0.60
 -15  17  13    6.55    1.11
 -15 -17 -13    6.74    0.99
 -17  13  15    5.85    1.06
  17 -13  15    5.89    0.62
 -13 -17 -15    5.32    0.65
 -13  15  17    5.78    0.68
  13 -15  17    5.56    0.52
  13 -17  15    5.61    0.59
  13 -17  15    5.52    0.41
 -13  17  15    7.11    1.08
 -13 -15 -17    6.09    0.63
 -15 -13 -17    6.48    0.61
 -15  13  17    5.55    0.66
  13 -15  17    6.55    0.59
 -17  15  13    6.20    0.73
  15 -13  17    5.44    0.57
  17 -15  13    7.14    0.70
  15 -13  17    5.39    0.55
 -17 -13 -15    5.32    0.63
  17 -15  13    5.40    0.57
  17 -13  15    6.24    0.58
 -17  15 -15    0.90    0.55
 -17 -15  15    0.85    0.55
 -17 -15  15    0.94    0.49
 -17  15 -15    1.24    0.69
 -15 -17  15    1.14    0.52
  15 -17 -15    0.58    0.81
  15 -15 -17    0.17    0.77
 -15 -15  17    1.17    0.55
 -15 -17  15    1.57    0.53
 -15  15 -17    0.48    0.48
 -17 -15  15    0.23    0.35
  15  15  17    0.74    0.74
 -15  17 -15    0.16    0.54
 -15  15 -17    0.07    0.68
 -15  17 -15    1.21    0.71
  15  17  15   -0.34    0.76
  17 -15 -15    0.51    0.79
 -15 -15  17    1.35    0.33
  17  15  15    0.70    0.75
 -15 -15  17    1.14    0.48
 -17 -15 -15    1.23    0.75
  17 -15  15    1.24    0.43
  15 -15  17    1.08    0.69
 -15  15  17    1.14    0.83
 -15  17  15    1.04    0.54
 -17  15  15    0.03    0.53
 -15 -17 -15    0.96    0.78
  15 -15  17    0.96    0.43
  15 -17  15    1.24    0.46
 -15 -15 -17    0.54    0.49
  15 -17  15    0.47    0.31
  17 -15  15    1.32    0.49
 -17   1 -17    0.89    0.48
  17  17   1    0.93    0.22
 -17  17  -1    0.12    0.61
  -1 -17  17    1.40    0.27
  -1  17 -17    1.12    0.26
  17 -17  -1    0.62    0.70
   1 -17 -17    1.30    0.47
  17  -1 -17    1.09    0.35
 -17   1 -17    1.03    0.31
  17  17   1    0.99    0.46
  -1  17 -17    1.61    0.65
 -17  -1  17    0.68    0.36
  -1 -17  17    1.36    0.67
 -17  17  -1    2.12    0.48
   1  17  17    0.87    0.41
 -17 -17   1    1.51    0.66
  17   1  17    0.60    0.31
 -17  -1 -17    0.90    0.51
  17  -1  17    1.06    0.49
   1  17 -17    1.34    0.66
   1 -17  17    0.98    0.27
  17 -17   1    2.41    0.68
  -1  17  17    1.35    0.65
 -17  -1 -17    1.13    0.50
  17   1 -17    1.37    0.33
  17  17  -1    1.11    0.24
   1 -17  17    1.03    0.42
 -17   1  17    0.04    0.59
  -1 -17 -17    1.33    0.71
 -17 -17  -1    0.65    0.45
 -17  17   1    0.90    0.49
   1  17 -17    0.96    0.28
  17  -3 -17   22.25    1.22
  17   3  17   24.02    1.04
 -17  -3  17   24.18    1.20
  -3 -17  17   23.46    0.75
   3 -17 -17   24.07    1.49
  17  17   3   24.03    1.46
  17 -17  -3   24.15    1.09
  -3  17 -17   23.66    1.39
 -17   3 -17   22.42    0.80
  -3  17 -17   24.38    0.74
 -17  17  -3   25.62    1.54
  17  17   3   23.71    0.64
 -17  17  -3   21.46    0.95
  -3 -17  17   24.25    1.35
 -17 -17   3   22.98    1.01
   3  17  17   22.50    1.00
   3  17 -17   25.18    1.38
 -17  17   3   25.21    1.62
   3 -17  17   23.48    1.04
   3 -17  17   24.71    0.73
 -17   3  17   25.49    1.35
 -17 -17  -3   23.37    1.08
 -17  -3 -17   22.08    0.88
  17   3 -17   23.07    0.86
  17  -3  17   24.54    1.18
   3  17 -17   24.27    0.77
  -3 -17 -17   23.29    1.09
  17  17  -3   24.31    0.72
  17 -17   3   23.40    1.03
  -3  17  17   22.62    1.02
  17   5  17   32.43    1.25
 -17  17  -5   32.46    1.57
   5  17  17   32.94    1.69
  17 -17  -5   33.37    1.78
  -5 -17  17   34.79    1.28
 -17   5 -17   35.40    1.33
   5 -17 -17   33.49    1.34
 -17 -17   5   33.61    1.63
 -17  -5  17   32.46    1.09
  -5 -17  17   35.50    1.04
  -5  17 -17   34.20    0.98
 -17  17  -5   35.73    1.77
  17  17   5   35.13    0.90
  17  17   5   34.48    1.38
  17  -5 -17   33.27    1.21
  -5  17 -17   34.14    1.34
 -17   5 -17   35.75    1.48
 -17   5  17   35.15    1.30
  17 -17   5   33.99    1.29
  -5  17  17   32.25    1.71
 -17  17   5   34.62    1.45
 -17  -5 -17   35.09    1.20
  -5 -17 -17   34.28    1.79
   5  17 -17   33.44    1.64
   5 -17  17   35.72    0.97
 -17 -17  -5   33.77    1.79
   5 -17  17   31.27    1.28
  17  17  -5   34.82    1.02
  17  -5  17   34.96    1.49
 -17  17  -7   10.08    0.66
  17 -17  -7   11.44    0.78
 -17 -17   7   10.37    0.42
  17  -7 -17   10.08    0.96
  17  17   7    9.58    1.13
   7 -17 -17    9.54    1.11
  -7 -17  17   10.98    0.60
 -17  17  -7   11.38    0.72
  -7 -17  17   10.23    0.92
 -17  -7  17    9.70    0.80
 -17 -17   7   10.61    0.66
  -7  17 -17    9.97    0.52
 -17   7 -17   11.06    0.88
 -17   7 -17   10.45    0.73
  -7  17 -17   10.49    0.73
  17   7  17   10.34    0.49
   7  17  17   10.38    0.70
 -17   7  17   10.98    0.72
   7  17 -17    9.96    0.68
   7 -17  17   10.54    0.52
  17 -17   7   11.27    0.93
   7 -17  17   10.47    1.06
  -7  17  17   10.38    1.09
 -17  17   7   12.16    0.83
  17  -7  17    9.21    0.89
 -17 -17  -7   12.70    1.12
 -17  -7 -17   10.91    0.65
  -7 -17 -17   11.20    0.74
 -17  -9  17    0.93    0.34
  17  -9 -17    1.35    0.44
  -9 -17  17    1.45    0.41
   9  17  17    0.42    0.70
  17  17   9    1.60    0.50
 -17   9 -17    2.12    0.62
 -17 -17   9    1.27    0.63
 -17  -9  17    1.27    0.33
  -9  17 -17    1.88    0.73
  17 -17  -9    1.78    0.81
  -9 -17  17    1.67    0.41
 -17  17  -9    1.44    0.44
 -17   9 -17    1.50    0.50
   9 -17 -17    1.38    0.50
 -17  17  -9    1.45    0.66
 -17 -17   9    1.80    0.37
  17  -9  17    1.29    0.41
  -9 -17 -17    1.79    0.47
 -17 -17  -9    1.28    0.49
  -9  17  17    1.09    0.48
  17 -17   9    1.07    0.60
   9 -17  17    1.14    0.35
 -17   9  17    1.20    0.48
 -17  17   9    1.49    0.89
 -17  -9 -17    1.36    0.43
   9 -17  17    1.12    0.70
 -17 -17  11   19.88    1.18
 -11  17 -17   18.74    0.87
  17 -17 -11   19.20    1.48
 -11 -17  17   21.05    1.18
 -17  17 -11   20.21    0.94
 -17 -11  17   20.08    1.08
 -17 -11  17   21.04    1.08
 -17  11 -17   20.25    0.92
 -17 -11  17   17.93    1.03
  11 -17 -17   21.10    1.48
 -11 -17  17   20.01    0.94
 -17  11 -17   20.97    0.76
  17  17  11   20.25    1.06
 -11  17 -17   20.85    1.00
 -17  17 -11   20.93    0.94
  11  17  17   20.44    1.02
 -17 -17  11   20.95    0.91
  17 -11 -17   18.59    0.97
  17 -17  11   19.10    0.85
 -11 -17 -17   19.09    1.02
  11 -17  17   20.02    0.83
 -17 -11 -17   21.06    1.36
 -17  17  11   22.32    1.15
  17 -11  17   20.38    0.94
 -17 -17 -11   20.58    1.05
 -17  11  17   22.53    1.51
  11 -17  17   20.99    1.36
  17 -11  17   18.50    1.24
 -11  17  17   20.44    1.08
 -17 -17  13    1.44    0.49
 -13 -17  17    1.85    0.61
 -17  13 -17    2.95    0.71
 -17  13 -17    2.35    0.56
  13  17  17    2.53    0.53
  17 -17 -13    1.50    0.85
 -17 -13  17    1.88    0.56
  17  13  17    1.34    0.80
  13 -17 -17    2.37    0.86
  17 -13 -17    1.25    0.81
 -13  17 -17    1.97    0.50
 -17 -13  17    2.29    0.55
 -17 -13  17    2.13    0.37
 -17 -17  13    1.68    0.62
 -17  17 -13    1.48    0.67
 -17  17 -13    1.60    0.75
 -13  17 -17    2.20    0.51
 -13 -17  17    2.04    0.53
  17  17  13    1.65    0.84
 -13  17  17    2.39    0.90
 -17  13  17    1.86    0.89
  17 -13  17    1.57    0.50
  17 -13  17    2.27    0.46
  13 -17  17    2.70    0.47
  13 -17  17    2.92    0.77
 -13 -17 -17    1.55    0.53
 -17  17  13    1.47    0.62
  17 -17  13    0.53    0.48
  17 -17  13    1.79    0.58
 -17 -13 -17    2.10    0.52
 -17 -17 -13    1.48    0.53
 -17  17 -15    5.75    0.72
 -17 -15  17    3.67    0.64
 -15 -17  17    4.19    0.60
 -15  17 -17    4.02    0.86
 -15 -17  17    3.98    0.44
  15  17  17    2.74    0.91
 -17  15 -17    3.43    0.42
  17 -17 -15    3.23    0.95
 -15 -17  17    4.14    0.62
 -17 -15  17    4.24    0.64
 -17  15 -17    3.39    0.83
 -17 -17  15    3.73    0.66
 -17 -17  15    3.48    0.45
  17  17  15    2.67    0.93
  17 -15 -17    3.31    0.91
 -17  17 -15    3.17    0.82
 -15  17 -17    3.37    0.61
  17  15  17    3.45    0.90
 -17 -15  17    3.20    0.42
 -17 -17  15    3.92    0.60
  17 -17  15    3.65    0.63
  15 -17  17    3.16    0.54
 -17 -17 -15    3.10    0.60
 -15  17  17    3.36    0.68
 -17 -15 -17    3.58    0.94
  17 -17  15    4.46    0.87
  17 -15  17    3.36    0.39
 -15 -17 -17    3.19    0.90
 -17  15  17    3.87    0.67
  15 -17  17    3.38    0.57
 -17  17  15    3.48    1.06
  17 -15  17    3.67    0.83
 -17  17 -17   -0.37    0.63
  17 -17 -17   -0.26    0.71
 -17 -17  17    0.03    0.47
 -17 -17  17    0.12    0.30
 -17 -17  17   -0.05    0.30
  17  17  17    0.49    0.69
 -17  17 -17    0.25    0.40
 -17  17  17    0.64    0.77
  17 -17  17   -0.22    0.40
 -17 -17 -17    0.12    0.44
  17 -17  17   -0.38    0.43
   0  18   0   46.18    1.63
   0   0  18   47.08    0.97
 -18   0   0   46.48    1.68
   0 -18   0   47.65    1.70
  18   0   0   44.73    1.34
   0   0 -18   43.72    0.95
   0   2  18    7.81    0.38
 -18   0  -2    7.88    0.30
   2 -18   0    8.29    0.53
   0  18   2    7.96    0.51
  18   0  -2    7.89    0.72
   0  -2 -18    8.06    0.40
   0  18  -2    7.73    0.47
 -18   0  -2    7.94    0.71
 -18   2   0    7.72    0.74
  -2   0 -18    7.92    0.33
 -18  -2   0    8.60    0.73
   0  -2  18    7.91    0.26
   2   0  18    8.36    0.30
   2  18   0    8.11    0.70
   0 -18   2    8.11    0.71
  -2  18   0    8.74    0.50
   0   2 -18    7.76    0.27
   2   0 -18    6.77    0.34
  18  -2   0    7.66    0.48
 -18   0   2    8.86    0.74
   2  18   0    8.07    0.45
   0 -18  -2    7.23    0.78
  -2 -18   0    8.05    0.51
 -18  -2   0    8.69    0.30
  -2   0  18    7.33    0.32
   0  18  -2    7.83    0.47
   2  -2 -18   15.71    0.56
  -2 -18   2   16.05    0.67
   2   2  18   16.71    0.54
  -2  18  -2   16.39    0.89
  -2  -2  18   16.36    0.38
 -18  -2   2   17.35    0.71
  -2  18  -2   17.09    0.92
 -18   2  -2   18.45    0.96
   2  18   2   16.79    0.72
  18  -2  -2   16.37    0.70
 -18   2  -2   17.43    0.54
   2 -18  -2   16.74    0.74
  -2   2 -18   16.32    0.39
  -2  18   2   16.84    0.72
   2 -18   2   16.13    0.94
  -2 -18  -2   17.56    1.00
  18  -2   2   17.59    0.71
 -18  -2  -2   17.25    0.96
 -18  -2  -2   16.53    0.35
   2  18  -2   16.76    0.90
  -2   2  18   16.70    0.56
   2  -2  18   16.35    0.38
  -2  -2 -18   17.18    0.58
 -18   2   2   16.56    0.97
   2   2 -18   16.57    0.45
   2  18  -2   17.04    0.64
   4   0 -18    0.42    0.22
   4   0  18    0.49    0.17
   4 -18   0    0.35    0.49
   0  -4  18    0.93    0.30
  -4  18   0    0.28    0.45
 -18   0   4   -0.52    0.31
   4  18   0    0.08    0.24
   0  18  -4    0.12    0.43
   0  18   4    0.22    0.30
 -18  -4   0    0.08    0.30
   0 -18   4    0.29    0.27
   4  18   0    0.31    0.30
 -18   0  -4    0.30    0.17
   0   4  18    0.19    0.17
  -4   0  18    0.26    0.22
   0 -18  -4    0.46    0.33
  -4   0 -18    0.32    0.19
 -18   4   0    0.01    0.48
  18   0  -4    0.05    0.46
   0  18  -4    0.68    0.40
 -18   0  -4    0.39    0.46
  -4 -18   0    0.34    0.30
 -18  -4   0    0.08    0.10
  18  -4   0   -0.17    0.30
   0  -4 -18    0.47    0.29
  18  -4  -2   10.71    0.58
   4   2  18   11.12    0.45
  -2  18  -4   10.28    0.76
   4 -18  -2   10.46    0.61
 -18  -2   4   10.37    0.55
  -2 -18   4   10.89    0.54
  -4  18  -2   10.28    0.54
  -2  18  -4   10.51    0.52
  -4 -18   2   11.56    0.56
  18  -2  -4   11.49    0.58
 -18   2  -4   10.80    0.43
  -2  -4  18   10.46    0.58
 -18  -4   2   11.29    0.59
 -18   4  -2   10.49    0.50
 -18   4  -2    9.87    0.83
  -4   2 -18   10.44    0.30
  -4  18  -2   11.46    0.55
  -4  -2  18   10.70    0.36
   2   4  18   10.66    0.50
  -2  -4  18   10.56    0.24
   4  18   2    9.69    0.84
   2  18   4   11.80    0.60
 -18   2  -4   10.43    0.80
   2 -18  -4   10.94    0.63
   2  -4 -18   10.18    0.54
   2  -4  18   10.17    0.83
  18  -2   4   10.64    0.78
 -18   4   2   10.84    0.86
   4  -2  18   10.80    0.57
  -2   4  18   10.62    0.53
  -4  -2 -18   11.32    0.47
 -18  -4  -2   10.86    0.17
   4   2 -18   10.48    0.35
  -4 -18  -2   10.84    0.86
 -18  -2  -4   11.04    0.81
   4 -18   2   10.73    0.57
  -4  18   2   10.79    0.86
 -18   2   4   11.37    0.58
   4  18  -2   10.35    0.53
  -4   2  18   11.31    0.50
  -2 -18  -4   11.45    0.89
  18  -4   2   10.82    0.81
  -2  -4 -18   10.46    0.54
  -2  18   4   11.30    0.88
   2  18  -4   10.82    0.74
   4  18  -2   11.12    0.49
 -18  -2  -4   11.00    0.30
   2  18  -4   11.51    0.53
   2 -18   4   10.73    0.76
 -18  -4  -2   11.62    0.86
  -4  18  -4   62.03    1.79
  -4  18  -4   61.42    2.00
  -4  -4  18   63.28    1.29
 -18   4  -4   64.69    1.64
   4 -18  -4   62.79    1.87
 -18   4  -4   61.31    2.10
   4   4  18   63.15    1.63
 -18  -4   4   63.62    2.11
  -4 -18   4   64.20    2.02
  18  -4  -4   62.05    1.81
  -4   4 -18   63.57    1.06
   4  18   4   60.65    1.82
   4  -4 -18   62.41    1.51
  18  -4   4   62.68    2.08
   4 -18   4   63.27    2.06
 -18   4   4   61.98    2.20
  -4  -4 -18   64.64    1.71
  -4  18   4   61.12    2.15
   4  -4  18   62.75    1.82
   4  18  -4   63.07    1.95
 -18  -4  -4   62.81    2.13
   4  18  -4   63.26    1.73
   4   4 -18   62.80    1.27
  -4   4  18   63.02    1.69
  -4 -18  -4   62.73    1.86
 -18   0   6   18.69    1.01
  -6 -18   0   18.90    0.77
  18   0  -6   18.40    0.75
 -18   0  -6   18.27    0.53
   6 -18   0   18.85    0.77
   0  -6  18   19.49    0.78
   0   6  18   18.67    0.74
 -18   0  -6   18.21    0.98
   6  18   0   18.18    1.01
  -6  18   0   17.24    1.05
   0  18  -6   19.12    0.99
   0  18  -6   18.28    0.87
   0 -18   6   19.24    0.90
   0  18   6   17.21    1.04
   0  -6 -18   18.34    0.80
  -6   0 -18   18.85    0.58
   6   0 -18   18.09    0.62
  18  -6   0   19.48    1.03
 -18  -6   0   18.93    0.77
  -6   0  18   18.96    0.65
   6  18   0   18.88    0.82
 -18   6   0   19.24    1.09
   0 -18  -6   18.72    0.82
   2   6  18   13.88    0.66
   2  18   6   13.59    0.69
  -2  -6  18   13.85    0.67
  -2  18  -6   14.41    0.79
 -18   6  -2   14.64    0.65
 -18   6  -2   13.96    0.94
   2 -18  -6   14.63    0.75
 -18  -6   2   13.38    0.92
 -18  -6   2   14.75    0.27
  18  -2  -6   13.96    0.65
  -2 -18   6   15.34    0.62
   6  -2 -18   14.16    0.62
   2  -6 -18   13.54    0.71
   6  18   2   13.25    0.95
 -18   2  -6   14.84    0.89
  -6   2 -18   14.46    0.42
  -6  18  -2   15.00    0.93
  -6 -18   2   14.43    0.91
   6 -18  -2   15.56    1.01
 -18  -2   6   15.24    0.92
  18  -6  -2   13.86    0.95
  -6  18  -2   13.90    0.66
 -18   2  -6   14.80    0.54
   6   2  18   13.94    0.42
  -2  18  -6   15.37    0.89
  -6  -2  18   14.74    0.51
  -2 -18   6   13.76    0.80
  -2   6  18   13.79    0.66
  -6 -18  -2   14.64    0.96
  18   2  -6   13.90    0.65
 -18  -2  -6   16.41    0.91
   2 -18   6   14.98    0.82
   6  -2  18   14.00    0.89
  -2  18   6   13.22    0.97
   2  18  -6   15.04    0.77
  -6  -2 -18   14.87    0.57
 -18  -2  -6   14.39    0.40
  -2  -6 -18   14.30    0.71
  -6   2  18   15.11    0.63
 -18  -6  -2   14.36    0.66
   6 -18   2   14.73    0.92
 -18   6   2   13.36    0.97
   2  18  -6   15.05    0.84
  -6  18   2   14.54    0.71
   6   2 -18   14.37    0.48
   6  18  -2   13.53    0.64
 -18   2   6   14.41    0.67
  -2 -18  -6   15.06    0.73
   2  -6  18   13.90    0.67
   6  18  -2   14.42    0.53
  18  -6   2   14.29    0.89
 -18   6  -4   17.72    0.73
[truncated: 4,343,861 more chars]
